# Supplementary material for: Identification of an E3 ligase that targets the catalytic subunit of RNA Polymerase I upon transcription stress
Source: J Biol Chem. 2022 Nov 11;298(12):102690. doi: 10.1016/j.jbc.2022.102690 (PMC9727647; doi:10.1016/j.jbc.2022.102690)
Supplement: Supplementary Table S1 [file mmc1.xlsx]

## Sheet: PlateQC-Drug
Study ID	Protocol ID	Test ID	Target	Plate ID	LowControl-Avg	LowControl-CV	LowControl-Stdev	NonTarget-Avg	NonTarget-CV	NonTarget-Stdev	NonTargetDrug-Avg	NonTargetDrug-CV	NonTargetDrug-Stdev	SB	SN	SSMD	Zprime	Fold
U2OS-RPA194-HC-PS	XP-SP-HC-RPA-2	U2OS-RPA194-PS-T4	TargetPathway	A-103358	7.3195	17.7735	1.30093	60.4273	9.58103	5.78956	20.7827	18.0013	3.74115	8.25566	40.823	8.94987	0.599466	8.25566		LowControl-Avg	siRPA194 without Drug
U2OS-RPA194-HC-PS	XP-SP-HC-RPA-2	U2OS-RPA194-PS-T4	TargetPathway	A-103359	8.38	24.3794	2.04299	60.6953	13.8528	8.408	15.2453	10.3278	1.57451	7.24287	25.6072	6.04616	0.400691	7.24287		NonTarget-Avg	siNonTarget without Drug
U2OS-RPA194-HC-PS	XP-SP-HC-RPA-2	U2OS-RPA194-PS-T4	TargetPathway	A-103360	7.9595	3.79657	0.302188	50.117	6.52351	3.26939	11.2558	19.0252	2.14143	6.2965	139.507	12.8399	0.745841	6.2965		NonTargetDrug-Avg	siNonTarget with Drug
U2OS-RPA194-HC-PS	XP-SP-HC-RPA-2	U2OS-RPA194-PS-T4	TargetPathway	A-103361	7.26775	18.3787	1.33571	38.4215	6.70095	2.57461	9.66875	23.8922	2.31008	5.28657	23.3237	10.7409	0.623449	5.28657		SB	Signal to Background
U2OS-RPA194-HC-PS	XP-SP-HC-RPA-2	U2OS-RPA194-PS-T4	TargetPathway	A-103362	10.3633	6.01737	0.623595	67.5113	10.096	6.81597	14.8173	24.2923	3.59947	6.51449	91.6429	8.34956	0.609458	6.51449		SN	Signal to Noise
U2OS-RPA194-HC-PS	XP-SP-HC-RPA-2	U2OS-RPA194-PS-T4	TargetPathway	A-103363	7.29925	2.33572	0.17049	41.7717	6.49305	2.71225	9.0075	16.8667	1.51927	5.72273	202.196	12.6848	0.749126	5.72273		SSMD	Strictly Standardised Mean Difference
U2OS-RPA194-HC-PS	XP-SP-HC-RPA-2	U2OS-RPA194-PS-T4	TargetPathway	A-103364	8.49825	13.6872	1.16317	49.3338	10.7012	5.27931	10.4175	19.4408	2.02524	5.80517	35.107	7.55383	0.5267	5.80517		Zprime	Zprime for NonTarget vs RPA194 without drug
U2OS-RPA194-HC-PS	XP-SP-HC-RPA-2	U2OS-RPA194-PS-T4	TargetPathway	A-103365	7.304	25.339	1.85076	50.2753	8.48232	4.26452	11.8398	20.5446	2.43243	6.88326	23.2182	9.24352	0.573068	6.88326		Fold	Ratio of siNT to siRPA194
U2OS-RPA194-HC-PS	XP-SP-HC-RPA-2	U2OS-RPA194-PS-T4	TargetPathway	A-103366	8.14125	10.8239	0.881202	51.2757	4.38708	2.2495	17.6083	28.3703	4.99554	6.29825	48.9495	17.8541	0.782259	6.29825
U2OS-RPA194-HC-PS	XP-SP-HC-RPA-2	U2OS-RPA194-PS-T4	TargetPathway	A-103367	6.943	13.6056	0.944635	71.5872	9.62995	6.89382	15.5605	19.1246	2.97589	10.3107	68.4331	9.29032	0.636234	10.3107
U2OS-RPA194-HC-PS	XP-SP-HC-RPA-2	U2OS-RPA194-PS-T4	TargetPathway	A-103368	5.5095	12.4723	0.687163	41.6257	11.1676	4.64861	13.0312	18.7366	2.44161	7.55527	52.5585	7.68574	0.556783	7.55527
U2OS-RPA194-HC-PS	XP-SP-HC-RPA-2	U2OS-RPA194-PS-T4	TargetPathway	A-103369	5.69575	17.4891	0.996133	58.7403	2.24102	1.31638	14.5023	19.3514	2.80639	10.313	53.2505	32.1326	0.869213	10.313
U2OS-RPA194-HC-PS	XP-SP-HC-RPA-2	U2OS-RPA194-PS-T4	TargetPathway	A-103370	5.33525	15.129	0.80717	43.6747	16.1611	7.0583	19.2653	6.5278	1.2576	8.18606	47.4986	5.39665	0.384539	8.18606
U2OS-RPA194-HC-PS	XP-SP-HC-RPA-2	U2OS-RPA194-PS-T4	TargetPathway	A-103371	5.4725	4.96135	0.27151	26.717	9.21206	2.46119	12.462	16.7453	2.0868	4.88205	78.2457	8.57976	0.614108	4.88205
U2OS-RPA194-HC-PS	XP-SP-HC-RPA-2	U2OS-RPA194-PS-T4	TargetPathway	A-103372	5.45075	16.7891	0.91513	33.4435	8.20711	2.74475	11.5033	6.68513	0.769013	6.13558	30.5888	9.67508	0.607769	6.13558
U2OS-RPA194-HC-PS	XP-SP-HC-RPA-2	U2OS-RPA194-PS-T4	TargetPathway	A-103373	5.47975	21.0865	1.15549	35.5827	5.19678	1.84916	9.19375	29.9472	2.75327	6.4935	26.0522	13.8056	0.700563	6.4935
U2OS-RPA194-HC-PS	XP-SP-HC-RPA-2	U2OS-RPA194-PS-T4	TargetPathway	A-103374	5.8945	11.7763	0.694157	33.0915	7.81935	2.58754	4.62775	13.4202	0.621054	5.61396	39.1799	10.1518	0.638008	5.61396
U2OS-RPA194-HC-PS	XP-SP-HC-RPA-2	U2OS-RPA194-PS-T4	TargetPathway	A-103396	5.637	20.6284	1.16282	39.8225	14.2897	5.69053	7.33367	3.57252	0.261997	7.06448	29.3987	5.88581	0.398574	7.06448
U2OS-RPA194-HC-PS	XP-SP-HC-RPA-2	U2OS-RPA194-PS-T4	TargetPathway	A-103397	5.25275	14.5799	0.765847	33.358	8.57665	2.861	4.54275	13.7763	0.625821	6.35058	36.6983	9.48947	0.612864	6.35058
U2OS-RPA194-HC-PS	XP-SP-HC-RPA-2	U2OS-RPA194-PS-T4	TargetPathway	A-103398	5.07475	11.6277	0.590077	32.113	1.69106	0.54305	3.73075	17.3683	0.647969	6.328	45.8216	33.7164	0.874275	6.328
U2OS-RPA194-HC-PS	XP-SP-HC-RPA-2	U2OS-RPA194-PS-T4	TargetPathway	A-103399	5.34725	15.4752	0.827497	25.5465	6.77361	1.73042	2.45075	13.8024	0.338263	4.7775	24.4101	10.5309	0.620097	4.7775
U2OS-RPA194-HC-PS	XP-SP-HC-RPA-2	U2OS-RPA194-PS-T4	TargetPathway	A-103400	4.555	9.84793	0.448573	36.1327	6.76151	2.44311	4.413	28.2254	1.24559	7.93253	70.3958	12.7127	0.725279	7.93253
U2OS-RPA194-HC-PS	XP-SP-HC-RPA-2	U2OS-RPA194-PS-T4	TargetPathway	A-103401	3.82125	7.87088	0.300766	18.4423	6.10017	1.12501	2.6355	16.6934	0.439953	4.82626	48.6128	12.5554	0.707454	4.82626
U2OS-RPA194-HC-PS	XP-SP-HC-RPA-2	U2OS-RPA194-PS-T4	TargetPathway	A-103402	3.784	6.95238	0.263078	22.4157	5.36171	1.20186	2.9445	18.8947	0.556355	5.9238	70.8219	15.1438	0.764121	5.9238
U2OS-RPA194-HC-PS	XP-SP-HC-RPA-2	U2OS-RPA194-PS-T4	TargetPathway	A-103403	4.257	16.0125	0.681651	30.8065	4.50031	1.38639	4.3225	18.9579	0.819454	7.23667	38.9488	17.1852	0.766319	7.23667
U2OS-RPA194-HC-PS	XP-SP-HC-RPA-2	U2OS-RPA194-PS-T4	TargetPathway	A-103404	4.01375	20.1675	0.809474	35.0695	13.7333	4.81621	6.82475	11.7749	0.803605	8.73734	38.3653	6.35898	0.456556	8.73734
U2OS-RPA194-HC-PS	XP-SP-HC-RPA-2	U2OS-RPA194-PS-T4	TargetPathway	A-103405	5.83325	29.5539	1.72395	35.5707	14.8189	5.27118	3.4005	13.8022	0.469343	6.09792	17.2495	5.36202	0.29431	6.09792
U2OS-RPA194-HC-PS	XP-SP-HC-RPA-2	U2OS-RPA194-PS-T4	TargetPathway	A-103406	4.38075	14.4474	0.632906	25.3223	9.78236	2.47712	4.30875	22.1056	0.952477	5.78036	33.088	8.19087	0.554471	5.78036
U2OS-RPA194-HC-PS	XP-SP-HC-RPA-2	U2OS-RPA194-PS-T4	TargetPathway	A-103407	4.211	12.5651	0.529114	20.945	1.95127	0.408694	3.0135	16.404	0.494335	4.97388	31.6264	25.0293	0.831874	4.97388
U2OS-RPA194-HC-PS	XP-SP-HC-RPA-2	U2OS-RPA194-PS-T4	TargetPathway	A-103408	4.3965	25.9168	1.13943	21.6223	7.42904	1.60633	3.35567	4.94985	0.1661	4.91806	15.1178	8.74664	0.521805	4.91806
U2OS-RPA194-HC-PS	XP-SP-HC-RPA-2	U2OS-RPA194-PS-T4	TargetPathway	A-103409	4.19725	8.45624	0.354929	20.4927	7.15814	1.46689	2.011	20.7073	0.416424	4.8824	45.9117	10.7972	0.664601	4.8824
U2OS-RPA194-HC-PS	XP-SP-HC-RPA-2	U2OS-RPA194-PS-T4	TargetPathway	A-103410	3.82675	29.4072	1.12534	27.1273	13.5874	3.6859	3.5375	14.9352	0.528332	7.08887	20.7053	6.04604	0.380543	7.08887
U2OS-RPA194-HC-PS	XP-SP-HC-RPA-2	U2OS-RPA194-PS-T4	TargetPathway	A-103411	4.324	20.056	0.86722	34.3447	4.7	1.6142	2.7315	24.1189	0.658808	7.9428	34.6171	16.3832	0.752029	7.9428
U2OS-RPA194-HC-PS	XP-SP-HC-RPA-2	U2OS-RPA194-PS-T4	TargetPathway	A-103412	4.849	14.0435	0.680967	31.6387	4.96694	1.57147	2.80675	16.0687	0.451008	6.52478	39.3406	15.642	0.747764	6.52478

## Sheet: PlateQC-DMSO
Study ID	Protocol ID	Test ID	Target	Plate ID	LowControl-Avg	LowControl-CV	LowControl-Stdev	NonTarget-Avg	NonTarget-CV	NonTarget-Stdev	SB	SN	SSMD	Zprime	Fold
U2OS-RPA194-HC-PS	XP-SP-HC-RPA-1	U2OS-RPA194-PS-T5	TargetPathway	A-103377	8.74175	8.78999	0.768399	54.9251	8.61078	4.72948	6.28308	60.1034	9.63862	0.642866	6.28308
U2OS-RPA194-HC-PS	XP-SP-HC-RPA-1	U2OS-RPA194-PS-T5	TargetPathway	A-103378	8.201	3.76351	0.308645	47.0307	12.4491	5.85489	5.73476	125.807	6.62283	0.523803	5.73476
U2OS-RPA194-HC-PS	XP-SP-HC-RPA-1	U2OS-RPA194-PS-T5	TargetPathway	A-103379	7.481	19.4981	1.45865	48.8303	9.29844	4.54046	6.52724	28.3476	8.67042	0.564749	6.52724
U2OS-RPA194-HC-PS	XP-SP-HC-RPA-1	U2OS-RPA194-PS-T5	TargetPathway	A-103380	6.54575	19.5729	1.28119	38.9279	12.3552	4.80961	5.94704	25.2749	6.50592	0.435725	5.94704
U2OS-RPA194-HC-PS	XP-SP-HC-RPA-1	U2OS-RPA194-PS-T5	TargetPathway	A-103381	6.31275	21.0006	1.32572	34.735	8.64567	3.00307	5.50236	21.4391	8.65825	0.543091	5.50236
U2OS-RPA194-HC-PS	XP-SP-HC-RPA-1	U2OS-RPA194-PS-T5	TargetPathway	A-103382	5.7695	13.703	0.790597	35.4874	10.9858	3.89856	6.15087	37.5892	7.47072	0.526633	6.15087
U2OS-RPA194-HC-PS	XP-SP-HC-RPA-1	U2OS-RPA194-PS-T5	TargetPathway	A-103383	5.333	4.37357	0.233242	33.2976	11.0986	3.69559	6.24369	119.895	7.55201	0.578522	6.24369
U2OS-RPA194-HC-PS	XP-SP-HC-RPA-1	U2OS-RPA194-PS-T5	TargetPathway	A-103384	5.49775	19.4832	1.07114	36.8472	11.3448	4.18023	6.70223	29.2675	7.26475	0.497468	6.70223
U2OS-RPA194-HC-PS	XP-SP-HC-RPA-1	U2OS-RPA194-PS-T5	TargetPathway	A-103385	6.5135	13.954	0.908891	39.1445	5.05747	1.97972	6.00975	35.902	14.9794	0.734429	6.00975
U2OS-RPA194-HC-PS	XP-SP-HC-RPA-1	U2OS-RPA194-PS-T5	TargetPathway	A-103386	5.04075	12.5101	0.630604	42.1588	15.2404	6.42519	8.3636	58.8611	5.74933	0.429728	8.3636
U2OS-RPA194-HC-PS	XP-SP-HC-RPA-1	U2OS-RPA194-PS-T5	TargetPathway	A-103387	4.121	12.2584	0.505169	27.076	13.2159	3.57833	6.57025	45.4403	6.35201	0.466325	6.57025
U2OS-RPA194-HC-PS	XP-SP-HC-RPA-1	U2OS-RPA194-PS-T5	TargetPathway	A-103388	4.08375	11.7364	0.479284	21.8437	9.88034	2.15823	5.34894	37.0552	8.03324	0.554473	5.34894
U2OS-RPA194-HC-PS	XP-SP-HC-RPA-1	U2OS-RPA194-PS-T5	TargetPathway	A-103389	5.40175	12.888	0.696178	30.0348	13.1162	3.93943	5.5602	35.3833	6.15755	0.435442	5.5602
U2OS-RPA194-HC-PS	XP-SP-HC-RPA-1	U2OS-RPA194-PS-T5	TargetPathway	A-103390	5.27475	4.85653	0.25617	28.5582	13.6643	3.90227	5.41413	90.8906	5.95381	0.464197	5.41413
U2OS-RPA194-HC-PS	XP-SP-HC-RPA-1	U2OS-RPA194-PS-T5	TargetPathway	A-103391	5.96625	19.4499	1.16043	23.4232	10.4477	2.4472	3.92596	15.0435	6.44553	0.380026	3.92596
U2OS-RPA194-HC-PS	XP-SP-HC-RPA-1	U2OS-RPA194-PS-T5	TargetPathway	A-103392	4.7785	17.7493	0.848152	31.9785	4.91063	1.57035	6.69216	32.0697	15.2402	0.733254	6.69216
U2OS-RPA194-HC-PS	XP-SP-HC-RPA-1	U2OS-RPA194-PS-T5	TargetPathway	A-103393	5.41075	21.3272	1.15396	37.0003	16.0912	5.95378	6.83828	27.3748	5.20885	0.32499	6.83828
U2OS-RPA194-HC-PS	XP-SP-HC-RPA-1	U2OS-RPA194-PS-T5	TargetPathway	A-103415	6.2415	8.79346	0.548844	56.7917	13.3489	7.58108	9.09905	92.1031	6.65054	0.517514	9.09905
U2OS-RPA194-HC-PS	XP-SP-HC-RPA-1	U2OS-RPA194-PS-T5	TargetPathway	A-103416	5.88025	8.61086	0.50634	47.913	11.8108	5.65891	8.14812	83.0129	7.39815	0.559968	8.14812
U2OS-RPA194-HC-PS	XP-SP-HC-RPA-1	U2OS-RPA194-PS-T5	TargetPathway	A-103417	5.923	17.957	1.06359	38.5755	7.95524	3.06878	6.51283	30.7002	10.0535	0.620332	6.51283
U2OS-RPA194-HC-PS	XP-SP-HC-RPA-1	U2OS-RPA194-PS-T5	TargetPathway	A-103418	5.6965	24.2123	1.37925	33.4864	11.3466	3.79957	5.87842	20.1485	6.87502	0.440932	5.87842
U2OS-RPA194-HC-PS	XP-SP-HC-RPA-1	U2OS-RPA194-PS-T5	TargetPathway	A-103419	5.52625	12.716	0.70272	30.297	18.4188	5.58035	5.48238	35.2498	4.40414	0.239053	5.48238
U2OS-RPA194-HC-PS	XP-SP-HC-RPA-1	U2OS-RPA194-PS-T5	TargetPathway	A-103420	4.56875	7.519	0.343524	32.455	17.1758	5.5744	7.10369	81.1769	4.99309	0.363351	7.10369
U2OS-RPA194-HC-PS	XP-SP-HC-RPA-1	U2OS-RPA194-PS-T5	TargetPathway	A-103421	4.97275	14.5586	0.723961	29.5245	16.3811	4.83643	5.93726	33.9131	5.02049	0.320571	5.93726
U2OS-RPA194-HC-PS	XP-SP-HC-RPA-1	U2OS-RPA194-PS-T5	TargetPathway	A-103422	4.5895	1.50248	0.0689565	32.842	8.92714	2.93185	7.1559	409.715	9.63373	0.681358	7.1559
U2OS-RPA194-HC-PS	XP-SP-HC-RPA-1	U2OS-RPA194-PS-T5	TargetPathway	A-103423	5.021	8.10882	0.407144	46.2455	19.9464	9.22431	9.21042	101.253	4.46477	0.299098	9.21042
U2OS-RPA194-HC-PS	XP-SP-HC-RPA-1	U2OS-RPA194-PS-T5	TargetPathway	A-103424	5.794	10.1427	0.587666	58.0286	5.32079	3.08758	10.0153	88.8849	16.6193	0.788919	10.0153
U2OS-RPA194-HC-PS	XP-SP-HC-RPA-1	U2OS-RPA194-PS-T5	TargetPathway	A-103425	5.35625	10.6739	0.571723	39.4987	12.5068	4.94001	7.37432	59.7185	6.86559	0.5157	7.37432
U2OS-RPA194-HC-PS	XP-SP-HC-RPA-1	U2OS-RPA194-PS-T5	TargetPathway	A-103426	5.1565	18.1399	0.935385	27.9488	10.431	2.91535	5.4201	24.3667	7.44424	0.493153	5.4201
U2OS-RPA194-HC-PS	XP-SP-HC-RPA-1	U2OS-RPA194-PS-T5	TargetPathway	A-103427	3.70725	21.9189	0.812588	30.7267	12.8705	3.95468	8.28829	33.2512	6.69247	0.470686	8.28829
U2OS-RPA194-HC-PS	XP-SP-HC-RPA-1	U2OS-RPA194-PS-T5	TargetPathway	A-103428	3.5585	2.2394	0.079689	31.5936	15.063	4.75895	8.87835	351.806	5.8902	0.482223	8.87835
U2OS-RPA194-HC-PS	XP-SP-HC-RPA-1	U2OS-RPA194-PS-T5	TargetPathway	A-103429	4.27425	16.9115	0.722839	30.9093	13.8924	4.29404	7.23152	36.8479	6.11675	0.434932	7.23152
U2OS-RPA194-HC-PS	XP-SP-HC-RPA-1	U2OS-RPA194-PS-T5	TargetPathway	A-103430	3.84925	7.28318	0.280348	35.2083	17.1065	6.0229	9.1468	111.858	5.20101	0.396993	9.1468
U2OS-RPA194-HC-PS	XP-SP-HC-RPA-1	U2OS-RPA194-PS-T5	TargetPathway	A-103431	4.826	13.3182	0.642737	41.5748	17.7085	7.36226	8.61475	57.1755	4.9726	0.34651	8.61475

## Sheet: ProcessedData-Drug
Study ID	Protocol ID	Test ID	Compound ID	Batch Ref.	OBJECT GENESYMBOL	OBJECT LOCUSID	Target	Plate ID	Well Ref.	NTFold	OTotalArea	ReplicateNo
U2OS-RPA194-HC-PS	XP-SP-HC-RPA-2	U2OS-RPA194-PS-T4	RNAi00001	01	AKTIP	64400	RPA194	A-103358	A002	1.02768	21.358	R1		RNAi00485	only 1 replicate
U2OS-RPA194-HC-PS	XP-SP-HC-RPA-2	U2OS-RPA194-PS-T4	RNAi00001	01	AKTIP	64400	RPA194	A-103396	A002	1.6427	12.047	R2		RNAi00486
U2OS-RPA194-HC-PS	XP-SP-HC-RPA-2	U2OS-RPA194-PS-T4	RNAi00002	01	ARIH1	25820	RPA194	A-103358	A003	1.24859	25.949	R1		RNAi00487
U2OS-RPA194-HC-PS	XP-SP-HC-RPA-2	U2OS-RPA194-PS-T4	RNAi00002	01	ARIH1	25820	RPA194	A-103396	A003	1.66711	12.226	R2		RNAi00488
U2OS-RPA194-HC-PS	XP-SP-HC-RPA-2	U2OS-RPA194-PS-T4	RNAi00003	01	BIRC6	57448	RPA194	A-103358	A004	0.777812	16.165	R1		RNAi00489
U2OS-RPA194-HC-PS	XP-SP-HC-RPA-2	U2OS-RPA194-PS-T4	RNAi00003	01	BIRC6	57448	RPA194	A-103396	A004	1.10368	8.094	R2		RNAi00490
U2OS-RPA194-HC-PS	XP-SP-HC-RPA-2	U2OS-RPA194-PS-T4	RNAi00004	01	CACUL1	143384	RPA194	A-103358	A005	0.861198	17.898	R1		RNAi00491
U2OS-RPA194-HC-PS	XP-SP-HC-RPA-2	U2OS-RPA194-PS-T4	RNAi00004	01	CACUL1	143384	RPA194	A-103396	A005	1.57725	11.567	R2		RNAi00492
U2OS-RPA194-HC-PS	XP-SP-HC-RPA-2	U2OS-RPA194-PS-T4	RNAi00005	01	FLJ34154	283450	RPA194	A-103358	A006	1.21649	25.282	R1		RNAi00493
U2OS-RPA194-HC-PS	XP-SP-HC-RPA-2	U2OS-RPA194-PS-T4	RNAi00005	01	FLJ34154	283450	RPA194	A-103396	A006	1.87191	13.728	R2		RNAi00494
U2OS-RPA194-HC-PS	XP-SP-HC-RPA-2	U2OS-RPA194-PS-T4	RNAi00006	01	TIP120A	55832	RPA194	A-103358	A007	1.55558	32.329	R1		RNAi00495
U2OS-RPA194-HC-PS	XP-SP-HC-RPA-2	U2OS-RPA194-PS-T4	RNAi00006	01	TIP120A	55832	RPA194	A-103396	A007	2.30962	16.938	R2		RNAi00496
U2OS-RPA194-HC-PS	XP-SP-HC-RPA-2	U2OS-RPA194-PS-T4	RNAi00007	01	CAND2	23066	RPA194	A-103358	A008	0.934481	19.421	R1		RNAi00497
U2OS-RPA194-HC-PS	XP-SP-HC-RPA-2	U2OS-RPA194-PS-T4	RNAi00007	01	CAND2	23066	RPA194	A-103396	A008	1.7556	12.875	R2		RNAi00498
U2OS-RPA194-HC-PS	XP-SP-HC-RPA-2	U2OS-RPA194-PS-T4	RNAi00008	01	CDC34	997	RPA194	A-103358	A009	0.912251	18.959	R1		RNAi00499
U2OS-RPA194-HC-PS	XP-SP-HC-RPA-2	U2OS-RPA194-PS-T4	RNAi00008	01	CDC34	997	RPA194	A-103396	A009	2.06813	15.167	R2		RNAi00500
U2OS-RPA194-HC-PS	XP-SP-HC-RPA-2	U2OS-RPA194-PS-T4	RNAi00009	01	CUL1	8454	RPA194	A-103358	A010	2.14462	44.571	R1		RNAi00501
U2OS-RPA194-HC-PS	XP-SP-HC-RPA-2	U2OS-RPA194-PS-T4	RNAi00009	01	CUL1	8454	RPA194	A-103396	A010	5.68379	41.683	R2		RNAi00502
U2OS-RPA194-HC-PS	XP-SP-HC-RPA-2	U2OS-RPA194-PS-T4	RNAi00010	01	CUL2	8453	RPA194	A-103358	A011	0.458363	9.526	R1		RNAi00503
U2OS-RPA194-HC-PS	XP-SP-HC-RPA-2	U2OS-RPA194-PS-T4	RNAi00010	01	CUL2	8453	RPA194	A-103396	A011	0.915095	6.711	R2
U2OS-RPA194-HC-PS	XP-SP-HC-RPA-2	U2OS-RPA194-PS-T4	RNAi00011	01	CUL3	8452	RPA194	A-103358	B002	2.05315	42.67	R1
U2OS-RPA194-HC-PS	XP-SP-HC-RPA-2	U2OS-RPA194-PS-T4	RNAi00011	01	CUL3	8452	RPA194	A-103396	B002	2.50993	18.407	R2
U2OS-RPA194-HC-PS	XP-SP-HC-RPA-2	U2OS-RPA194-PS-T4	RNAi00012	01	CUL4A	8451	RPA194	A-103358	B003	0.547812	11.385	R1
U2OS-RPA194-HC-PS	XP-SP-HC-RPA-2	U2OS-RPA194-PS-T4	RNAi00012	01	CUL4A	8451	RPA194	A-103396	B003	1.17131	8.59	R2
U2OS-RPA194-HC-PS	XP-SP-HC-RPA-2	U2OS-RPA194-PS-T4	RNAi00013	01	CUL4B	8450	RPA194	A-103358	B004	1.12185	23.315	R1
U2OS-RPA194-HC-PS	XP-SP-HC-RPA-2	U2OS-RPA194-PS-T4	RNAi00013	01	CUL4B	8450	RPA194	A-103396	B004	1.85473	13.602	R2
U2OS-RPA194-HC-PS	XP-SP-HC-RPA-2	U2OS-RPA194-PS-T4	RNAi00014	01	CUL5	8065	RPA194	A-103358	B005	0.788012	16.377	R1
U2OS-RPA194-HC-PS	XP-SP-HC-RPA-2	U2OS-RPA194-PS-T4	RNAi00014	01	CUL5	8065	RPA194	A-103396	B005	1.064	7.803	R2
U2OS-RPA194-HC-PS	XP-SP-HC-RPA-2	U2OS-RPA194-PS-T4	RNAi00015	01	CUL7	9820	RPA194	A-103358	B006	0.705011	14.652	R1
U2OS-RPA194-HC-PS	XP-SP-HC-RPA-2	U2OS-RPA194-PS-T4	RNAi00015	01	CUL7	9820	RPA194	A-103396	B006	1.57056	11.518	R2
U2OS-RPA194-HC-PS	XP-SP-HC-RPA-2	U2OS-RPA194-PS-T4	RNAi00016	01	DCUN1D1	54165	RPA194	A-103358	B007	1.01243	21.041	R1
U2OS-RPA194-HC-PS	XP-SP-HC-RPA-2	U2OS-RPA194-PS-T4	RNAi00016	01	DCUN1D1	54165	RPA194	A-103396	B007	2.10536	15.44	R2
U2OS-RPA194-HC-PS	XP-SP-HC-RPA-2	U2OS-RPA194-PS-T4	RNAi00017	01	DCUN1D2	55208	RPA194	A-103358	B008	0.976872	20.302	R1
U2OS-RPA194-HC-PS	XP-SP-HC-RPA-2	U2OS-RPA194-PS-T4	RNAi00017	01	DCUN1D2	55208	RPA194	A-103396	B008	1.95359	14.327	R2
U2OS-RPA194-HC-PS	XP-SP-HC-RPA-2	U2OS-RPA194-PS-T4	RNAi00018	01	DCUN1D3	123879	RPA194	A-103358	B009	1.16078	24.124	R1
U2OS-RPA194-HC-PS	XP-SP-HC-RPA-2	U2OS-RPA194-PS-T4	RNAi00018	01	DCUN1D3	123879	RPA194	A-103396	B009	2.56011	18.775	R2
U2OS-RPA194-HC-PS	XP-SP-HC-RPA-2	U2OS-RPA194-PS-T4	RNAi00019	01	DCUN1D4	23142	RPA194	A-103358	B010	0.732052	15.214	R1
U2OS-RPA194-HC-PS	XP-SP-HC-RPA-2	U2OS-RPA194-PS-T4	RNAi00019	01	DCUN1D4	23142	RPA194	A-103396	B010	1.66383	12.202	R2
U2OS-RPA194-HC-PS	XP-SP-HC-RPA-2	U2OS-RPA194-PS-T4	RNAi00020	01	DCUN1D5	84259	RPA194	A-103358	B011	0.97615	20.287	R1
U2OS-RPA194-HC-PS	XP-SP-HC-RPA-2	U2OS-RPA194-PS-T4	RNAi00020	01	DCUN1D5	84259	RPA194	A-103396	B011	1.89332	13.885	R2
U2OS-RPA194-HC-PS	XP-SP-HC-RPA-2	U2OS-RPA194-PS-T4	RNAi00021	01	EDD1	51366	RPA194	A-103358	C002	1.27698	26.539	R1
U2OS-RPA194-HC-PS	XP-SP-HC-RPA-2	U2OS-RPA194-PS-T4	RNAi00021	01	EDD1	51366	RPA194	A-103396	C002	2.09827	15.388	R2
U2OS-RPA194-HC-PS	XP-SP-HC-RPA-2	U2OS-RPA194-PS-T4	RNAi00022	01	FLJ25076	134111	RPA194	A-103358	C003	1.50361	31.249	R1
U2OS-RPA194-HC-PS	XP-SP-HC-RPA-2	U2OS-RPA194-PS-T4	RNAi00022	01	FLJ25076	134111	RPA194	A-103396	C003	2.86364	21.001	R2
U2OS-RPA194-HC-PS	XP-SP-HC-RPA-2	U2OS-RPA194-PS-T4	RNAi00023	01	HACE1	57531	RPA194	A-103358	C004	1.81656	37.753	R1
U2OS-RPA194-HC-PS	XP-SP-HC-RPA-2	U2OS-RPA194-PS-T4	RNAi00023	01	HACE1	57531	RPA194	A-103396	C004	3.11522	22.846	R2
U2OS-RPA194-HC-PS	XP-SP-HC-RPA-2	U2OS-RPA194-PS-T4	RNAi00024	01	HECTD1	25831	RPA194	A-103358	C005	1.26586	26.308	R1
U2OS-RPA194-HC-PS	XP-SP-HC-RPA-2	U2OS-RPA194-PS-T4	RNAi00024	01	HECTD1	25831	RPA194	A-103396	C005	2.62979	19.286	R2
U2OS-RPA194-HC-PS	XP-SP-HC-RPA-2	U2OS-RPA194-PS-T4	RNAi00025	01	HECTD2	143279	RPA194	A-103358	C006	1.61269	33.516	R1
U2OS-RPA194-HC-PS	XP-SP-HC-RPA-2	U2OS-RPA194-PS-T4	RNAi00025	01	HECTD2	143279	RPA194	A-103396	C006	2.70547	19.841	R2
U2OS-RPA194-HC-PS	XP-SP-HC-RPA-2	U2OS-RPA194-PS-T4	RNAi00026	01	HECTD3	79654	RPA194	A-103358	C007	1.14326	23.76	R1
U2OS-RPA194-HC-PS	XP-SP-HC-RPA-2	U2OS-RPA194-PS-T4	RNAi00026	01	HECTD3	79654	RPA194	A-103396	C007	2.10072	15.406	R2
U2OS-RPA194-HC-PS	XP-SP-HC-RPA-2	U2OS-RPA194-PS-T4	RNAi00027	01	HECW1	23072	RPA194	A-103358	C008	0.941361	19.564	R1
U2OS-RPA194-HC-PS	XP-SP-HC-RPA-2	U2OS-RPA194-PS-T4	RNAi00027	01	HECW1	23072	RPA194	A-103396	C008	2.01332	14.765	R2
U2OS-RPA194-HC-PS	XP-SP-HC-RPA-2	U2OS-RPA194-PS-T4	RNAi00028	01	HECW2	57520	RPA194	A-103358	C009	0.806489	16.761	R1
U2OS-RPA194-HC-PS	XP-SP-HC-RPA-2	U2OS-RPA194-PS-T4	RNAi00028	01	HECW2	57520	RPA194	A-103396	C009	1.6907	12.399	R2
U2OS-RPA194-HC-PS	XP-SP-HC-RPA-2	U2OS-RPA194-PS-T4	RNAi00029	01	HERC1	8925	RPA194	A-103358	C010	1.11631	23.2	R1
U2OS-RPA194-HC-PS	XP-SP-HC-RPA-2	U2OS-RPA194-PS-T4	RNAi00029	01	HERC1	8925	RPA194	A-103396	C010	1.8561	13.612	R2
U2OS-RPA194-HC-PS	XP-SP-HC-RPA-2	U2OS-RPA194-PS-T4	RNAi00030	01	HERC2	8924	RPA194	A-103358	C011	0.850083	17.667	R1
U2OS-RPA194-HC-PS	XP-SP-HC-RPA-2	U2OS-RPA194-PS-T4	RNAi00030	01	HERC2	8924	RPA194	A-103396	C011	1.40939	10.336	R2
U2OS-RPA194-HC-PS	XP-SP-HC-RPA-2	U2OS-RPA194-PS-T4	RNAi00031	01	HERC3	8916	RPA194	A-103358	D002	1.29146	26.84	R1
U2OS-RPA194-HC-PS	XP-SP-HC-RPA-2	U2OS-RPA194-PS-T4	RNAi00031	01	HERC3	8916	RPA194	A-103396	D002	1.62702	11.932	R2
U2OS-RPA194-HC-PS	XP-SP-HC-RPA-2	U2OS-RPA194-PS-T4	RNAi00032	01	HERC4	26091	RPA194	A-103358	D003	0.817508	16.99	R1
U2OS-RPA194-HC-PS	XP-SP-HC-RPA-2	U2OS-RPA194-PS-T4	RNAi00032	01	HERC4	26091	RPA194	A-103396	D003	1.73228	12.704	R2
U2OS-RPA194-HC-PS	XP-SP-HC-RPA-2	U2OS-RPA194-PS-T4	RNAi00033	01	HERC5	51191	RPA194	A-103358	D004	1.07628	22.368	R1
U2OS-RPA194-HC-PS	XP-SP-HC-RPA-2	U2OS-RPA194-PS-T4	RNAi00033	01	HERC5	51191	RPA194	A-103396	D004	1.94678	14.277	R2
U2OS-RPA194-HC-PS	XP-SP-HC-RPA-2	U2OS-RPA194-PS-T4	RNAi00034	01	HERC6	55008	RPA194	A-103358	D005	0.910374	18.92	R1
U2OS-RPA194-HC-PS	XP-SP-HC-RPA-2	U2OS-RPA194-PS-T4	RNAi00034	01	HERC6	55008	RPA194	A-103396	D005	1.35103	9.908	R2
U2OS-RPA194-HC-PS	XP-SP-HC-RPA-2	U2OS-RPA194-PS-T4	RNAi00035	01	HIP2	3093	RPA194	A-103358	D006	1.08802	22.612	R1
U2OS-RPA194-HC-PS	XP-SP-HC-RPA-2	U2OS-RPA194-PS-T4	RNAi00035	01	HIP2	3093	RPA194	A-103396	D006	2.49343	18.286	R2
U2OS-RPA194-HC-PS	XP-SP-HC-RPA-2	U2OS-RPA194-PS-T4	RNAi00036	01	HUWE1	10075	RPA194	A-103358	D007	0.681963	14.173	R1
U2OS-RPA194-HC-PS	XP-SP-HC-RPA-2	U2OS-RPA194-PS-T4	RNAi00036	01	HUWE1	10075	RPA194	A-103396	D007	1.51207	11.089	R2
U2OS-RPA194-HC-PS	XP-SP-HC-RPA-2	U2OS-RPA194-PS-T4	RNAi00037	01	ITCH	83737	RPA194	A-103358	D008	1.19585	24.853	R1
U2OS-RPA194-HC-PS	XP-SP-HC-RPA-2	U2OS-RPA194-PS-T4	RNAi00037	01	ITCH	83737	RPA194	A-103396	D008	2.38857	17.517	R2
U2OS-RPA194-HC-PS	XP-SP-HC-RPA-2	U2OS-RPA194-PS-T4	RNAi00038	01	KIAA0317	9870	RPA194	A-103358	D009	1.88542	39.184	R1
U2OS-RPA194-HC-PS	XP-SP-HC-RPA-2	U2OS-RPA194-PS-T4	RNAi00038	01	KIAA0317	9870	RPA194	A-103396	D009	4.64652	34.076	R2
U2OS-RPA194-HC-PS	XP-SP-HC-RPA-2	U2OS-RPA194-PS-T4	RNAi00039	01	KUA-UEV	387522	RPA194	A-103358	D010	0.790659	16.432	R1
U2OS-RPA194-HC-PS	XP-SP-HC-RPA-2	U2OS-RPA194-PS-T4	RNAi00039	01	KUA-UEV	387522	RPA194	A-103396	D010	2.04386	14.989	R2
U2OS-RPA194-HC-PS	XP-SP-HC-RPA-2	U2OS-RPA194-PS-T4	RNAi00040	01	NEDD4	4734	RPA194	A-103358	D011	0.888144	18.458	R1
U2OS-RPA194-HC-PS	XP-SP-HC-RPA-2	U2OS-RPA194-PS-T4	RNAi00040	01	NEDD4	4734	RPA194	A-103396	D011	1.6862	12.366	R2
U2OS-RPA194-HC-PS	XP-SP-HC-RPA-2	U2OS-RPA194-PS-T4	RNAi00041	01	NEDD4L	23327	RPA194	A-103358	E002	1.27645	26.528	R1
U2OS-RPA194-HC-PS	XP-SP-HC-RPA-2	U2OS-RPA194-PS-T4	RNAi00041	01	NEDD4L	23327	RPA194	A-103396	E002	1.6172	11.86	R2
U2OS-RPA194-HC-PS	XP-SP-HC-RPA-2	U2OS-RPA194-PS-T4	RNAi00042	01	SMURF1	57154	RPA194	A-103358	E003	0.757121	15.735	R1
U2OS-RPA194-HC-PS	XP-SP-HC-RPA-2	U2OS-RPA194-PS-T4	RNAi00042	01	SMURF1	57154	RPA194	A-103396	E003	1.50307	11.023	R2
U2OS-RPA194-HC-PS	XP-SP-HC-RPA-2	U2OS-RPA194-PS-T4	RNAi00043	01	SMURF2	64750	RPA194	A-103358	E004	1.17786	24.479	R1
U2OS-RPA194-HC-PS	XP-SP-HC-RPA-2	U2OS-RPA194-PS-T4	RNAi00043	01	SMURF2	64750	RPA194	A-103396	E004	2.6062	19.113	R2
U2OS-RPA194-HC-PS	XP-SP-HC-RPA-2	U2OS-RPA194-PS-T4	RNAi00044	01	TRIP12	9320	RPA194	A-103358	E005	0.560275	11.644	R1
U2OS-RPA194-HC-PS	XP-SP-HC-RPA-2	U2OS-RPA194-PS-T4	RNAi00044	01	TRIP12	9320	RPA194	A-103396	E005	1.20881	8.865	R2
U2OS-RPA194-HC-PS	XP-SP-HC-RPA-2	U2OS-RPA194-PS-T4	RNAi00045	01	TSG101	7251	RPA194	A-103358	E006	1.16448	24.201	R1
U2OS-RPA194-HC-PS	XP-SP-HC-RPA-2	U2OS-RPA194-PS-T4	RNAi00045	01	TSG101	7251	RPA194	A-103396	E006	2.53066	18.559	R2
U2OS-RPA194-HC-PS	XP-SP-HC-RPA-2	U2OS-RPA194-PS-T4	RNAi00046	01	UBE1	7317	RPA194	A-103358	E007	1.31186	27.264	R1
U2OS-RPA194-HC-PS	XP-SP-HC-RPA-2	U2OS-RPA194-PS-T4	RNAi00046	01	UBE1	7317	RPA194	A-103396	E007	2.36594	17.351	R2
U2OS-RPA194-HC-PS	XP-SP-HC-RPA-2	U2OS-RPA194-PS-T4	RNAi00047	01	UBE1C	9039	RPA194	A-103358	E008	1.59099	33.065	R1
U2OS-RPA194-HC-PS	XP-SP-HC-RPA-2	U2OS-RPA194-PS-T4	RNAi00047	01	UBE1C	9039	RPA194	A-103396	E008	3.46607	25.419	R2
U2OS-RPA194-HC-PS	XP-SP-HC-RPA-2	U2OS-RPA194-PS-T4	RNAi00048	01	UBE1DC1	79876	RPA194	A-103358	E009	1.45496	30.238	R1
U2OS-RPA194-HC-PS	XP-SP-HC-RPA-2	U2OS-RPA194-PS-T4	RNAi00048	01	UBE1DC1	79876	RPA194	A-103396	E009	2.94518	21.599	R2
U2OS-RPA194-HC-PS	XP-SP-HC-RPA-2	U2OS-RPA194-PS-T4	RNAi00049	01	UBE1L	7318	RPA194	A-103358	E010	0.560034	11.639	R1
U2OS-RPA194-HC-PS	XP-SP-HC-RPA-2	U2OS-RPA194-PS-T4	RNAi00049	01	UBE1L	7318	RPA194	A-103396	E010	1.31558	9.648	R2
U2OS-RPA194-HC-PS	XP-SP-HC-RPA-2	U2OS-RPA194-PS-T4	RNAi00050	01	UBE1L2	55236	RPA194	A-103358	E011	0.562199	11.684	R1
U2OS-RPA194-HC-PS	XP-SP-HC-RPA-2	U2OS-RPA194-PS-T4	RNAi00050	01	UBE1L2	55236	RPA194	A-103396	E011	1.02214	7.496	R2
U2OS-RPA194-HC-PS	XP-SP-HC-RPA-2	U2OS-RPA194-PS-T4	RNAi00051	01	UBE2A	7319	RPA194	A-103358	F002	1.58151	32.868	R1
U2OS-RPA194-HC-PS	XP-SP-HC-RPA-2	U2OS-RPA194-PS-T4	RNAi00051	01	UBE2A	7319	RPA194	A-103396	F002	1.6941	12.424	R2
U2OS-RPA194-HC-PS	XP-SP-HC-RPA-2	U2OS-RPA194-PS-T4	RNAi00052	01	UBE2B	7320	RPA194	A-103358	F003	1.56308	32.485	R1
U2OS-RPA194-HC-PS	XP-SP-HC-RPA-2	U2OS-RPA194-PS-T4	RNAi00052	01	UBE2B	7320	RPA194	A-103396	F003	2.17299	15.936	R2
U2OS-RPA194-HC-PS	XP-SP-HC-RPA-2	U2OS-RPA194-PS-T4	RNAi00053	01	UBE2C	11065	RPA194	A-103358	F004	1.25456	26.073	R1
U2OS-RPA194-HC-PS	XP-SP-HC-RPA-2	U2OS-RPA194-PS-T4	RNAi00053	01	UBE2C	11065	RPA194	A-103396	F004	1.92441	14.113	R2
U2OS-RPA194-HC-PS	XP-SP-HC-RPA-2	U2OS-RPA194-PS-T4	RNAi00054	01	UBE2D1	7321	RPA194	A-103358	F005	1.06228	22.077	R1
U2OS-RPA194-HC-PS	XP-SP-HC-RPA-2	U2OS-RPA194-PS-T4	RNAi00054	01	UBE2D1	7321	RPA194	A-103396	F005	2.48252	18.206	R2
U2OS-RPA194-HC-PS	XP-SP-HC-RPA-2	U2OS-RPA194-PS-T4	RNAi00055	01	UBE2D2	7322	RPA194	A-103358	F006	2.95592	61.432	R1
U2OS-RPA194-HC-PS	XP-SP-HC-RPA-2	U2OS-RPA194-PS-T4	RNAi00055	01	UBE2D2	7322	RPA194	A-103396	F006	7.04941	51.698	R2
U2OS-RPA194-HC-PS	XP-SP-HC-RPA-2	U2OS-RPA194-PS-T4	RNAi00056	01	UBE2D3	7323	RPA194	A-103358	F007	2.8798	59.85	R1
U2OS-RPA194-HC-PS	XP-SP-HC-RPA-2	U2OS-RPA194-PS-T4	RNAi00056	01	UBE2D3	7323	RPA194	A-103396	F007	8.1299	59.622	R2
U2OS-RPA194-HC-PS	XP-SP-HC-RPA-2	U2OS-RPA194-PS-T4	RNAi00057	01	UBE2D4	51619	RPA194	A-103358	F008	1.7951	37.307	R1
U2OS-RPA194-HC-PS	XP-SP-HC-RPA-2	U2OS-RPA194-PS-T4	RNAi00057	01	UBE2D4	51619	RPA194	A-103396	F008	3.57543	26.221	R2
U2OS-RPA194-HC-PS	XP-SP-HC-RPA-2	U2OS-RPA194-PS-T4	RNAi00058	01	UBE2E1	7324	RPA194	A-103358	F009	1.34699	27.994	R1
U2OS-RPA194-HC-PS	XP-SP-HC-RPA-2	U2OS-RPA194-PS-T4	RNAi00058	01	UBE2E1	7324	RPA194	A-103396	F009	3.08891	22.653	R2
U2OS-RPA194-HC-PS	XP-SP-HC-RPA-2	U2OS-RPA194-PS-T4	RNAi00059	01	UBE2E2	7325	RPA194	A-103358	F010	1.43711	29.867	R1
U2OS-RPA194-HC-PS	XP-SP-HC-RPA-2	U2OS-RPA194-PS-T4	RNAi00059	01	UBE2E2	7325	RPA194	A-103396	F010	4.88432	35.82	R2
U2OS-RPA194-HC-PS	XP-SP-HC-RPA-2	U2OS-RPA194-PS-T4	RNAi00060	01	UBE2E3	10477	RPA194	A-103358	F011	1.06969	22.231	R1
U2OS-RPA194-HC-PS	XP-SP-HC-RPA-2	U2OS-RPA194-PS-T4	RNAi00060	01	UBE2E3	10477	RPA194	A-103396	F011	2.15799	15.826	R2
U2OS-RPA194-HC-PS	XP-SP-HC-RPA-2	U2OS-RPA194-PS-T4	RNAi00061	01	UBE2F	140739	RPA194	A-103358	G002	1.89932	39.473	R1
U2OS-RPA194-HC-PS	XP-SP-HC-RPA-2	U2OS-RPA194-PS-T4	RNAi00061	01	UBE2F	140739	RPA194	A-103396	G002	1.71701	12.592	R2
U2OS-RPA194-HC-PS	XP-SP-HC-RPA-2	U2OS-RPA194-PS-T4	RNAi00062	01	UBE2G1	7326	RPA194	A-103358	G003	0.986303	20.498	R1
U2OS-RPA194-HC-PS	XP-SP-HC-RPA-2	U2OS-RPA194-PS-T4	RNAi00062	01	UBE2G1	7326	RPA194	A-103396	G003	1.05541	7.74	R2
U2OS-RPA194-HC-PS	XP-SP-HC-RPA-2	U2OS-RPA194-PS-T4	RNAi00063	01	UBE2G2	7327	RPA194	A-103358	G004	1.39722	29.038	R1
U2OS-RPA194-HC-PS	XP-SP-HC-RPA-2	U2OS-RPA194-PS-T4	RNAi00063	01	UBE2G2	7327	RPA194	A-103396	G004	1.6142	11.838	R2
U2OS-RPA194-HC-PS	XP-SP-HC-RPA-2	U2OS-RPA194-PS-T4	RNAi00064	01	UBE2H	7328	RPA194	A-103358	G005	1.70979	35.534	R1
U2OS-RPA194-HC-PS	XP-SP-HC-RPA-2	U2OS-RPA194-PS-T4	RNAi00064	01	UBE2H	7328	RPA194	A-103396	G005	3.06504	22.478	R2
U2OS-RPA194-HC-PS	XP-SP-HC-RPA-2	U2OS-RPA194-PS-T4	RNAi00065	01	UBE2I	7329	RPA194	A-103358	G006	0.926686	19.259	R1
U2OS-RPA194-HC-PS	XP-SP-HC-RPA-2	U2OS-RPA194-PS-T4	RNAi00065	01	UBE2I	7329	RPA194	A-103396	G006	1.63356	11.98	R2
U2OS-RPA194-HC-PS	XP-SP-HC-RPA-2	U2OS-RPA194-PS-T4	RNAi00066	01	UBE2J1	51465	RPA194	A-103358	G007	1.00574	20.902	R1
U2OS-RPA194-HC-PS	XP-SP-HC-RPA-2	U2OS-RPA194-PS-T4	RNAi00066	01	UBE2J1	51465	RPA194	A-103396	G007	1.88419	13.818	R2
U2OS-RPA194-HC-PS	XP-SP-HC-RPA-2	U2OS-RPA194-PS-T4	RNAi00067	01	UBE2J2	118424	RPA194	A-103358	G008	1.14937	23.887	R1
U2OS-RPA194-HC-PS	XP-SP-HC-RPA-2	U2OS-RPA194-PS-T4	RNAi00067	01	UBE2J2	118424	RPA194	A-103396	G008	2.39294	17.549	R2
U2OS-RPA194-HC-PS	XP-SP-HC-RPA-2	U2OS-RPA194-PS-T4	RNAi00068	01	UBE2L3	7332	RPA194	A-103358	G009	1.77788	36.949	R1
U2OS-RPA194-HC-PS	XP-SP-HC-RPA-2	U2OS-RPA194-PS-T4	RNAi00068	01	UBE2L3	7332	RPA194	A-103396	G009	3.86164	28.32	R2
U2OS-RPA194-HC-PS	XP-SP-HC-RPA-2	U2OS-RPA194-PS-T4	RNAi00069	01	UBE2L6	9246	RPA194	A-103358	G010	1.35839	28.231	R1
U2OS-RPA194-HC-PS	XP-SP-HC-RPA-2	U2OS-RPA194-PS-T4	RNAi00069	01	UBE2L6	9246	RPA194	A-103396	G010	2.96591	21.751	R2
U2OS-RPA194-HC-PS	XP-SP-HC-RPA-2	U2OS-RPA194-PS-T4	RNAi00070	01	UBE2M	9040	RPA194	A-103358	G011	1.70926	35.523	R1
U2OS-RPA194-HC-PS	XP-SP-HC-RPA-2	U2OS-RPA194-PS-T4	RNAi00070	01	UBE2M	9040	RPA194	A-103396	G011	3.16527	23.213	R2
U2OS-RPA194-HC-PS	XP-SP-HC-RPA-2	U2OS-RPA194-PS-T4	RNAi00071	01	UBE2N	7334	RPA194	A-103358	H002	1.21192	25.187	R1
U2OS-RPA194-HC-PS	XP-SP-HC-RPA-2	U2OS-RPA194-PS-T4	RNAi00071	01	UBE2N	7334	RPA194	A-103396	H002	1.61297	11.829	R2
U2OS-RPA194-HC-PS	XP-SP-HC-RPA-2	U2OS-RPA194-PS-T4	RNAi00072	01	UBE2NL	389898	RPA194	A-103358	H003	1.98959	41.349	R1
U2OS-RPA194-HC-PS	XP-SP-HC-RPA-2	U2OS-RPA194-PS-T4	RNAi00072	01	UBE2NL	389898	RPA194	A-103396	H003	2.96605	21.752	R2
U2OS-RPA194-HC-PS	XP-SP-HC-RPA-2	U2OS-RPA194-PS-T4	RNAi00073	01	UBE2O	63893	RPA194	A-103358	H004	1.44678	30.068	R1
U2OS-RPA194-HC-PS	XP-SP-HC-RPA-2	U2OS-RPA194-PS-T4	RNAi00073	01	UBE2O	63893	RPA194	A-103396	H004	1.59634	11.707	R2
U2OS-RPA194-HC-PS	XP-SP-HC-RPA-2	U2OS-RPA194-PS-T4	RNAi00074	01	UBE2Q1	55585	RPA194	A-103358	H005	1.06084	22.047	R1
U2OS-RPA194-HC-PS	XP-SP-HC-RPA-2	U2OS-RPA194-PS-T4	RNAi00074	01	UBE2Q1	55585	RPA194	A-103396	H005	1.37503	10.084	R2
U2OS-RPA194-HC-PS	XP-SP-HC-RPA-2	U2OS-RPA194-PS-T4	RNAi00075	01	UBE2Q2	92912	RPA194	A-103358	H006	0.718147	14.925	R1
U2OS-RPA194-HC-PS	XP-SP-HC-RPA-2	U2OS-RPA194-PS-T4	RNAi00075	01	UBE2Q2	92912	RPA194	A-103396	H006	1.30658	9.582	R2
U2OS-RPA194-HC-PS	XP-SP-HC-RPA-2	U2OS-RPA194-PS-T4	RNAi00076	01	UBE2R2	54926	RPA194	A-103358	H007	0.816113	16.961	R1
U2OS-RPA194-HC-PS	XP-SP-HC-RPA-2	U2OS-RPA194-PS-T4	RNAi00076	01	UBE2R2	54926	RPA194	A-103396	H007	1.06113	7.782	R2
U2OS-RPA194-HC-PS	XP-SP-HC-RPA-2	U2OS-RPA194-PS-T4	RNAi00077	01	UBE2S	27338	RPA194	A-103358	H008	1.60643	33.386	R1
U2OS-RPA194-HC-PS	XP-SP-HC-RPA-2	U2OS-RPA194-PS-T4	RNAi00077	01	UBE2S	27338	RPA194	A-103396	H008	2.44434	17.926	R2
U2OS-RPA194-HC-PS	XP-SP-HC-RPA-2	U2OS-RPA194-PS-T4	RNAi00078	01	UBE2T	29089	RPA194	A-103358	H009	1.45501	30.239	R1
U2OS-RPA194-HC-PS	XP-SP-HC-RPA-2	U2OS-RPA194-PS-T4	RNAi00078	01	UBE2T	29089	RPA194	A-103396	H009	1.98836	14.582	R2
U2OS-RPA194-HC-PS	XP-SP-HC-RPA-2	U2OS-RPA194-PS-T4	RNAi00079	01	UBE2U	148581	RPA194	A-103358	H010	0.438442	9.112	R1
U2OS-RPA194-HC-PS	XP-SP-HC-RPA-2	U2OS-RPA194-PS-T4	RNAi00079	01	UBE2U	148581	RPA194	A-103396	H010	0.729785	5.352	R2
U2OS-RPA194-HC-PS	XP-SP-HC-RPA-2	U2OS-RPA194-PS-T4	RNAi00080	01	UBE2V1	7335	RPA194	A-103358	H011	0.722814	15.022	R1
U2OS-RPA194-HC-PS	XP-SP-HC-RPA-2	U2OS-RPA194-PS-T4	RNAi00080	01	UBE2V1	7335	RPA194	A-103396	H011	1.67365	12.274	R2
U2OS-RPA194-HC-PS	XP-SP-HC-RPA-2	U2OS-RPA194-PS-T4	RNAi00081	01	UBE2V2	7336	RPA194	A-103359	A002	3.17612	48.421	R1
U2OS-RPA194-HC-PS	XP-SP-HC-RPA-2	U2OS-RPA194-PS-T4	RNAi00081	01	UBE2V2	7336	RPA194	A-103397	A002	5.83655	26.514	R2
U2OS-RPA194-HC-PS	XP-SP-HC-RPA-2	U2OS-RPA194-PS-T4	RNAi00082	01	UBE2W	55284	RPA194	A-103359	A003	1.07312	16.36	R1
U2OS-RPA194-HC-PS	XP-SP-HC-RPA-2	U2OS-RPA194-PS-T4	RNAi00082	01	UBE2W	55284	RPA194	A-103397	A003	1.17	5.315	R2
U2OS-RPA194-HC-PS	XP-SP-HC-RPA-2	U2OS-RPA194-PS-T4	RNAi00083	01	UBE2Z	65264	RPA194	A-103359	A004	1.18902	18.127	R1
U2OS-RPA194-HC-PS	XP-SP-HC-RPA-2	U2OS-RPA194-PS-T4	RNAi00083	01	UBE2Z	65264	RPA194	A-103397	A004	1.63029	7.406	R2
U2OS-RPA194-HC-PS	XP-SP-HC-RPA-2	U2OS-RPA194-PS-T4	RNAi00084	01	UBE3A	7337	RPA194	A-103359	A005	1.02602	15.642	R1
U2OS-RPA194-HC-PS	XP-SP-HC-RPA-2	U2OS-RPA194-PS-T4	RNAi00084	01	UBE3A	7337	RPA194	A-103397	A005	1.37384	6.241	R2
U2OS-RPA194-HC-PS	XP-SP-HC-RPA-2	U2OS-RPA194-PS-T4	RNAi00085	01	UBE3B	89910	RPA194	A-103359	A006	0.980103	14.942	R1
U2OS-RPA194-HC-PS	XP-SP-HC-RPA-2	U2OS-RPA194-PS-T4	RNAi00085	01	UBE3B	89910	RPA194	A-103397	A006	1.813	8.236	R2
U2OS-RPA194-HC-PS	XP-SP-HC-RPA-2	U2OS-RPA194-PS-T4	RNAi00086	01	UBE3C	9690	RPA194	A-103359	A007	1.07331	16.363	R1
U2OS-RPA194-HC-PS	XP-SP-HC-RPA-2	U2OS-RPA194-PS-T4	RNAi00086	01	UBE3C	9690	RPA194	A-103397	A007	1.18342	5.376	R2
U2OS-RPA194-HC-PS	XP-SP-HC-RPA-2	U2OS-RPA194-PS-T4	RNAi00087	01	UEVLD	55293	RPA194	A-103359	A008	0.819267	12.49	R1
U2OS-RPA194-HC-PS	XP-SP-HC-RPA-2	U2OS-RPA194-PS-T4	RNAi00087	01	UEVLD	55293	RPA194	A-103397	A008	0.997413	4.531	R2
U2OS-RPA194-HC-PS	XP-SP-HC-RPA-2	U2OS-RPA194-PS-T4	RNAi00088	01	WWP1	11059	RPA194	A-103359	A009	1.17144	17.859	R1
U2OS-RPA194-HC-PS	XP-SP-HC-RPA-2	U2OS-RPA194-PS-T4	RNAi00088	01	WWP1	11059	RPA194	A-103397	A009	1.25431	5.698	R2
U2OS-RPA194-HC-PS	XP-SP-HC-RPA-2	U2OS-RPA194-PS-T4	RNAi00089	01	WWP2	11060	RPA194	A-103359	A010	0.674633	10.285	R1
U2OS-RPA194-HC-PS	XP-SP-HC-RPA-2	U2OS-RPA194-PS-T4	RNAi00089	01	WWP2	11060	RPA194	A-103397	A010	1.29503	5.883	R2
U2OS-RPA194-HC-PS	XP-SP-HC-RPA-2	U2OS-RPA194-PS-T4	RNAi00090	01	AMN1	196394	RPA194	A-103360	A002	1.27339	14.333	R1
U2OS-RPA194-HC-PS	XP-SP-HC-RPA-2	U2OS-RPA194-PS-T4	RNAi00090	01	AMN1	196394	RPA194	A-103398	A002	1.34638	5.023	R2
U2OS-RPA194-HC-PS	XP-SP-HC-RPA-2	U2OS-RPA194-PS-T4	RNAi00091	01	ANKRD9	122416	RPA194	A-103360	A003	1.49577	16.836	R1
U2OS-RPA194-HC-PS	XP-SP-HC-RPA-2	U2OS-RPA194-PS-T4	RNAi00091	01	ANKRD9	122416	RPA194	A-103398	A003	1.28044	4.777	R2
U2OS-RPA194-HC-PS	XP-SP-HC-RPA-2	U2OS-RPA194-PS-T4	RNAi00092	01	ASB1	51665	RPA194	A-103360	A004	0.945561	10.643	R1
U2OS-RPA194-HC-PS	XP-SP-HC-RPA-2	U2OS-RPA194-PS-T4	RNAi00092	01	ASB1	51665	RPA194	A-103398	A004	1.2724	4.747	R2
U2OS-RPA194-HC-PS	XP-SP-HC-RPA-2	U2OS-RPA194-PS-T4	RNAi00093	01	ASB10	136371	RPA194	A-103360	A005	0.516447	5.813	R1
U2OS-RPA194-HC-PS	XP-SP-HC-RPA-2	U2OS-RPA194-PS-T4	RNAi00093	01	ASB10	136371	RPA194	A-103398	A005	0.971923	3.626	R2
U2OS-RPA194-HC-PS	XP-SP-HC-RPA-2	U2OS-RPA194-PS-T4	RNAi00094	01	ASB11	140456	RPA194	A-103360	A006	0.717233	8.073	R1
U2OS-RPA194-HC-PS	XP-SP-HC-RPA-2	U2OS-RPA194-PS-T4	RNAi00094	01	ASB11	140456	RPA194	A-103398	A006	1.39195	5.193	R2
U2OS-RPA194-HC-PS	XP-SP-HC-RPA-2	U2OS-RPA194-PS-T4	RNAi00095	01	ASB12	142689	RPA194	A-103360	A007	1.41181	15.891	R1
U2OS-RPA194-HC-PS	XP-SP-HC-RPA-2	U2OS-RPA194-PS-T4	RNAi00095	01	ASB12	142689	RPA194	A-103398	A007	1.94706	7.264	R2
U2OS-RPA194-HC-PS	XP-SP-HC-RPA-2	U2OS-RPA194-PS-T4	RNAi00096	01	ASB13	79754	RPA194	A-103360	A008	2.02696	22.815	R1
U2OS-RPA194-HC-PS	XP-SP-HC-RPA-2	U2OS-RPA194-PS-T4	RNAi00096	01	ASB13	79754	RPA194	A-103398	A008	3.58641	13.38	R2
U2OS-RPA194-HC-PS	XP-SP-HC-RPA-2	U2OS-RPA194-PS-T4	RNAi00097	01	ASB14	142686	RPA194	A-103360	A009	0.608844	6.853	R1
U2OS-RPA194-HC-PS	XP-SP-HC-RPA-2	U2OS-RPA194-PS-T4	RNAi00097	01	ASB14	142686	RPA194	A-103398	A009	1.25176	4.67	R2
U2OS-RPA194-HC-PS	XP-SP-HC-RPA-2	U2OS-RPA194-PS-T4	RNAi00098	01	ASB15	142685	RPA194	A-103360	A010	1.10841	12.476	R1
U2OS-RPA194-HC-PS	XP-SP-HC-RPA-2	U2OS-RPA194-PS-T4	RNAi00098	01	ASB15	142685	RPA194	A-103398	A010	1.92053	7.165	R2
U2OS-RPA194-HC-PS	XP-SP-HC-RPA-2	U2OS-RPA194-PS-T4	RNAi00099	01	ASB16	92591	RPA194	A-103360	A011	0.539013	6.067	R1
U2OS-RPA194-HC-PS	XP-SP-HC-RPA-2	U2OS-RPA194-PS-T4	RNAi00099	01	ASB16	92591	RPA194	A-103398	A011	0.732829	2.734	R2
U2OS-RPA194-HC-PS	XP-SP-HC-RPA-2	U2OS-RPA194-PS-T4	RNAi00100	01	ASB17	127247	RPA194	A-103360	B002	0.94485	10.635	R1
U2OS-RPA194-HC-PS	XP-SP-HC-RPA-2	U2OS-RPA194-PS-T4	RNAi00100	01	ASB17	127247	RPA194	A-103398	B002	0.778932	2.906	R2
U2OS-RPA194-HC-PS	XP-SP-HC-RPA-2	U2OS-RPA194-PS-T4	RNAi00101	01	ASB18	401036	RPA194	A-103360	B003	2.33001	26.226	R1
U2OS-RPA194-HC-PS	XP-SP-HC-RPA-2	U2OS-RPA194-PS-T4	RNAi00101	01	ASB18	401036	RPA194	A-103398	B003	2.87074	10.71	R2
U2OS-RPA194-HC-PS	XP-SP-HC-RPA-2	U2OS-RPA194-PS-T4	RNAi00102	01	ASB2	51676	RPA194	A-103360	B004	1.24177	13.977	R1
U2OS-RPA194-HC-PS	XP-SP-HC-RPA-2	U2OS-RPA194-PS-T4	RNAi00102	01	ASB2	51676	RPA194	A-103398	B004	1.74415	6.507	R2
U2OS-RPA194-HC-PS	XP-SP-HC-RPA-2	U2OS-RPA194-PS-T4	RNAi00103	01	ASB3	51130	RPA194	A-103360	B005	3.98205	44.821	R1
U2OS-RPA194-HC-PS	XP-SP-HC-RPA-2	U2OS-RPA194-PS-T4	RNAi00103	01	ASB3	51130	RPA194	A-103398	B005	8.81351	32.881	R2
U2OS-RPA194-HC-PS	XP-SP-HC-RPA-2	U2OS-RPA194-PS-T4	RNAi00104	01	ASB4	51666	RPA194	A-103360	B006	2.91193	32.776	R1
U2OS-RPA194-HC-PS	XP-SP-HC-RPA-2	U2OS-RPA194-PS-T4	RNAi00104	01	ASB4	51666	RPA194	A-103398	B006	6.37513	23.784	R2
U2OS-RPA194-HC-PS	XP-SP-HC-RPA-2	U2OS-RPA194-PS-T4	RNAi00105	01	ASB5	140458	RPA194	A-103360	B007	0.749306	8.434	R1
U2OS-RPA194-HC-PS	XP-SP-HC-RPA-2	U2OS-RPA194-PS-T4	RNAi00105	01	ASB5	140458	RPA194	A-103398	B007	1.5836	5.908	R2
U2OS-RPA194-HC-PS	XP-SP-HC-RPA-2	U2OS-RPA194-PS-T4	RNAi00106	01	ASB6	140459	RPA194	A-103360	B008	0.803412	9.043	R1
U2OS-RPA194-HC-PS	XP-SP-HC-RPA-2	U2OS-RPA194-PS-T4	RNAi00106	01	ASB6	140459	RPA194	A-103398	B008	1.83824	6.858	R2
U2OS-RPA194-HC-PS	XP-SP-HC-RPA-2	U2OS-RPA194-PS-T4	RNAi00107	01	ASB7	140460	RPA194	A-103360	B009	0.740333	8.333	R1
U2OS-RPA194-HC-PS	XP-SP-HC-RPA-2	U2OS-RPA194-PS-T4	RNAi00107	01	ASB7	140460	RPA194	A-103398	B009	1.67151	6.236	R2
U2OS-RPA194-HC-PS	XP-SP-HC-RPA-2	U2OS-RPA194-PS-T4	RNAi00108	01	ASB8	140461	RPA194	A-103360	B010	0.682496	7.682	R1
U2OS-RPA194-HC-PS	XP-SP-HC-RPA-2	U2OS-RPA194-PS-T4	RNAi00108	01	ASB8	140461	RPA194	A-103398	B010	1.53186	5.715	R2
U2OS-RPA194-HC-PS	XP-SP-HC-RPA-2	U2OS-RPA194-PS-T4	RNAi00109	01	ASB9	140462	RPA194	A-103360	B011	0.861959	9.702	R1
U2OS-RPA194-HC-PS	XP-SP-HC-RPA-2	U2OS-RPA194-PS-T4	RNAi00109	01	ASB9	140462	RPA194	A-103398	B011	1.2405	4.628	R2
U2OS-RPA194-HC-PS	XP-SP-HC-RPA-2	U2OS-RPA194-PS-T4	RNAi00110	01	BTRC	8945	RPA194	A-103360	C002	2.60436	29.314	R1
U2OS-RPA194-HC-PS	XP-SP-HC-RPA-2	U2OS-RPA194-PS-T4	RNAi00110	01	BTRC	8945	RPA194	A-103398	C002	1.82591	6.812	R2
U2OS-RPA194-HC-PS	XP-SP-HC-RPA-2	U2OS-RPA194-PS-T4	RNAi00111	01	CCNF	899	RPA194	A-103360	C003	1.15514	13.002	R1
U2OS-RPA194-HC-PS	XP-SP-HC-RPA-2	U2OS-RPA194-PS-T4	RNAi00111	01	CCNF	899	RPA194	A-103398	C003	1.85432	6.918	R2
U2OS-RPA194-HC-PS	XP-SP-HC-RPA-2	U2OS-RPA194-PS-T4	RNAi00112	01	CISH	1154	RPA194	A-103360	C004	1.15825	13.037	R1
U2OS-RPA194-HC-PS	XP-SP-HC-RPA-2	U2OS-RPA194-PS-T4	RNAi00112	01	CISH	1154	RPA194	A-103398	C004	1.81304	6.764	R2
U2OS-RPA194-HC-PS	XP-SP-HC-RPA-2	U2OS-RPA194-PS-T4	RNAi00113	01	FBXL10	84678	RPA194	A-103360	C005	1.09313	12.304	R1
U2OS-RPA194-HC-PS	XP-SP-HC-RPA-2	U2OS-RPA194-PS-T4	RNAi00113	01	FBXL10	84678	RPA194	A-103398	C005	1.79133	6.683	R2
U2OS-RPA194-HC-PS	XP-SP-HC-RPA-2	U2OS-RPA194-PS-T4	RNAi00114	01	FBXL11	22992	RPA194	A-103360	C006	1.36126	15.322	R1
U2OS-RPA194-HC-PS	XP-SP-HC-RPA-2	U2OS-RPA194-PS-T4	RNAi00114	01	FBXL11	22992	RPA194	A-103398	C006	2.3695	8.84	R2
U2OS-RPA194-HC-PS	XP-SP-HC-RPA-2	U2OS-RPA194-PS-T4	RNAi00115	01	FBXL12	54850	RPA194	A-103360	C007	0.95409	10.739	R1
U2OS-RPA194-HC-PS	XP-SP-HC-RPA-2	U2OS-RPA194-PS-T4	RNAi00115	01	FBXL12	54850	RPA194	A-103398	C007	2.90371	10.833	R2
U2OS-RPA194-HC-PS	XP-SP-HC-RPA-2	U2OS-RPA194-PS-T4	RNAi00116	01	FBXL13	222235	RPA194	A-103360	C008	2.47847	27.897	R1
U2OS-RPA194-HC-PS	XP-SP-HC-RPA-2	U2OS-RPA194-PS-T4	RNAi00116	01	FBXL13	222235	RPA194	A-103398	C008	5.24827	19.58	R2
U2OS-RPA194-HC-PS	XP-SP-HC-RPA-2	U2OS-RPA194-PS-T4	RNAi00117	01	FBXL14	144699	RPA194	A-103360	C009	3.8949	43.84	R1
U2OS-RPA194-HC-PS	XP-SP-HC-RPA-2	U2OS-RPA194-PS-T4	RNAi00117	01	FBXL14	144699	RPA194	A-103398	C009	10.2055	38.074	R2
U2OS-RPA194-HC-PS	XP-SP-HC-RPA-2	U2OS-RPA194-PS-T4	RNAi00118	01	FBXL15	79176	RPA194	A-103360	C010	1.74338	19.623	R1
U2OS-RPA194-HC-PS	XP-SP-HC-RPA-2	U2OS-RPA194-PS-T4	RNAi00118	01	FBXL15	79176	RPA194	A-103398	C010	4.28439	15.984	R2
U2OS-RPA194-HC-PS	XP-SP-HC-RPA-2	U2OS-RPA194-PS-T4	RNAi00119	01	FBXL16	146330	RPA194	A-103360	C011	1.31551	14.807	R1
U2OS-RPA194-HC-PS	XP-SP-HC-RPA-2	U2OS-RPA194-PS-T4	RNAi00119	01	FBXL16	146330	RPA194	A-103398	C011	1.62032	6.045	R2
U2OS-RPA194-HC-PS	XP-SP-HC-RPA-2	U2OS-RPA194-PS-T4	RNAi00120	01	FBXL17	64839	RPA194	A-103360	D002	0.989628	11.139	R1
U2OS-RPA194-HC-PS	XP-SP-HC-RPA-2	U2OS-RPA194-PS-T4	RNAi00120	01	FBXL17	64839	RPA194	A-103398	D002	0.99149	3.699	R2
U2OS-RPA194-HC-PS	XP-SP-HC-RPA-2	U2OS-RPA194-PS-T4	RNAi00121	01	FBXL18	80028	RPA194	A-103360	D003	1.3163	14.816	R1
U2OS-RPA194-HC-PS	XP-SP-HC-RPA-2	U2OS-RPA194-PS-T4	RNAi00121	01	FBXL18	80028	RPA194	A-103398	D003	1.76345	6.579	R2
U2OS-RPA194-HC-PS	XP-SP-HC-RPA-2	U2OS-RPA194-PS-T4	RNAi00122	01	FBXL19	54620	RPA194	A-103360	D004	1.89859	21.37	R1
U2OS-RPA194-HC-PS	XP-SP-HC-RPA-2	U2OS-RPA194-PS-T4	RNAi00122	01	FBXL19	54620	RPA194	A-103398	D004	2.5708	9.591	R2
U2OS-RPA194-HC-PS	XP-SP-HC-RPA-2	U2OS-RPA194-PS-T4	RNAi00123	01	FBXL2	25827	RPA194	A-103360	D005	1.6046	18.061	R1
U2OS-RPA194-HC-PS	XP-SP-HC-RPA-2	U2OS-RPA194-PS-T4	RNAi00123	01	FBXL2	25827	RPA194	A-103398	D005	1.8838	7.028	R2
U2OS-RPA194-HC-PS	XP-SP-HC-RPA-2	U2OS-RPA194-PS-T4	RNAi00124	01	FBXL20	84961	RPA194	A-103360	D006	1.92479	21.665	R1
U2OS-RPA194-HC-PS	XP-SP-HC-RPA-2	U2OS-RPA194-PS-T4	RNAi00124	01	FBXL20	84961	RPA194	A-103398	D006	2.5121	9.372	R2
U2OS-RPA194-HC-PS	XP-SP-HC-RPA-2	U2OS-RPA194-PS-T4	RNAi00125	01	FBXL3P	26223	RPA194	A-103360	D007	1.43562	16.159	R1
U2OS-RPA194-HC-PS	XP-SP-HC-RPA-2	U2OS-RPA194-PS-T4	RNAi00125	01	FBXL3P	26223	RPA194	A-103398	D007	2.62601	9.797	R2
U2OS-RPA194-HC-PS	XP-SP-HC-RPA-2	U2OS-RPA194-PS-T4	RNAi00126	01	FBXL22	283807	RPA194	A-103360	D008	1.92222	21.636	R1
U2OS-RPA194-HC-PS	XP-SP-HC-RPA-2	U2OS-RPA194-PS-T4	RNAi00126	01	FBXL22	283807	RPA194	A-103398	D008	3.81746	14.242	R2
U2OS-RPA194-HC-PS	XP-SP-HC-RPA-2	U2OS-RPA194-PS-T4	RNAi00127	01	FBXL3A	26224	RPA194	A-103360	D009	1.00775	11.343	R1
U2OS-RPA194-HC-PS	XP-SP-HC-RPA-2	U2OS-RPA194-PS-T4	RNAi00127	01	FBXL3A	26224	RPA194	A-103398	D009	2.20143	8.213	R2
U2OS-RPA194-HC-PS	XP-SP-HC-RPA-2	U2OS-RPA194-PS-T4	RNAi00128	01	FBXL4	26235	RPA194	A-103360	D010	0.995847	11.209	R1
U2OS-RPA194-HC-PS	XP-SP-HC-RPA-2	U2OS-RPA194-PS-T4	RNAi00128	01	FBXL4	26235	RPA194	A-103398	D010	2.06983	7.722	R2
U2OS-RPA194-HC-PS	XP-SP-HC-RPA-2	U2OS-RPA194-PS-T4	RNAi00129	01	FBXL5	26234	RPA194	A-103360	D011	1.71743	19.331	R1
U2OS-RPA194-HC-PS	XP-SP-HC-RPA-2	U2OS-RPA194-PS-T4	RNAi00129	01	FBXL5	26234	RPA194	A-103398	D011	3.66361	13.668	R2
U2OS-RPA194-HC-PS	XP-SP-HC-RPA-2	U2OS-RPA194-PS-T4	RNAi00130	01	FBXL6	26233	RPA194	A-103360	E002	0.621904	7	R1
U2OS-RPA194-HC-PS	XP-SP-HC-RPA-2	U2OS-RPA194-PS-T4	RNAi00130	01	FBXL6	26233	RPA194	A-103398	E002	0.798231	2.978	R2
U2OS-RPA194-HC-PS	XP-SP-HC-RPA-2	U2OS-RPA194-PS-T4	RNAi00131	01	FBXL7	23194	RPA194	A-103360	E003	1.29889	14.62	R1
U2OS-RPA194-HC-PS	XP-SP-HC-RPA-2	U2OS-RPA194-PS-T4	RNAi00131	01	FBXL7	23194	RPA194	A-103398	E003	1.53026	5.709	R2
U2OS-RPA194-HC-PS	XP-SP-HC-RPA-2	U2OS-RPA194-PS-T4	RNAi00132	01	FBXL8	55336	RPA194	A-103360	E004	1.5226	17.138	R1
U2OS-RPA194-HC-PS	XP-SP-HC-RPA-2	U2OS-RPA194-PS-T4	RNAi00132	01	FBXL8	55336	RPA194	A-103398	E004	1.33968	4.998	R2
U2OS-RPA194-HC-PS	XP-SP-HC-RPA-2	U2OS-RPA194-PS-T4	RNAi00133	01	FBXO10	26267	RPA194	A-103360	E005	1.14759	12.917	R1
U2OS-RPA194-HC-PS	XP-SP-HC-RPA-2	U2OS-RPA194-PS-T4	RNAi00133	01	FBXO10	26267	RPA194	A-103398	E005	1.59485	5.95	R2
U2OS-RPA194-HC-PS	XP-SP-HC-RPA-2	U2OS-RPA194-PS-T4	RNAi00134	01	FBXO11	80204	RPA194	A-103360	E006	0.516447	5.813	R1
U2OS-RPA194-HC-PS	XP-SP-HC-RPA-2	U2OS-RPA194-PS-T4	RNAi00134	01	FBXO11	80204	RPA194	A-103398	E006	1.16304	4.339	R2
U2OS-RPA194-HC-PS	XP-SP-HC-RPA-2	U2OS-RPA194-PS-T4	RNAi00135	01	FBXO15	201456	RPA194	A-103360	E007	1.08842	12.251	R1
U2OS-RPA194-HC-PS	XP-SP-HC-RPA-2	U2OS-RPA194-PS-T4	RNAi00135	01	FBXO15	201456	RPA194	A-103398	E007	1.66937	6.228	R2
U2OS-RPA194-HC-PS	XP-SP-HC-RPA-2	U2OS-RPA194-PS-T4	RNAi00136	01	FBXO16	157574	RPA194	A-103360	E008	1.47436	16.595	R1
U2OS-RPA194-HC-PS	XP-SP-HC-RPA-2	U2OS-RPA194-PS-T4	RNAi00136	01	FBXO16	157574	RPA194	A-103398	E008	3.48455	13	R2
U2OS-RPA194-HC-PS	XP-SP-HC-RPA-2	U2OS-RPA194-PS-T4	RNAi00137	01	FBXO17	115290	RPA194	A-103360	E009	0.748151	8.421	R1
U2OS-RPA194-HC-PS	XP-SP-HC-RPA-2	U2OS-RPA194-PS-T4	RNAi00137	01	FBXO17	115290	RPA194	A-103398	E009	1.60745	5.997	R2
U2OS-RPA194-HC-PS	XP-SP-HC-RPA-2	U2OS-RPA194-PS-T4	RNAi00138	01	FBXO18	84893	RPA194	A-103360	E010	0.870577	9.799	R1
U2OS-RPA194-HC-PS	XP-SP-HC-RPA-2	U2OS-RPA194-PS-T4	RNAi00138	01	FBXO18	84893	RPA194	A-103398	E010	1.94063	7.24	R2
U2OS-RPA194-HC-PS	XP-SP-HC-RPA-2	U2OS-RPA194-PS-T4	RNAi00139	01	FBXO2	26232	RPA194	A-103360	E011	0.83966	9.451	R1
U2OS-RPA194-HC-PS	XP-SP-HC-RPA-2	U2OS-RPA194-PS-T4	RNAi00139	01	FBXO2	26232	RPA194	A-103398	E011	2.09449	7.814	R2
U2OS-RPA194-HC-PS	XP-SP-HC-RPA-2	U2OS-RPA194-PS-T4	RNAi00140	01	FBXO21	23014	RPA194	A-103360	F002	2.47322	27.838	R1
U2OS-RPA194-HC-PS	XP-SP-HC-RPA-2	U2OS-RPA194-PS-T4	RNAi00140	01	FBXO21	23014	RPA194	A-103398	F002	1.86584	6.961	R2
U2OS-RPA194-HC-PS	XP-SP-HC-RPA-2	U2OS-RPA194-PS-T4	RNAi00141	01	FBXO22	26263	RPA194	A-103360	F003	1.3936	15.686	R1
U2OS-RPA194-HC-PS	XP-SP-HC-RPA-2	U2OS-RPA194-PS-T4	RNAi00141	01	FBXO22	26263	RPA194	A-103398	F003	1.80688	6.741	R2
U2OS-RPA194-HC-PS	XP-SP-HC-RPA-2	U2OS-RPA194-PS-T4	RNAi00142	01	FBXO24	26261	RPA194	A-103360	F004	1.47898	16.647	R1
U2OS-RPA194-HC-PS	XP-SP-HC-RPA-2	U2OS-RPA194-PS-T4	RNAi00142	01	FBXO24	26261	RPA194	A-103398	F004	1.53883	5.741	R2
U2OS-RPA194-HC-PS	XP-SP-HC-RPA-2	U2OS-RPA194-PS-T4	RNAi00143	01	FBXO25	26260	RPA194	A-103360	F005	0.671746	7.561	R1
U2OS-RPA194-HC-PS	XP-SP-HC-RPA-2	U2OS-RPA194-PS-T4	RNAi00143	01	FBXO25	26260	RPA194	A-103398	F005	0.901427	3.363	R2
U2OS-RPA194-HC-PS	XP-SP-HC-RPA-2	U2OS-RPA194-PS-T4	RNAi00144	01	FBXO27	126433	RPA194	A-103360	F006	0.994247	11.191	R1
U2OS-RPA194-HC-PS	XP-SP-HC-RPA-2	U2OS-RPA194-PS-T4	RNAi00144	01	FBXO27	126433	RPA194	A-103398	F006	1.42947	5.333	R2
U2OS-RPA194-HC-PS	XP-SP-HC-RPA-2	U2OS-RPA194-PS-T4	RNAi00145	01	FBXO28	23219	RPA194	A-103360	F007	1.22151	13.749	R1
U2OS-RPA194-HC-PS	XP-SP-HC-RPA-2	U2OS-RPA194-PS-T4	RNAi00145	01	FBXO28	23219	RPA194	A-103398	F007	1.71252	6.389	R2
U2OS-RPA194-HC-PS	XP-SP-HC-RPA-2	U2OS-RPA194-PS-T4	RNAi00146	01	FBXO3	26273	RPA194	A-103360	F008	2.57939	29.033	R1
U2OS-RPA194-HC-PS	XP-SP-HC-RPA-2	U2OS-RPA194-PS-T4	RNAi00146	01	FBXO3	26273	RPA194	A-103398	F008	3.65101	13.621	R2
U2OS-RPA194-HC-PS	XP-SP-HC-RPA-2	U2OS-RPA194-PS-T4	RNAi00147	01	FBXO30	84085	RPA194	A-103360	F009	1.00908	11.358	R1
U2OS-RPA194-HC-PS	XP-SP-HC-RPA-2	U2OS-RPA194-PS-T4	RNAi00147	01	FBXO30	84085	RPA194	A-103398	F009	1.93714	7.227	R2
U2OS-RPA194-HC-PS	XP-SP-HC-RPA-2	U2OS-RPA194-PS-T4	RNAi00148	01	FBXO31	79791	RPA194	A-103360	F010	2.11634	23.821	R1
U2OS-RPA194-HC-PS	XP-SP-HC-RPA-2	U2OS-RPA194-PS-T4	RNAi00148	01	FBXO31	79791	RPA194	A-103398	F010	3.46552	12.929	R2
U2OS-RPA194-HC-PS	XP-SP-HC-RPA-2	U2OS-RPA194-PS-T4	RNAi00149	01	FBXO32	114907	RPA194	A-103360	F011	1.48262	16.688	R1
U2OS-RPA194-HC-PS	XP-SP-HC-RPA-2	U2OS-RPA194-PS-T4	RNAi00149	01	FBXO32	114907	RPA194	A-103398	F011	3.06989	11.453	R2
U2OS-RPA194-HC-PS	XP-SP-HC-RPA-2	U2OS-RPA194-PS-T4	RNAi00150	01	FBXO33	254170	RPA194	A-103360	G002	1.82005	20.486	R1
U2OS-RPA194-HC-PS	XP-SP-HC-RPA-2	U2OS-RPA194-PS-T4	RNAi00150	01	FBXO33	254170	RPA194	A-103398	G002	1.50023	5.597	R2
U2OS-RPA194-HC-PS	XP-SP-HC-RPA-2	U2OS-RPA194-PS-T4	RNAi00151	01	FBXO34	55030	RPA194	A-103360	G003	2.80008	31.517	R1
U2OS-RPA194-HC-PS	XP-SP-HC-RPA-2	U2OS-RPA194-PS-T4	RNAi00151	01	FBXO34	55030	RPA194	A-103398	G003	2.37727	8.869	R2
U2OS-RPA194-HC-PS	XP-SP-HC-RPA-2	U2OS-RPA194-PS-T4	RNAi00152	01	FBXO36	130888	RPA194	A-103360	G004	2.24969	25.322	R1
U2OS-RPA194-HC-PS	XP-SP-HC-RPA-2	U2OS-RPA194-PS-T4	RNAi00152	01	FBXO36	130888	RPA194	A-103398	G004	2.33626	8.716	R2
U2OS-RPA194-HC-PS	XP-SP-HC-RPA-2	U2OS-RPA194-PS-T4	RNAi00153	01	FBXO38	81545	RPA194	A-103360	G005	0.853875	9.611	R1
U2OS-RPA194-HC-PS	XP-SP-HC-RPA-2	U2OS-RPA194-PS-T4	RNAi00153	01	FBXO38	81545	RPA194	A-103398	G005	1.44475	5.39	R2
U2OS-RPA194-HC-PS	XP-SP-HC-RPA-2	U2OS-RPA194-PS-T4	RNAi00154	01	FBXO39	162517	RPA194	A-103360	G006	2.76765	31.152	R1
U2OS-RPA194-HC-PS	XP-SP-HC-RPA-2	U2OS-RPA194-PS-T4	RNAi00154	01	FBXO39	162517	RPA194	A-103398	G006	4.64679	17.336	R2
U2OS-RPA194-HC-PS	XP-SP-HC-RPA-2	U2OS-RPA194-PS-T4	RNAi00155	01	FBXO4	26272	RPA194	A-103360	G007	3.34327	37.631	R1
U2OS-RPA194-HC-PS	XP-SP-HC-RPA-2	U2OS-RPA194-PS-T4	RNAi00155	01	FBXO4	26272	RPA194	A-103398	G007	6.66327	24.859	R2
U2OS-RPA194-HC-PS	XP-SP-HC-RPA-2	U2OS-RPA194-PS-T4	RNAi00156	01	FBXO40	51725	RPA194	A-103360	G008	1.76363	19.851	R1
U2OS-RPA194-HC-PS	XP-SP-HC-RPA-2	U2OS-RPA194-PS-T4	RNAi00156	01	FBXO40	51725	RPA194	A-103398	G008	2.4877	9.281	R2
U2OS-RPA194-HC-PS	XP-SP-HC-RPA-2	U2OS-RPA194-PS-T4	RNAi00157	01	FBXO41	150726	RPA194	A-103360	G009	2.03301	22.883	R1
U2OS-RPA194-HC-PS	XP-SP-HC-RPA-2	U2OS-RPA194-PS-T4	RNAi00157	01	FBXO41	150726	RPA194	A-103398	G009	4.02198	15.005	R2
U2OS-RPA194-HC-PS	XP-SP-HC-RPA-2	U2OS-RPA194-PS-T4	RNAi00158	01	FBXO42	54455	RPA194	A-103360	G010	1.50652	16.957	R1
U2OS-RPA194-HC-PS	XP-SP-HC-RPA-2	U2OS-RPA194-PS-T4	RNAi00158	01	FBXO42	54455	RPA194	A-103398	G010	2.78362	10.385	R2
U2OS-RPA194-HC-PS	XP-SP-HC-RPA-2	U2OS-RPA194-PS-T4	RNAi00159	01	FBXO43	286151	RPA194	A-103360	G011	1.83151	20.615	R1
U2OS-RPA194-HC-PS	XP-SP-HC-RPA-2	U2OS-RPA194-PS-T4	RNAi00159	01	FBXO43	286151	RPA194	A-103398	G011	2.32741	8.683	R2
U2OS-RPA194-HC-PS	XP-SP-HC-RPA-2	U2OS-RPA194-PS-T4	RNAi00160	01	FBXO44	93611	RPA194	A-103360	H002	1.71734	19.33	R1
U2OS-RPA194-HC-PS	XP-SP-HC-RPA-2	U2OS-RPA194-PS-T4	RNAi00160	01	FBXO44	93611	RPA194	A-103398	H002	1.76801	6.596	R2
U2OS-RPA194-HC-PS	XP-SP-HC-RPA-2	U2OS-RPA194-PS-T4	RNAi00161	01	FBXO45	200933	RPA194	A-103360	H003	1.52837	17.203	R1
U2OS-RPA194-HC-PS	XP-SP-HC-RPA-2	U2OS-RPA194-PS-T4	RNAi00161	01	FBXO45	200933	RPA194	A-103398	H003	1.73182	6.461	R2
U2OS-RPA194-HC-PS	XP-SP-HC-RPA-2	U2OS-RPA194-PS-T4	RNAi00162	01	FBXO46	23403	RPA194	A-103360	H004	2.2353	25.16	R1
U2OS-RPA194-HC-PS	XP-SP-HC-RPA-2	U2OS-RPA194-PS-T4	RNAi00162	01	FBXO46	23403	RPA194	A-103398	H004	2.43919	9.1	R2
U2OS-RPA194-HC-PS	XP-SP-HC-RPA-2	U2OS-RPA194-PS-T4	RNAi00163	01	FBXO47	494188	RPA194	A-103360	H005	2.7689	31.166	R1
U2OS-RPA194-HC-PS	XP-SP-HC-RPA-2	U2OS-RPA194-PS-T4	RNAi00163	01	FBXO47	494188	RPA194	A-103398	H005	3.09375	11.542	R2
U2OS-RPA194-HC-PS	XP-SP-HC-RPA-2	U2OS-RPA194-PS-T4	RNAi00164	01	FBXO5	26271	RPA194	A-103360	H006	8.11141	91.3	R1
U2OS-RPA194-HC-PS	XP-SP-HC-RPA-2	U2OS-RPA194-PS-T4	RNAi00164	01	FBXO5	26271	RPA194	A-103398	H006	16.2948	60.792	R2
U2OS-RPA194-HC-PS	XP-SP-HC-RPA-2	U2OS-RPA194-PS-T4	RNAi00165	01	FBXO6	26270	RPA194	A-103360	H007	2.07334	23.337	R1
U2OS-RPA194-HC-PS	XP-SP-HC-RPA-2	U2OS-RPA194-PS-T4	RNAi00165	01	FBXO6	26270	RPA194	A-103398	H007	3.13744	11.705	R2
U2OS-RPA194-HC-PS	XP-SP-HC-RPA-2	U2OS-RPA194-PS-T4	RNAi00166	01	FBXO7	25793	RPA194	A-103360	H008	1.22764	13.818	R1
U2OS-RPA194-HC-PS	XP-SP-HC-RPA-2	U2OS-RPA194-PS-T4	RNAi00166	01	FBXO7	25793	RPA194	A-103398	H008	2.37673	8.867	R2
U2OS-RPA194-HC-PS	XP-SP-HC-RPA-2	U2OS-RPA194-PS-T4	RNAi00167	01	FBXO8	26269	RPA194	A-103360	H009	2.92704	32.946	R1
U2OS-RPA194-HC-PS	XP-SP-HC-RPA-2	U2OS-RPA194-PS-T4	RNAi00167	01	FBXO8	26269	RPA194	A-103398	H009	5.69296	21.239	R2
U2OS-RPA194-HC-PS	XP-SP-HC-RPA-2	U2OS-RPA194-PS-T4	RNAi00168	01	FBXO9	26268	RPA194	A-103360	H010	2.09093	23.535	R1
U2OS-RPA194-HC-PS	XP-SP-HC-RPA-2	U2OS-RPA194-PS-T4	RNAi00168	01	FBXO9	26268	RPA194	A-103398	H010	4.02493	15.016	R2
U2OS-RPA194-HC-PS	XP-SP-HC-RPA-2	U2OS-RPA194-PS-T4	RNAi00169	01	FBXW10	10517	RPA194	A-103360	H011	1.40657	15.832	R1
U2OS-RPA194-HC-PS	XP-SP-HC-RPA-2	U2OS-RPA194-PS-T4	RNAi00169	01	FBXW10	10517	RPA194	A-103398	H011	3.11171	11.609	R2
U2OS-RPA194-HC-PS	XP-SP-HC-RPA-2	U2OS-RPA194-PS-T4	RNAi00170	01	FBXW11	23291	RPA194	A-103361	A002	2.04028	19.727	R1
U2OS-RPA194-HC-PS	XP-SP-HC-RPA-2	U2OS-RPA194-PS-T4	RNAi00170	01	FBXW11	23291	RPA194	A-103399	A002	2.80975	6.886	R2
U2OS-RPA194-HC-PS	XP-SP-HC-RPA-2	U2OS-RPA194-PS-T4	RNAi00171	01	FBXW12	285231	RPA194	A-103361	A003	1.12372	10.865	R1
U2OS-RPA194-HC-PS	XP-SP-HC-RPA-2	U2OS-RPA194-PS-T4	RNAi00171	01	FBXW12	285231	RPA194	A-103399	A003	1.72437	4.226	R2
U2OS-RPA194-HC-PS	XP-SP-HC-RPA-2	U2OS-RPA194-PS-T4	RNAi00172	01	FBXW2	26190	RPA194	A-103361	A004	1.28445	12.419	R1
U2OS-RPA194-HC-PS	XP-SP-HC-RPA-2	U2OS-RPA194-PS-T4	RNAi00172	01	FBXW2	26190	RPA194	A-103399	A004	1.46404	3.588	R2
U2OS-RPA194-HC-PS	XP-SP-HC-RPA-2	U2OS-RPA194-PS-T4	RNAi00173	01	SHFM3	6468	RPA194	A-103361	A005	3.09533	29.928	R1
U2OS-RPA194-HC-PS	XP-SP-HC-RPA-2	U2OS-RPA194-PS-T4	RNAi00173	01	SHFM3	6468	RPA194	A-103399	A005	4.29175	10.518	R2
U2OS-RPA194-HC-PS	XP-SP-HC-RPA-2	U2OS-RPA194-PS-T4	RNAi00174	01	FBXW5	54461	RPA194	A-103361	A006	1.54353	14.924	R1
U2OS-RPA194-HC-PS	XP-SP-HC-RPA-2	U2OS-RPA194-PS-T4	RNAi00174	01	FBXW5	54461	RPA194	A-103399	A006	2.56248	6.28	R2
U2OS-RPA194-HC-PS	XP-SP-HC-RPA-2	U2OS-RPA194-PS-T4	RNAi00175	01	FBXW7	55294	RPA194	A-103361	A007	2.24724	21.728	R1
U2OS-RPA194-HC-PS	XP-SP-HC-RPA-2	U2OS-RPA194-PS-T4	RNAi00175	01	FBXW7	55294	RPA194	A-103399	A007	4.94787	12.126	R2
U2OS-RPA194-HC-PS	XP-SP-HC-RPA-2	U2OS-RPA194-PS-T4	RNAi00176	01	FBXW8	26259	RPA194	A-103361	A008	1.36119	13.161	R1
U2OS-RPA194-HC-PS	XP-SP-HC-RPA-2	U2OS-RPA194-PS-T4	RNAi00176	01	FBXW8	26259	RPA194	A-103399	A008	2.62205	6.426	R2
U2OS-RPA194-HC-PS	XP-SP-HC-RPA-2	U2OS-RPA194-PS-T4	RNAi00177	01	FBXW9	84261	RPA194	A-103361	A009	0.834337	8.067	R1
U2OS-RPA194-HC-PS	XP-SP-HC-RPA-2	U2OS-RPA194-PS-T4	RNAi00177	01	FBXW9	84261	RPA194	A-103399	A009	2.06916	5.071	R2
U2OS-RPA194-HC-PS	XP-SP-HC-RPA-2	U2OS-RPA194-PS-T4	RNAi00178	01	FLJ10916	55258	RPA194	A-103361	A010	1.16334	11.248	R1
U2OS-RPA194-HC-PS	XP-SP-HC-RPA-2	U2OS-RPA194-PS-T4	RNAi00178	01	FLJ10916	55258	RPA194	A-103399	A010	2.48822	6.098	R2
U2OS-RPA194-HC-PS	XP-SP-HC-RPA-2	U2OS-RPA194-PS-T4	RNAi00179	01	LGR6	59352	RPA194	A-103361	A011	1.00468	9.714	R1
U2OS-RPA194-HC-PS	XP-SP-HC-RPA-2	U2OS-RPA194-PS-T4	RNAi00179	01	LGR6	59352	RPA194	A-103399	A011	1.78598	4.377	R2
U2OS-RPA194-HC-PS	XP-SP-HC-RPA-2	U2OS-RPA194-PS-T4	RNAi00180	01	NCCRP1	342897	RPA194	A-103361	B002	1.21226	11.721	R1
U2OS-RPA194-HC-PS	XP-SP-HC-RPA-2	U2OS-RPA194-PS-T4	RNAi00180	01	NCCRP1	342897	RPA194	A-103399	B002	1.4163	3.471	R2
U2OS-RPA194-HC-PS	XP-SP-HC-RPA-2	U2OS-RPA194-PS-T4	RNAi00181	01	LOC441920-obs	441920	RPA194	A-103361	B003	1.52212	14.717	R1
U2OS-RPA194-HC-PS	XP-SP-HC-RPA-2	U2OS-RPA194-PS-T4	RNAi00181	01	LOC441920-obs	441920	RPA194	A-103399	B003	1.61502	3.958	R2
U2OS-RPA194-HC-PS	XP-SP-HC-RPA-2	U2OS-RPA194-PS-T4	RNAi00182	01	FBXO48	554251	RPA194	A-103361	B004	2.71338	26.235	R1
U2OS-RPA194-HC-PS	XP-SP-HC-RPA-2	U2OS-RPA194-PS-T4	RNAi00182	01	FBXO48	554251	RPA194	A-103399	B004	2.40702	5.899	R2
U2OS-RPA194-HC-PS	XP-SP-HC-RPA-2	U2OS-RPA194-PS-T4	RNAi00183	01	LRRC29	26231	RPA194	A-103361	B005	0.589011	5.695	R1
U2OS-RPA194-HC-PS	XP-SP-HC-RPA-2	U2OS-RPA194-PS-T4	RNAi00183	01	LRRC29	26231	RPA194	A-103399	B005	1.71662	4.207	R2
U2OS-RPA194-HC-PS	XP-SP-HC-RPA-2	U2OS-RPA194-PS-T4	RNAi00184	01	NEURL2	140825	RPA194	A-103361	B006	1.95847	18.936	R1
U2OS-RPA194-HC-PS	XP-SP-HC-RPA-2	U2OS-RPA194-PS-T4	RNAi00184	01	NEURL2	140825	RPA194	A-103399	B006	2.72488	6.678	R2
U2OS-RPA194-HC-PS	XP-SP-HC-RPA-2	U2OS-RPA194-PS-T4	RNAi00185	01	NLRC5	84166	RPA194	A-103361	B007	1.14275	11.049	R1
U2OS-RPA194-HC-PS	XP-SP-HC-RPA-2	U2OS-RPA194-PS-T4	RNAi00185	01	NLRC5	84166	RPA194	A-103399	B007	2.24829	5.51	R2
U2OS-RPA194-HC-PS	XP-SP-HC-RPA-2	U2OS-RPA194-PS-T4	RNAi00186	01	RAB40A	142684	RPA194	A-103361	B008	1.8083	17.484	R1
U2OS-RPA194-HC-PS	XP-SP-HC-RPA-2	U2OS-RPA194-PS-T4	RNAi00186	01	RAB40A	142684	RPA194	A-103399	B008	4.05753	9.944	R2
U2OS-RPA194-HC-PS	XP-SP-HC-RPA-2	U2OS-RPA194-PS-T4	RNAi00187	01	RAB40B	10966	RPA194	A-103361	B009	1.98743	19.216	R1
U2OS-RPA194-HC-PS	XP-SP-HC-RPA-2	U2OS-RPA194-PS-T4	RNAi00187	01	RAB40B	10966	RPA194	A-103399	B009	4.33704	10.629	R2
U2OS-RPA194-HC-PS	XP-SP-HC-RPA-2	U2OS-RPA194-PS-T4	RNAi00188	01	RAB40C	57799	RPA194	A-103361	B010	1.22084	11.804	R1
U2OS-RPA194-HC-PS	XP-SP-HC-RPA-2	U2OS-RPA194-PS-T4	RNAi00188	01	RAB40C	57799	RPA194	A-103399	B010	2.70489	6.629	R2
U2OS-RPA194-HC-PS	XP-SP-HC-RPA-2	U2OS-RPA194-PS-T4	RNAi00189	01	SKP2	6502	RPA194	A-103361	B011	1.71273	16.56	R1
U2OS-RPA194-HC-PS	XP-SP-HC-RPA-2	U2OS-RPA194-PS-T4	RNAi00189	01	SKP2	6502	RPA194	A-103399	B011	2.7057	6.631	R2
U2OS-RPA194-HC-PS	XP-SP-HC-RPA-2	U2OS-RPA194-PS-T4	RNAi00190	01	SOCS1	8651	RPA194	A-103361	C002	0.93797	9.069	R1
U2OS-RPA194-HC-PS	XP-SP-HC-RPA-2	U2OS-RPA194-PS-T4	RNAi00190	01	SOCS1	8651	RPA194	A-103399	C002	1.64276	4.026	R2
U2OS-RPA194-HC-PS	XP-SP-HC-RPA-2	U2OS-RPA194-PS-T4	RNAi00191	01	SOCS2	8835	RPA194	A-103361	C003	1.89818	18.353	R1
U2OS-RPA194-HC-PS	XP-SP-HC-RPA-2	U2OS-RPA194-PS-T4	RNAi00191	01	SOCS2	8835	RPA194	A-103399	C003	3.10272	7.604	R2
U2OS-RPA194-HC-PS	XP-SP-HC-RPA-2	U2OS-RPA194-PS-T4	RNAi00192	01	SOCS3	9021	RPA194	A-103361	C004	2.04473	19.77	R1
U2OS-RPA194-HC-PS	XP-SP-HC-RPA-2	U2OS-RPA194-PS-T4	RNAi00192	01	SOCS3	9021	RPA194	A-103399	C004	3.76701	9.232	R2
U2OS-RPA194-HC-PS	XP-SP-HC-RPA-2	U2OS-RPA194-PS-T4	RNAi00193	01	SOCS4	122809	RPA194	A-103361	C005	1.18836	11.49	R1
U2OS-RPA194-HC-PS	XP-SP-HC-RPA-2	U2OS-RPA194-PS-T4	RNAi00193	01	SOCS4	122809	RPA194	A-103399	C005	2.9644	7.265	R2
U2OS-RPA194-HC-PS	XP-SP-HC-RPA-2	U2OS-RPA194-PS-T4	RNAi00194	01	SOCS5	9655	RPA194	A-103361	C006	1.5517	15.003	R1
U2OS-RPA194-HC-PS	XP-SP-HC-RPA-2	U2OS-RPA194-PS-T4	RNAi00194	01	SOCS5	9655	RPA194	A-103399	C006	4.70917	11.541	R2
U2OS-RPA194-HC-PS	XP-SP-HC-RPA-2	U2OS-RPA194-PS-T4	RNAi00195	01	SOCS6	9306	RPA194	A-103361	C007	1.63548	15.813	R1
U2OS-RPA194-HC-PS	XP-SP-HC-RPA-2	U2OS-RPA194-PS-T4	RNAi00195	01	SOCS6	9306	RPA194	A-103399	C007	4.49699	11.021	R2
U2OS-RPA194-HC-PS	XP-SP-HC-RPA-2	U2OS-RPA194-PS-T4	RNAi00196	01	SOCS7	30837	RPA194	A-103361	C008	1.24711	12.058	R1
U2OS-RPA194-HC-PS	XP-SP-HC-RPA-2	U2OS-RPA194-PS-T4	RNAi00196	01	SOCS7	30837	RPA194	A-103399	C008	2.71917	6.664	R2
U2OS-RPA194-HC-PS	XP-SP-HC-RPA-2	U2OS-RPA194-PS-T4	RNAi00197	01	SPSB1	80176	RPA194	A-103361	C009	0.52106	5.038	R1
U2OS-RPA194-HC-PS	XP-SP-HC-RPA-2	U2OS-RPA194-PS-T4	RNAi00197	01	SPSB1	80176	RPA194	A-103399	C009	1.55422	3.809	R2
U2OS-RPA194-HC-PS	XP-SP-HC-RPA-2	U2OS-RPA194-PS-T4	RNAi00198	01	SPSB2	84727	RPA194	A-103361	C010	2.72052	26.304	R1
U2OS-RPA194-HC-PS	XP-SP-HC-RPA-2	U2OS-RPA194-PS-T4	RNAi00198	01	SPSB2	84727	RPA194	A-103399	C010	6.16505	15.109	R2
U2OS-RPA194-HC-PS	XP-SP-HC-RPA-2	U2OS-RPA194-PS-T4	RNAi00199	01	SPSB3	90864	RPA194	A-103361	C011	4.21906	40.793	R1
U2OS-RPA194-HC-PS	XP-SP-HC-RPA-2	U2OS-RPA194-PS-T4	RNAi00199	01	SPSB3	90864	RPA194	A-103399	C011	7.90085	19.363	R2
U2OS-RPA194-HC-PS	XP-SP-HC-RPA-2	U2OS-RPA194-PS-T4	RNAi00200	01	SPSB4	92369	RPA194	A-103361	D002	1.14772	11.097	R1
U2OS-RPA194-HC-PS	XP-SP-HC-RPA-2	U2OS-RPA194-PS-T4	RNAi00200	01	SPSB4	92369	RPA194	A-103399	D002	1.3147	3.222	R2
U2OS-RPA194-HC-PS	XP-SP-HC-RPA-2	U2OS-RPA194-PS-T4	RNAi00201	01	TULP4	56995	RPA194	A-103361	D003	1.26821	12.262	R1
U2OS-RPA194-HC-PS	XP-SP-HC-RPA-2	U2OS-RPA194-PS-T4	RNAi00201	01	TULP4	56995	RPA194	A-103399	D003	1.95369	4.788	R2
U2OS-RPA194-HC-PS	XP-SP-HC-RPA-2	U2OS-RPA194-PS-T4	RNAi00202	01	WDR71	80227	RPA194	A-103361	D004	1.10986	10.731	R1
U2OS-RPA194-HC-PS	XP-SP-HC-RPA-2	U2OS-RPA194-PS-T4	RNAi00202	01	WDR71	80227	RPA194	A-103399	D004	1.72682	4.232	R2
U2OS-RPA194-HC-PS	XP-SP-HC-RPA-2	U2OS-RPA194-PS-T4	RNAi00203	01	WSB1	26118	RPA194	A-103361	D005	1.48975	14.404	R1
U2OS-RPA194-HC-PS	XP-SP-HC-RPA-2	U2OS-RPA194-PS-T4	RNAi00203	01	WSB1	26118	RPA194	A-103399	D005	3.73722	9.159	R2
U2OS-RPA194-HC-PS	XP-SP-HC-RPA-2	U2OS-RPA194-PS-T4	RNAi00204	01	WSB2	55884	RPA194	A-103361	D006	1.40349	13.57	R1
U2OS-RPA194-HC-PS	XP-SP-HC-RPA-2	U2OS-RPA194-PS-T4	RNAi00204	01	WSB2	55884	RPA194	A-103399	D006	2.6498	6.494	R2
U2OS-RPA194-HC-PS	XP-SP-HC-RPA-2	U2OS-RPA194-PS-T4	RNAi00205	01	MARCH-I	55016	RPA194	A-103362	A002	0.866755	12.843	R1
U2OS-RPA194-HC-PS	XP-SP-HC-RPA-2	U2OS-RPA194-PS-T4	RNAi00205	01	MARCH-I	55016	RPA194	A-103400	A002	1.37933	6.087	R2
U2OS-RPA194-HC-PS	XP-SP-HC-RPA-2	U2OS-RPA194-PS-T4	RNAi00206	01	MARCH-II	51257	RPA194	A-103362	A003	1.2397	18.369	R1
U2OS-RPA194-HC-PS	XP-SP-HC-RPA-2	U2OS-RPA194-PS-T4	RNAi00206	01	MARCH-II	51257	RPA194	A-103400	A003	1.76003	7.767	R2
U2OS-RPA194-HC-PS	XP-SP-HC-RPA-2	U2OS-RPA194-PS-T4	RNAi00207	01	MARCH-III	115123	RPA194	A-103362	A004	0.935121	13.856	R1
U2OS-RPA194-HC-PS	XP-SP-HC-RPA-2	U2OS-RPA194-PS-T4	RNAi00207	01	MARCH-III	115123	RPA194	A-103400	A004	1.76365	7.783	R2
U2OS-RPA194-HC-PS	XP-SP-HC-RPA-2	U2OS-RPA194-PS-T4	RNAi00208	01	MARCH-IV	57574	RPA194	A-103362	A005	1.21655	18.026	R1
U2OS-RPA194-HC-PS	XP-SP-HC-RPA-2	U2OS-RPA194-PS-T4	RNAi00208	01	MARCH-IV	57574	RPA194	A-103400	A005	1.12033	4.944	R2
U2OS-RPA194-HC-PS	XP-SP-HC-RPA-2	U2OS-RPA194-PS-T4	RNAi00209	01	MARCH-V	54708	RPA194	A-103362	A006	1.34727	19.963	R1
U2OS-RPA194-HC-PS	XP-SP-HC-RPA-2	U2OS-RPA194-PS-T4	RNAi00209	01	MARCH-V	54708	RPA194	A-103400	A006	1.76728	7.799	R2
U2OS-RPA194-HC-PS	XP-SP-HC-RPA-2	U2OS-RPA194-PS-T4	RNAi00210	01	MARCH-VI	10299	RPA194	A-103362	A007	1.57572	23.348	R1
U2OS-RPA194-HC-PS	XP-SP-HC-RPA-2	U2OS-RPA194-PS-T4	RNAi00210	01	MARCH-VI	10299	RPA194	A-103400	A007	2.50238	11.043	R2
U2OS-RPA194-HC-PS	XP-SP-HC-RPA-2	U2OS-RPA194-PS-T4	RNAi00211	01	MARCH-VII	64844	RPA194	A-103362	A008	0.79596	11.794	R1
U2OS-RPA194-HC-PS	XP-SP-HC-RPA-2	U2OS-RPA194-PS-T4	RNAi00211	01	MARCH-VII	64844	RPA194	A-103400	A008	1.44278	6.367	R2
U2OS-RPA194-HC-PS	XP-SP-HC-RPA-2	U2OS-RPA194-PS-T4	RNAi00212	01	MARCH-VIII	220972	RPA194	A-103362	A009	0.623864	9.244	R1
U2OS-RPA194-HC-PS	XP-SP-HC-RPA-2	U2OS-RPA194-PS-T4	RNAi00212	01	MARCH-VIII	220972	RPA194	A-103400	A009	0.789486	3.484	R2
U2OS-RPA194-HC-PS	XP-SP-HC-RPA-2	U2OS-RPA194-PS-T4	RNAi00213	01	MARCH-IX	92979	RPA194	A-103362	A010	0.813372	12.052	R1
U2OS-RPA194-HC-PS	XP-SP-HC-RPA-2	U2OS-RPA194-PS-T4	RNAi00213	01	MARCH-IX	92979	RPA194	A-103400	A010	1.3714	6.052	R2
U2OS-RPA194-HC-PS	XP-SP-HC-RPA-2	U2OS-RPA194-PS-T4	RNAi00214	01	AIRE	326	RPA194	A-103362	A011	1.41388	20.95	R1
U2OS-RPA194-HC-PS	XP-SP-HC-RPA-2	U2OS-RPA194-PS-T4	RNAi00214	01	AIRE	326	RPA194	A-103400	A011	1.66055	7.328	R2
U2OS-RPA194-HC-PS	XP-SP-HC-RPA-2	U2OS-RPA194-PS-T4	RNAi00215	01	AMFR	267	RPA194	A-103362	B002	0.905831	13.422	R1
U2OS-RPA194-HC-PS	XP-SP-HC-RPA-2	U2OS-RPA194-PS-T4	RNAi00215	01	AMFR	267	RPA194	A-103400	B002	1.65624	7.309	R2
U2OS-RPA194-HC-PS	XP-SP-HC-RPA-2	U2OS-RPA194-PS-T4	RNAi00216	01	ANAPC11	51529	RPA194	A-103362	B003	1.83333	27.165	R1
U2OS-RPA194-HC-PS	XP-SP-HC-RPA-2	U2OS-RPA194-PS-T4	RNAi00216	01	ANAPC11	51529	RPA194	A-103400	B003	1.96148	8.656	R2
U2OS-RPA194-HC-PS	XP-SP-HC-RPA-2	U2OS-RPA194-PS-T4	RNAi00217	01	ANKIB1	54467	RPA194	A-103362	B004	0.993701	14.724	R1
U2OS-RPA194-HC-PS	XP-SP-HC-RPA-2	U2OS-RPA194-PS-T4	RNAi00217	01	ANKIB1	54467	RPA194	A-103400	B004	1.32042	5.827	R2
U2OS-RPA194-HC-PS	XP-SP-HC-RPA-2	U2OS-RPA194-PS-T4	RNAi00218	01	AOF1	221656	RPA194	A-103362	B005	1.7682	26.2	R1
U2OS-RPA194-HC-PS	XP-SP-HC-RPA-2	U2OS-RPA194-PS-T4	RNAi00218	01	AOF1	221656	RPA194	A-103400	B005	2.15522	9.511	R2
U2OS-RPA194-HC-PS	XP-SP-HC-RPA-2	U2OS-RPA194-PS-T4	RNAi00219	01	ARIH1	25820	RPA194	A-103362	B006	1.14663	16.99	R1
U2OS-RPA194-HC-PS	XP-SP-HC-RPA-2	U2OS-RPA194-PS-T4	RNAi00219	01	ARIH1	25820	RPA194	A-103400	B006	2.36234	10.425	R2
U2OS-RPA194-HC-PS	XP-SP-HC-RPA-2	U2OS-RPA194-PS-T4	RNAi00220	01	ARIH2	10425	RPA194	A-103362	B007	1.54495	22.892	R1
U2OS-RPA194-HC-PS	XP-SP-HC-RPA-2	U2OS-RPA194-PS-T4	RNAi00220	01	ARIH2	10425	RPA194	A-103400	B007	2.09563	9.248	R2
U2OS-RPA194-HC-PS	XP-SP-HC-RPA-2	U2OS-RPA194-PS-T4	RNAi00221	01	BAHD1	22893	RPA194	A-103362	B008	1.3248	19.63	R1
U2OS-RPA194-HC-PS	XP-SP-HC-RPA-2	U2OS-RPA194-PS-T4	RNAi00221	01	BAHD1	22893	RPA194	A-103400	B008	3.27147	14.437	R2
U2OS-RPA194-HC-PS	XP-SP-HC-RPA-2	U2OS-RPA194-PS-T4	RNAi00222	01	BARD1	580	RPA194	A-103362	B009	1.46815	21.754	R1
U2OS-RPA194-HC-PS	XP-SP-HC-RPA-2	U2OS-RPA194-PS-T4	RNAi00222	01	BARD1	580	RPA194	A-103400	B009	3.06934	13.545	R2
U2OS-RPA194-HC-PS	XP-SP-HC-RPA-2	U2OS-RPA194-PS-T4	RNAi00223	01	BAZ1B	9031	RPA194	A-103362	B010	1.0103	14.97	R1
U2OS-RPA194-HC-PS	XP-SP-HC-RPA-2	U2OS-RPA194-PS-T4	RNAi00223	01	BAZ1B	9031	RPA194	A-103400	B010	1.79583	7.925	R2
U2OS-RPA194-HC-PS	XP-SP-HC-RPA-2	U2OS-RPA194-PS-T4	RNAi00224	01	BAZ2B	29994	RPA194	A-103362	B011	1.1523	17.074	R1
U2OS-RPA194-HC-PS	XP-SP-HC-RPA-2	U2OS-RPA194-PS-T4	RNAi00224	01	BAZ2B	29994	RPA194	A-103400	B011	1.37254	6.057	R2
U2OS-RPA194-HC-PS	XP-SP-HC-RPA-2	U2OS-RPA194-PS-T4	RNAi00225	01	BFAR	51283	RPA194	A-103362	C002	1.08562	16.086	R1
U2OS-RPA194-HC-PS	XP-SP-HC-RPA-2	U2OS-RPA194-PS-T4	RNAi00225	01	BFAR	51283	RPA194	A-103400	C002	1.8484	8.157	R2
U2OS-RPA194-HC-PS	XP-SP-HC-RPA-2	U2OS-RPA194-PS-T4	RNAi00226	01	BIRC2	329	RPA194	A-103362	C003	1.06612	15.797	R1
U2OS-RPA194-HC-PS	XP-SP-HC-RPA-2	U2OS-RPA194-PS-T4	RNAi00226	01	BIRC2	329	RPA194	A-103400	C003	2.3032	10.164	R2
U2OS-RPA194-HC-PS	XP-SP-HC-RPA-2	U2OS-RPA194-PS-T4	RNAi00227	01	BIRC3	330	RPA194	A-103362	C004	0.651332	9.651	R1
U2OS-RPA194-HC-PS	XP-SP-HC-RPA-2	U2OS-RPA194-PS-T4	RNAi00227	01	BIRC3	330	RPA194	A-103400	C004	0.854068	3.769	R2
U2OS-RPA194-HC-PS	XP-SP-HC-RPA-2	U2OS-RPA194-PS-T4	RNAi00228	01	BIRC4	331	RPA194	A-103362	C005	1.26764	18.783	R1
U2OS-RPA194-HC-PS	XP-SP-HC-RPA-2	U2OS-RPA194-PS-T4	RNAi00228	01	BIRC4	331	RPA194	A-103400	C005	1.53705	6.783	R2
U2OS-RPA194-HC-PS	XP-SP-HC-RPA-2	U2OS-RPA194-PS-T4	RNAi00229	01	BIRC7	79444	RPA194	A-103362	C006	0.366395	5.429	R1
U2OS-RPA194-HC-PS	XP-SP-HC-RPA-2	U2OS-RPA194-PS-T4	RNAi00229	01	BIRC7	79444	RPA194	A-103400	C006	0.894856	3.949	R2
U2OS-RPA194-HC-PS	XP-SP-HC-RPA-2	U2OS-RPA194-PS-T4	RNAi00230	01	BIRC8	112401	RPA194	A-103362	C007	1.14083	16.904	R1
U2OS-RPA194-HC-PS	XP-SP-HC-RPA-2	U2OS-RPA194-PS-T4	RNAi00230	01	BIRC8	112401	RPA194	A-103400	C007	2.293	10.119	R2
U2OS-RPA194-HC-PS	XP-SP-HC-RPA-2	U2OS-RPA194-PS-T4	RNAi00231	01	BRAP	8315	RPA194	A-103362	C008	1.17612	17.427	R1
U2OS-RPA194-HC-PS	XP-SP-HC-RPA-2	U2OS-RPA194-PS-T4	RNAi00231	01	BRAP	8315	RPA194	A-103400	C008	2.66327	11.753	R2
U2OS-RPA194-HC-PS	XP-SP-HC-RPA-2	U2OS-RPA194-PS-T4	RNAi00232	01	BRCA1	672	RPA194	A-103362	C009	1.59556	23.642	R1
U2OS-RPA194-HC-PS	XP-SP-HC-RPA-2	U2OS-RPA194-PS-T4	RNAi00232	01	BRCA1	672	RPA194	A-103400	C009	2.99479	13.216	R2
U2OS-RPA194-HC-PS	XP-SP-HC-RPA-2	U2OS-RPA194-PS-T4	RNAi00233	01	BRPF1	7862	RPA194	A-103362	C010	1.0045	14.884	R1
U2OS-RPA194-HC-PS	XP-SP-HC-RPA-2	U2OS-RPA194-PS-T4	RNAi00233	01	BRPF1	7862	RPA194	A-103400	C010	1.91366	8.445	R2
U2OS-RPA194-HC-PS	XP-SP-HC-RPA-2	U2OS-RPA194-PS-T4	RNAi00234	01	BRPF3	27154	RPA194	A-103362	C011	3.64809	54.055	R1
U2OS-RPA194-HC-PS	XP-SP-HC-RPA-2	U2OS-RPA194-PS-T4	RNAi00234	01	BRPF3	27154	RPA194	A-103400	C011	6.51326	28.743	R2
U2OS-RPA194-HC-PS	XP-SP-HC-RPA-2	U2OS-RPA194-PS-T4	RNAi00235	01	RNF219	79596	RPA194	A-103362	D002	0.609894	9.037	R1
U2OS-RPA194-HC-PS	XP-SP-HC-RPA-2	U2OS-RPA194-PS-T4	RNAi00235	01	RNF219	79596	RPA194	A-103400	D002	0.831407	3.669	R2
U2OS-RPA194-HC-PS	XP-SP-HC-RPA-2	U2OS-RPA194-PS-T4	RNAi00236	01	C16orf28-Obs	65259	RPA194	A-103362	D003	1.36502	20.226	R1
U2OS-RPA194-HC-PS	XP-SP-HC-RPA-2	U2OS-RPA194-PS-T4	RNAi00236	01	C16orf28-Obs	65259	RPA194	A-103400	D003	1.94471	8.582	R2
U2OS-RPA194-HC-PS	XP-SP-HC-RPA-2	U2OS-RPA194-PS-T4	RNAi00237	01	RNF213	57674	RPA194	A-103362	D004	0.951386	14.097	R1
U2OS-RPA194-HC-PS	XP-SP-HC-RPA-2	U2OS-RPA194-PS-T4	RNAi00237	01	RNF213	57674	RPA194	A-103400	D004	1.1738	5.18	R2
U2OS-RPA194-HC-PS	XP-SP-HC-RPA-2	U2OS-RPA194-PS-T4	RNAi00238	01	RNF220	55182	RPA194	A-103362	D005	0.94295	13.972	R1
U2OS-RPA194-HC-PS	XP-SP-HC-RPA-2	U2OS-RPA194-PS-T4	RNAi00238	01	RNF220	55182	RPA194	A-103400	D005	1.49354	6.591	R2
U2OS-RPA194-HC-PS	XP-SP-HC-RPA-2	U2OS-RPA194-PS-T4	RNAi00239	01	MUL1	79594	RPA194	A-103362	D006	1.18618	17.576	R1
U2OS-RPA194-HC-PS	XP-SP-HC-RPA-2	U2OS-RPA194-PS-T4	RNAi00239	01	MUL1	79594	RPA194	A-103400	D006	2.26173	9.981	R2
U2OS-RPA194-HC-PS	XP-SP-HC-RPA-2	U2OS-RPA194-PS-T4	RNAi00240	01	RBCK1	10616	RPA194	A-103362	D007	1.28005	18.967	R1
U2OS-RPA194-HC-PS	XP-SP-HC-RPA-2	U2OS-RPA194-PS-T4	RNAi00240	01	RBCK1	10616	RPA194	A-103400	D007	2.69658	11.9	R2
U2OS-RPA194-HC-PS	XP-SP-HC-RPA-2	U2OS-RPA194-PS-T4	RNAi00241	01	PRICKLE4	29964	RPA194	A-103362	D008	1.20649	17.877	R1
U2OS-RPA194-HC-PS	XP-SP-HC-RPA-2	U2OS-RPA194-PS-T4	RNAi00241	01	PRICKLE4	29964	RPA194	A-103400	D008	2.19397	9.682	R2
U2OS-RPA194-HC-PS	XP-SP-HC-RPA-2	U2OS-RPA194-PS-T4	RNAi00242	01	CBL	867	RPA194	A-103362	D009	1.11673	16.547	R1
U2OS-RPA194-HC-PS	XP-SP-HC-RPA-2	U2OS-RPA194-PS-T4	RNAi00242	01	CBL	867	RPA194	A-103400	D009	2.04147	9.009	R2
U2OS-RPA194-HC-PS	XP-SP-HC-RPA-2	U2OS-RPA194-PS-T4	RNAi00243	01	CBLB	868	RPA194	A-103362	D010	1.17133	17.356	R1
U2OS-RPA194-HC-PS	XP-SP-HC-RPA-2	U2OS-RPA194-PS-T4	RNAi00243	01	CBLB	868	RPA194	A-103400	D010	2.75731	12.168	R2
U2OS-RPA194-HC-PS	XP-SP-HC-RPA-2	U2OS-RPA194-PS-T4	RNAi00244	01	CBLC	23624	RPA194	A-103362	D011	2.15977	32.002	R1
U2OS-RPA194-HC-PS	XP-SP-HC-RPA-2	U2OS-RPA194-PS-T4	RNAi00244	01	CBLC	23624	RPA194	A-103400	D011	3.64423	16.082	R2
U2OS-RPA194-HC-PS	XP-SP-HC-RPA-2	U2OS-RPA194-PS-T4	RNAi00245	01	CBLL1	79872	RPA194	A-103362	E002	1.46079	21.645	R1
U2OS-RPA194-HC-PS	XP-SP-HC-RPA-2	U2OS-RPA194-PS-T4	RNAi00245	01	CBLL1	79872	RPA194	A-103400	E002	1.44913	6.395	R2
U2OS-RPA194-HC-PS	XP-SP-HC-RPA-2	U2OS-RPA194-PS-T4	RNAi00246	01	CCL20	6364	RPA194	A-103362	E003	1.49858	22.205	R1
U2OS-RPA194-HC-PS	XP-SP-HC-RPA-2	U2OS-RPA194-PS-T4	RNAi00246	01	CCL20	6364	RPA194	A-103400	E003	1.80897	7.983	R2
U2OS-RPA194-HC-PS	XP-SP-HC-RPA-2	U2OS-RPA194-PS-T4	RNAi00247	01	CGRRF1	10668	RPA194	A-103362	E004	0.99748	14.78	R1
U2OS-RPA194-HC-PS	XP-SP-HC-RPA-2	U2OS-RPA194-PS-T4	RNAi00247	01	CGRRF1	10668	RPA194	A-103400	E004	1.57127	6.934	R2
U2OS-RPA194-HC-PS	XP-SP-HC-RPA-2	U2OS-RPA194-PS-T4	RNAi00248	01	CHD4	1108	RPA194	A-103362	E005	1.43116	21.206	R1
U2OS-RPA194-HC-PS	XP-SP-HC-RPA-2	U2OS-RPA194-PS-T4	RNAi00248	01	CHD4	1108	RPA194	A-103400	E005	3.33084	14.699	R2
U2OS-RPA194-HC-PS	XP-SP-HC-RPA-2	U2OS-RPA194-PS-T4	RNAi00249	01	CHD5	26038	RPA194	A-103362	E006	1.74019	25.785	R1
U2OS-RPA194-HC-PS	XP-SP-HC-RPA-2	U2OS-RPA194-PS-T4	RNAi00249	01	CHD5	26038	RPA194	A-103400	E006	3.39134	14.966	R2
U2OS-RPA194-HC-PS	XP-SP-HC-RPA-2	U2OS-RPA194-PS-T4	RNAi00250	01	CHFR	55743	RPA194	A-103362	E007	0.574395	8.511	R1
U2OS-RPA194-HC-PS	XP-SP-HC-RPA-2	U2OS-RPA194-PS-T4	RNAi00250	01	CHFR	55743	RPA194	A-103400	E007	0.912984	4.029	R2
U2OS-RPA194-HC-PS	XP-SP-HC-RPA-2	U2OS-RPA194-PS-T4	RNAi00251	01	CNOT4	4850	RPA194	A-103362	E008	1.59428	23.623	R1
U2OS-RPA194-HC-PS	XP-SP-HC-RPA-2	U2OS-RPA194-PS-T4	RNAi00251	01	CNOT4	4850	RPA194	A-103400	E008	2.33968	10.325	R2
U2OS-RPA194-HC-PS	XP-SP-HC-RPA-2	U2OS-RPA194-PS-T4	RNAi00252	01	CXXC1	30827	RPA194	A-103362	E009	1.04182	15.437	R1
U2OS-RPA194-HC-PS	XP-SP-HC-RPA-2	U2OS-RPA194-PS-T4	RNAi00252	01	CXXC1	30827	RPA194	A-103400	E009	1.5085	6.657	R2
U2OS-RPA194-HC-PS	XP-SP-HC-RPA-2	U2OS-RPA194-PS-T4	RNAi00253	01	DKFZP547C195	257160	RPA194	A-103362	E010	2.64757	39.23	R1
U2OS-RPA194-HC-PS	XP-SP-HC-RPA-2	U2OS-RPA194-PS-T4	RNAi00253	01	DKFZP547C195	257160	RPA194	A-103400	E010	5.05824	22.322	R2
U2OS-RPA194-HC-PS	XP-SP-HC-RPA-2	U2OS-RPA194-PS-T4	RNAi00254	01	DPF1	8193	RPA194	A-103362	E011	1.19785	17.749	R1
U2OS-RPA194-HC-PS	XP-SP-HC-RPA-2	U2OS-RPA194-PS-T4	RNAi00254	01	DPF1	8193	RPA194	A-103400	E011	2.50986	11.076	R2
U2OS-RPA194-HC-PS	XP-SP-HC-RPA-2	U2OS-RPA194-PS-T4	RNAi00255	01	DPF2	5977	RPA194	A-103362	F002	1.02778	15.229	R1
U2OS-RPA194-HC-PS	XP-SP-HC-RPA-2	U2OS-RPA194-PS-T4	RNAi00255	01	DPF2	5977	RPA194	A-103400	F002	1.18853	5.245	R2
U2OS-RPA194-HC-PS	XP-SP-HC-RPA-2	U2OS-RPA194-PS-T4	RNAi00256	01	DPF3	8110	RPA194	A-103362	F003	1.56769	23.229	R1
U2OS-RPA194-HC-PS	XP-SP-HC-RPA-2	U2OS-RPA194-PS-T4	RNAi00256	01	DPF3	8110	RPA194	A-103400	F003	1.58033	6.974	R2
U2OS-RPA194-HC-PS	XP-SP-HC-RPA-2	U2OS-RPA194-PS-T4	RNAi00257	01	DTX1	1840	RPA194	A-103362	F004	0.857644	12.708	R1
U2OS-RPA194-HC-PS	XP-SP-HC-RPA-2	U2OS-RPA194-PS-T4	RNAi00257	01	DTX1	1840	RPA194	A-103400	F004	1.32925	5.866	R2
U2OS-RPA194-HC-PS	XP-SP-HC-RPA-2	U2OS-RPA194-PS-T4	RNAi00258	01	DTX2	113878	RPA194	A-103362	F005	1.89285	28.047	R1
U2OS-RPA194-HC-PS	XP-SP-HC-RPA-2	U2OS-RPA194-PS-T4	RNAi00258	01	DTX2	113878	RPA194	A-103400	F005	2.26173	9.981	R2
U2OS-RPA194-HC-PS	XP-SP-HC-RPA-2	U2OS-RPA194-PS-T4	RNAi00259	01	DTX3	196403	RPA194	A-103362	F006	2.99717	44.41	R1
U2OS-RPA194-HC-PS	XP-SP-HC-RPA-2	U2OS-RPA194-PS-T4	RNAi00259	01	DTX3	196403	RPA194	A-103400	F006	4.24247	18.722	R2
U2OS-RPA194-HC-PS	XP-SP-HC-RPA-2	U2OS-RPA194-PS-T4	RNAi00260	01	DTX3L	151636	RPA194	A-103362	F007	1.02461	15.182	R1
U2OS-RPA194-HC-PS	XP-SP-HC-RPA-2	U2OS-RPA194-PS-T4	RNAi00260	01	DTX3L	151636	RPA194	A-103400	F007	1.6073	7.093	R2
U2OS-RPA194-HC-PS	XP-SP-HC-RPA-2	U2OS-RPA194-PS-T4	RNAi00261	01	DTX4	23220	RPA194	A-103362	F008	1.04297	15.454	R1
U2OS-RPA194-HC-PS	XP-SP-HC-RPA-2	U2OS-RPA194-PS-T4	RNAi00261	01	DTX4	23220	RPA194	A-103400	F008	1.68887	7.453	R2
U2OS-RPA194-HC-PS	XP-SP-HC-RPA-2	U2OS-RPA194-PS-T4	RNAi00262	01	DZIP3	9666	RPA194	A-103362	F009	1.21162	17.953	R1
U2OS-RPA194-HC-PS	XP-SP-HC-RPA-2	U2OS-RPA194-PS-T4	RNAi00262	01	DZIP3	9666	RPA194	A-103400	F009	2.34897	10.366	R2
U2OS-RPA194-HC-PS	XP-SP-HC-RPA-2	U2OS-RPA194-PS-T4	RNAi00263	01	EEA1	8411	RPA194	A-103362	F010	1.6123	23.89	R1
U2OS-RPA194-HC-PS	XP-SP-HC-RPA-2	U2OS-RPA194-PS-T4	RNAi00263	01	EEA1	8411	RPA194	A-103400	F010	2.96374	13.079	R2
U2OS-RPA194-HC-PS	XP-SP-HC-RPA-2	U2OS-RPA194-PS-T4	RNAi00264	01	FLJ31951	153830	RPA194	A-103362	F011	1.07739	15.964	R1
U2OS-RPA194-HC-PS	XP-SP-HC-RPA-2	U2OS-RPA194-PS-T4	RNAi00264	01	FLJ31951	153830	RPA194	A-103400	F011	1.68004	7.414	R2
U2OS-RPA194-HC-PS	XP-SP-HC-RPA-2	U2OS-RPA194-PS-T4	RNAi00265	01	FSD1L	83856	RPA194	A-103362	G002	1.84318	27.311	R1
U2OS-RPA194-HC-PS	XP-SP-HC-RPA-2	U2OS-RPA194-PS-T4	RNAi00265	01	FSD1L	83856	RPA194	A-103400	G002	1.07002	4.722	R2
U2OS-RPA194-HC-PS	XP-SP-HC-RPA-2	U2OS-RPA194-PS-T4	RNAi00266	01	HBXAP	51773	RPA194	A-103362	G003	2.87967	42.669	R1
U2OS-RPA194-HC-PS	XP-SP-HC-RPA-2	U2OS-RPA194-PS-T4	RNAi00266	01	HBXAP	51773	RPA194	A-103400	G003	2.47133	10.906	R2
U2OS-RPA194-HC-PS	XP-SP-HC-RPA-2	U2OS-RPA194-PS-T4	RNAi00267	01	HR	55806	RPA194	A-103362	G004	1.96284	29.084	R1
U2OS-RPA194-HC-PS	XP-SP-HC-RPA-2	U2OS-RPA194-PS-T4	RNAi00267	01	HR	55806	RPA194	A-103400	G004	1.97371	8.71	R2
U2OS-RPA194-HC-PS	XP-SP-HC-RPA-2	U2OS-RPA194-PS-T4	RNAi00268	01	HRC	3270	RPA194	A-103362	G005	1.47226	21.815	R1
U2OS-RPA194-HC-PS	XP-SP-HC-RPA-2	U2OS-RPA194-PS-T4	RNAi00268	01	HRC	3270	RPA194	A-103400	G005	1.80625	7.971	R2
U2OS-RPA194-HC-PS	XP-SP-HC-RPA-2	U2OS-RPA194-PS-T4	RNAi00269	01	IBRDC1	154214	RPA194	A-103362	G006	1.36948	20.292	R1
U2OS-RPA194-HC-PS	XP-SP-HC-RPA-2	U2OS-RPA194-PS-T4	RNAi00269	01	IBRDC1	154214	RPA194	A-103400	G006	1.247	5.503	R2
U2OS-RPA194-HC-PS	XP-SP-HC-RPA-2	U2OS-RPA194-PS-T4	RNAi00270	01	IBRDC2	255488	RPA194	A-103362	G007	2.3017	34.105	R1
U2OS-RPA194-HC-PS	XP-SP-HC-RPA-2	U2OS-RPA194-PS-T4	RNAi00270	01	IBRDC2	255488	RPA194	A-103400	G007	3.08724	13.624	R2
U2OS-RPA194-HC-PS	XP-SP-HC-RPA-2	U2OS-RPA194-PS-T4	RNAi00271	01	IBRDC3	127544	RPA194	A-103362	G008	0.970822	14.385	R1
U2OS-RPA194-HC-PS	XP-SP-HC-RPA-2	U2OS-RPA194-PS-T4	RNAi00271	01	IBRDC3	127544	RPA194	A-103400	G008	1.63585	7.219	R2
U2OS-RPA194-HC-PS	XP-SP-HC-RPA-2	U2OS-RPA194-PS-T4	RNAi00272	01	INTS12	57117	RPA194	A-103362	G009	3.46074	51.279	R1
U2OS-RPA194-HC-PS	XP-SP-HC-RPA-2	U2OS-RPA194-PS-T4	RNAi00272	01	INTS12	57117	RPA194	A-103400	G009	5.66939	25.019	R2
U2OS-RPA194-HC-PS	XP-SP-HC-RPA-2	U2OS-RPA194-PS-T4	RNAi00273	01	IRF2BP1	26145	RPA194	A-103362	G010	2.64865	39.246	R1
U2OS-RPA194-HC-PS	XP-SP-HC-RPA-2	U2OS-RPA194-PS-T4	RNAi00273	01	IRF2BP1	26145	RPA194	A-103400	G010	3.96125	17.481	R2
U2OS-RPA194-HC-PS	XP-SP-HC-RPA-2	U2OS-RPA194-PS-T4	RNAi00274	01	ISL1	3670	RPA194	A-103362	G011	1.25643	18.617	R1
U2OS-RPA194-HC-PS	XP-SP-HC-RPA-2	U2OS-RPA194-PS-T4	RNAi00274	01	ISL1	3670	RPA194	A-103400	G011	1.21686	5.37	R2
U2OS-RPA194-HC-PS	XP-SP-HC-RPA-2	U2OS-RPA194-PS-T4	RNAi00275	01	JARID1B	10765	RPA194	A-103362	H002	1.24942	18.513	R1
U2OS-RPA194-HC-PS	XP-SP-HC-RPA-2	U2OS-RPA194-PS-T4	RNAi00275	01	JARID1B	10765	RPA194	A-103400	H002	0.937911	4.139	R2
U2OS-RPA194-HC-PS	XP-SP-HC-RPA-2	U2OS-RPA194-PS-T4	RNAi00276	01	KIAA0644	9865	RPA194	A-103362	H003	1.37839	20.424	R1
U2OS-RPA194-HC-PS	XP-SP-HC-RPA-2	U2OS-RPA194-PS-T4	RNAi00276	01	KIAA0644	9865	RPA194	A-103400	H003	0.929753	4.103	R2
U2OS-RPA194-HC-PS	XP-SP-HC-RPA-2	U2OS-RPA194-PS-T4	RNAi00277	01	KIAA0804	23355	RPA194	A-103362	H004	2.57617	38.172	R1
U2OS-RPA194-HC-PS	XP-SP-HC-RPA-2	U2OS-RPA194-PS-T4	RNAi00277	01	KIAA0804	23355	RPA194	A-103400	H004	1.6755	7.394	R2
U2OS-RPA194-HC-PS	XP-SP-HC-RPA-2	U2OS-RPA194-PS-T4	RNAi00278	01	KIAA1333	55632	RPA194	A-103362	H005	1.27702	18.922	R1
U2OS-RPA194-HC-PS	XP-SP-HC-RPA-2	U2OS-RPA194-PS-T4	RNAi00278	01	KIAA1333	55632	RPA194	A-103400	H005	0.980512	4.327	R2
U2OS-RPA194-HC-PS	XP-SP-HC-RPA-2	U2OS-RPA194-PS-T4	RNAi00279	01	KIAA1542	57661	RPA194	A-103362	H006	0.785904	11.645	R1
U2OS-RPA194-HC-PS	XP-SP-HC-RPA-2	U2OS-RPA194-PS-T4	RNAi00279	01	KIAA1542	57661	RPA194	A-103400	H006	1.00227	4.423	R2
U2OS-RPA194-HC-PS	XP-SP-HC-RPA-2	U2OS-RPA194-PS-T4	RNAi00280	01	KIAA1718	80853	RPA194	A-103362	H007	2.20586	32.685	R1
U2OS-RPA194-HC-PS	XP-SP-HC-RPA-2	U2OS-RPA194-PS-T4	RNAi00280	01	KIAA1718	80853	RPA194	A-103400	H007	1.76909	7.807	R2
U2OS-RPA194-HC-PS	XP-SP-HC-RPA-2	U2OS-RPA194-PS-T4	RNAi00281	01	KRTAP5-9	3846	RPA194	A-103362	H008	3.44461	51.04	R1
U2OS-RPA194-HC-PS	XP-SP-HC-RPA-2	U2OS-RPA194-PS-T4	RNAi00281	01	KRTAP5-9	3846	RPA194	A-103400	H008	3.42465	15.113	R2
U2OS-RPA194-HC-PS	XP-SP-HC-RPA-2	U2OS-RPA194-PS-T4	RNAi00282	01	LINCR	93082	RPA194	A-103362	H009	2.37539	35.197	R1
U2OS-RPA194-HC-PS	XP-SP-HC-RPA-2	U2OS-RPA194-PS-T4	RNAi00282	01	LINCR	93082	RPA194	A-103400	H009	2.40313	10.605	R2
U2OS-RPA194-HC-PS	XP-SP-HC-RPA-2	U2OS-RPA194-PS-T4	RNAi00283	01	LMO6	4007	RPA194	A-103362	H010	1.02279	15.155	R1
U2OS-RPA194-HC-PS	XP-SP-HC-RPA-2	U2OS-RPA194-PS-T4	RNAi00283	01	LMO6	4007	RPA194	A-103400	H010	1.79198	7.908	R2
U2OS-RPA194-HC-PS	XP-SP-HC-RPA-2	U2OS-RPA194-PS-T4	RNAi00284	01	LMO7	4008	RPA194	A-103362	H011	0.901512	13.358	R1
U2OS-RPA194-HC-PS	XP-SP-HC-RPA-2	U2OS-RPA194-PS-T4	RNAi00284	01	LMO7	4008	RPA194	A-103400	H011	0.871063	3.844	R2
U2OS-RPA194-HC-PS	XP-SP-HC-RPA-2	U2OS-RPA194-PS-T4	RNAi00285	01	LMTK3	114783	RPA194	A-103363	A002	0.938884	8.457	R1
U2OS-RPA194-HC-PS	XP-SP-HC-RPA-2	U2OS-RPA194-PS-T4	RNAi00285	01	LMTK3	114783	RPA194	A-103401	A002	1.65092	4.351	R2
U2OS-RPA194-HC-PS	XP-SP-HC-RPA-2	U2OS-RPA194-PS-T4	RNAi00286	01	LMX1B	4010	RPA194	A-103363	A003	2.08204	18.754	R1
U2OS-RPA194-HC-PS	XP-SP-HC-RPA-2	U2OS-RPA194-PS-T4	RNAi00286	01	LMX1B	4010	RPA194	A-103401	A003	3.00247	7.913	R2
U2OS-RPA194-HC-PS	XP-SP-HC-RPA-2	U2OS-RPA194-PS-T4	RNAi00287	01	LNX1	84708	RPA194	A-103363	A004	1.06045	9.552	R1
U2OS-RPA194-HC-PS	XP-SP-HC-RPA-2	U2OS-RPA194-PS-T4	RNAi00287	01	LNX1	84708	RPA194	A-103401	A004	1.32878	3.502	R2
U2OS-RPA194-HC-PS	XP-SP-HC-RPA-2	U2OS-RPA194-PS-T4	RNAi00288	01	LNX2	222484	RPA194	A-103363	A005	1.99989	18.014	R1
U2OS-RPA194-HC-PS	XP-SP-HC-RPA-2	U2OS-RPA194-PS-T4	RNAi00288	01	LNX2	222484	RPA194	A-103401	A005	3.21381	8.47	R2
U2OS-RPA194-HC-PS	XP-SP-HC-RPA-2	U2OS-RPA194-PS-T4	RNAi00289	01	UBTFL2	120126	RPA194	A-103363	A006	1.05001	9.458	R1
U2OS-RPA194-HC-PS	XP-SP-HC-RPA-2	U2OS-RPA194-PS-T4	RNAi00289	01	UBTFL2	120126	RPA194	A-103401	A006	2.30393	6.072	R2
U2OS-RPA194-HC-PS	XP-SP-HC-RPA-2	U2OS-RPA194-PS-T4	RNAi00290	01	TRIM77	390231	RPA194	A-103363	A007	1.65051	14.867	R1
U2OS-RPA194-HC-PS	XP-SP-HC-RPA-2	U2OS-RPA194-PS-T4	RNAi00290	01	TRIM77	390231	RPA194	A-103401	A007	1.7306	4.561	R2
U2OS-RPA194-HC-PS	XP-SP-HC-RPA-2	U2OS-RPA194-PS-T4	RNAi00291	01	LOC399940	399940	RPA194	A-103363	A008	1.74699	15.736	R1
U2OS-RPA194-HC-PS	XP-SP-HC-RPA-2	U2OS-RPA194-PS-T4	RNAi00291	01	LOC399940	399940	RPA194	A-103401	A008	3.30639	8.714	R2
U2OS-RPA194-HC-PS	XP-SP-HC-RPA-2	U2OS-RPA194-PS-T4	RNAi00292	01	MARCH-XI	441061	RPA194	A-103363	A009	1.56436	14.091	R1
U2OS-RPA194-HC-PS	XP-SP-HC-RPA-2	U2OS-RPA194-PS-T4	RNAi00292	01	MARCH-XI	441061	RPA194	A-103401	A009	3.50977	9.25	R2
U2OS-RPA194-HC-PS	XP-SP-HC-RPA-2	U2OS-RPA194-PS-T4	RNAi00293	01	RNFT1	51136	RPA194	A-103363	A010	0.840744	7.573	R1
U2OS-RPA194-HC-PS	XP-SP-HC-RPA-2	U2OS-RPA194-PS-T4	RNAi00293	01	RNFT1	51136	RPA194	A-103401	A010	1.99317	5.253	R2
U2OS-RPA194-HC-PS	XP-SP-HC-RPA-2	U2OS-RPA194-PS-T4	RNAi00294	01	RNF181	51255	RPA194	A-103363	A011	1.10408	9.945	R1
U2OS-RPA194-HC-PS	XP-SP-HC-RPA-2	U2OS-RPA194-PS-T4	RNAi00294	01	RNF181	51255	RPA194	A-103401	A011	1.86416	4.913	R2
U2OS-RPA194-HC-PS	XP-SP-HC-RPA-2	U2OS-RPA194-PS-T4	RNAi00295	01	LOC642219-obs	642219	RPA194	A-103363	B002	1.13694	10.241	R1
U2OS-RPA194-HC-PS	XP-SP-HC-RPA-2	U2OS-RPA194-PS-T4	RNAi00295	01	LOC642219-obs	642219	RPA194	A-103401	B002	1.58262	4.171	R2
U2OS-RPA194-HC-PS	XP-SP-HC-RPA-2	U2OS-RPA194-PS-T4	RNAi00296	01	RNF224	643596	RPA194	A-103363	B003	1.19489	10.763	R1
U2OS-RPA194-HC-PS	XP-SP-HC-RPA-2	U2OS-RPA194-PS-T4	RNAi00296	01	RNF224	643596	RPA194	A-103401	B003	2.42231	6.384	R2
U2OS-RPA194-HC-PS	XP-SP-HC-RPA-2	U2OS-RPA194-PS-T4	RNAi00297	01	RNF222	643904	RPA194	A-103363	B004	2.01943	18.19	R1
U2OS-RPA194-HC-PS	XP-SP-HC-RPA-2	U2OS-RPA194-PS-T4	RNAi00297	01	RNF222	643904	RPA194	A-103401	B004	3.17625	8.371	R2
U2OS-RPA194-HC-PS	XP-SP-HC-RPA-2	U2OS-RPA194-PS-T4	RNAi00298	01	LOC644006	644006	RPA194	A-103363	B005	2.5542	23.007	R1
U2OS-RPA194-HC-PS	XP-SP-HC-RPA-2	U2OS-RPA194-PS-T4	RNAi00298	01	LOC644006	644006	RPA194	A-103401	B005	4.12787	10.879	R2
U2OS-RPA194-HC-PS	XP-SP-HC-RPA-2	U2OS-RPA194-PS-T4	RNAi00299	01	LOC646862	646862	RPA194	A-103363	B006	1.57091	14.15	R1
U2OS-RPA194-HC-PS	XP-SP-HC-RPA-2	U2OS-RPA194-PS-T4	RNAi00299	01	LOC646862	646862	RPA194	A-103401	B006	2.44963	6.456	R2
U2OS-RPA194-HC-PS	XP-SP-HC-RPA-2	U2OS-RPA194-PS-T4	RNAi00300	01	LOC648245-obs	648245	RPA194	A-103363	B007	1.72012	15.494	R1
U2OS-RPA194-HC-PS	XP-SP-HC-RPA-2	U2OS-RPA194-PS-T4	RNAi00300	01	LOC648245-obs	648245	RPA194	A-103401	B007	2.54563	6.709	R2
U2OS-RPA194-HC-PS	XP-SP-HC-RPA-2	U2OS-RPA194-PS-T4	RNAi00301	01	LOC652557-obs	652557	RPA194	A-103363	B008	1.60944	14.497	R1
U2OS-RPA194-HC-PS	XP-SP-HC-RPA-2	U2OS-RPA194-PS-T4	RNAi00301	01	LOC652557-obs	652557	RPA194	A-103401	B008	4.22614	11.138	R2
U2OS-RPA194-HC-PS	XP-SP-HC-RPA-2	U2OS-RPA194-PS-T4	RNAi00302	01	LOC652591-obs	652591	RPA194	A-103363	B009	1.12229	10.109	R1
U2OS-RPA194-HC-PS	XP-SP-HC-RPA-2	U2OS-RPA194-PS-T4	RNAi00302	01	LOC652591-obs	652591	RPA194	A-103401	B009	3.39063	8.936	R2
U2OS-RPA194-HC-PS	XP-SP-HC-RPA-2	U2OS-RPA194-PS-T4	RNAi00303	01	LOC652673-obs	652673	RPA194	A-103363	B010	2.84063	25.587	R1
U2OS-RPA194-HC-PS	XP-SP-HC-RPA-2	U2OS-RPA194-PS-T4	RNAi00303	01	LOC652673-obs	652673	RPA194	A-103401	B010	4.71182	12.418	R2
U2OS-RPA194-HC-PS	XP-SP-HC-RPA-2	U2OS-RPA194-PS-T4	RNAi00304	01	LONRF1	91694	RPA194	A-103363	B011	0.79678	7.177	R1
U2OS-RPA194-HC-PS	XP-SP-HC-RPA-2	U2OS-RPA194-PS-T4	RNAi00304	01	LONRF1	91694	RPA194	A-103401	B011	1.63385	4.306	R2
U2OS-RPA194-HC-PS	XP-SP-HC-RPA-2	U2OS-RPA194-PS-T4	RNAi00305	01	LONRF2	164832	RPA194	A-103363	C002	4.21482	37.965	R1
U2OS-RPA194-HC-PS	XP-SP-HC-RPA-2	U2OS-RPA194-PS-T4	RNAi00305	01	LONRF2	164832	RPA194	A-103401	C002	7.37279	19.431	R2
U2OS-RPA194-HC-PS	XP-SP-HC-RPA-2	U2OS-RPA194-PS-T4	RNAi00306	01	LONRF3	79836	RPA194	A-103363	C003	0.80222	7.226	R1
U2OS-RPA194-HC-PS	XP-SP-HC-RPA-2	U2OS-RPA194-PS-T4	RNAi00306	01	LONRF3	79836	RPA194	A-103401	C003	2.15557	5.681	R2
U2OS-RPA194-HC-PS	XP-SP-HC-RPA-2	U2OS-RPA194-PS-T4	RNAi00307	01	LPXN	9404	RPA194	A-103363	C004	2.26755	20.425	R1
U2OS-RPA194-HC-PS	XP-SP-HC-RPA-2	U2OS-RPA194-PS-T4	RNAi00307	01	LPXN	9404	RPA194	A-103401	C004	4.15443	10.949	R2
U2OS-RPA194-HC-PS	XP-SP-HC-RPA-2	U2OS-RPA194-PS-T4	RNAi00308	01	LRSAM1	90678	RPA194	A-103363	C005	0.957646	8.626	R1
U2OS-RPA194-HC-PS	XP-SP-HC-RPA-2	U2OS-RPA194-PS-T4	RNAi00308	01	LRSAM1	90678	RPA194	A-103401	C005	1.92146	5.064	R2
U2OS-RPA194-HC-PS	XP-SP-HC-RPA-2	U2OS-RPA194-PS-T4	RNAi00309	01	MAP3K1	4214	RPA194	A-103363	C006	0.67144	6.048	R1
U2OS-RPA194-HC-PS	XP-SP-HC-RPA-2	U2OS-RPA194-PS-T4	RNAi00309	01	MAP3K1	4214	RPA194	A-103401	C006	1.5997	4.216	R2
U2OS-RPA194-HC-PS	XP-SP-HC-RPA-2	U2OS-RPA194-PS-T4	RNAi00310	01	MDM2	4193	RPA194	A-103363	C007	2.41388	21.743	R1
U2OS-RPA194-HC-PS	XP-SP-HC-RPA-2	U2OS-RPA194-PS-T4	RNAi00310	01	MDM2	4193	RPA194	A-103401	C007	4.85259	12.789	R2
U2OS-RPA194-HC-PS	XP-SP-HC-RPA-2	U2OS-RPA194-PS-T4	RNAi00311	01	MDM4	4194	RPA194	A-103363	C008	1.46667	13.211	R1
U2OS-RPA194-HC-PS	XP-SP-HC-RPA-2	U2OS-RPA194-PS-T4	RNAi00311	01	MDM4	4194	RPA194	A-103401	C008	2.76836	7.296	R2
U2OS-RPA194-HC-PS	XP-SP-HC-RPA-2	U2OS-RPA194-PS-T4	RNAi00312	01	MEFV	4210	RPA194	A-103363	C009	0.995393	8.966	R1
U2OS-RPA194-HC-PS	XP-SP-HC-RPA-2	U2OS-RPA194-PS-T4	RNAi00312	01	MEFV	4210	RPA194	A-103401	C009	2.07209	5.461	R2
U2OS-RPA194-HC-PS	XP-SP-HC-RPA-2	U2OS-RPA194-PS-T4	RNAi00313	01	MEX3A	92312	RPA194	A-103363	C010	2.80444	25.261	R1
U2OS-RPA194-HC-PS	XP-SP-HC-RPA-2	U2OS-RPA194-PS-T4	RNAi00313	01	MEX3A	92312	RPA194	A-103401	C010	6.80326	17.93	R2
U2OS-RPA194-HC-PS	XP-SP-HC-RPA-2	U2OS-RPA194-PS-T4	RNAi00314	01	MGRN1	23295	RPA194	A-103363	C011	1.52928	13.775	R1
U2OS-RPA194-HC-PS	XP-SP-HC-RPA-2	U2OS-RPA194-PS-T4	RNAi00314	01	MGRN1	23295	RPA194	A-103401	C011	3.09846	8.166	R2
U2OS-RPA194-HC-PS	XP-SP-HC-RPA-2	U2OS-RPA194-PS-T4	RNAi00315	01	MIB1	57534	RPA194	A-103363	D002	1.40361	12.643	R1
U2OS-RPA194-HC-PS	XP-SP-HC-RPA-2	U2OS-RPA194-PS-T4	RNAi00315	01	MIB1	57534	RPA194	A-103401	D002	1.58528	4.178	R2
U2OS-RPA194-HC-PS	XP-SP-HC-RPA-2	U2OS-RPA194-PS-T4	RNAi00316	01	MIB2	142678	RPA194	A-103363	D003	1.5416	13.886	R1
U2OS-RPA194-HC-PS	XP-SP-HC-RPA-2	U2OS-RPA194-PS-T4	RNAi00316	01	MIB2	142678	RPA194	A-103401	D003	2.83703	7.477	R2
U2OS-RPA194-HC-PS	XP-SP-HC-RPA-2	U2OS-RPA194-PS-T4	RNAi00317	01	MID1	4281	RPA194	A-103363	D004	1.31724	11.865	R1
U2OS-RPA194-HC-PS	XP-SP-HC-RPA-2	U2OS-RPA194-PS-T4	RNAi00317	01	MID1	4281	RPA194	A-103401	D004	2.56232	6.753	R2
U2OS-RPA194-HC-PS	XP-SP-HC-RPA-2	U2OS-RPA194-PS-T4	RNAi00318	01	MID2	11043	RPA194	A-103363	D005	2.38024	21.44	R1
U2OS-RPA194-HC-PS	XP-SP-HC-RPA-2	U2OS-RPA194-PS-T4	RNAi00318	01	MID2	11043	RPA194	A-103401	D005	4.88332	12.87	R2
U2OS-RPA194-HC-PS	XP-SP-HC-RPA-2	U2OS-RPA194-PS-T4	RNAi00319	01	MKRN1	23608	RPA194	A-103363	D006	0.709964	6.395	R1
U2OS-RPA194-HC-PS	XP-SP-HC-RPA-2	U2OS-RPA194-PS-T4	RNAi00319	01	MKRN1	23608	RPA194	A-103401	D006	1.76361	4.648	R2
U2OS-RPA194-HC-PS	XP-SP-HC-RPA-2	U2OS-RPA194-PS-T4	RNAi00320	01	MKRN2	23609	RPA194	A-103363	D007	1.67039	15.046	R1
U2OS-RPA194-HC-PS	XP-SP-HC-RPA-2	U2OS-RPA194-PS-T4	RNAi00320	01	MKRN2	23609	RPA194	A-103401	D007	3.01992	7.959	R2
U2OS-RPA194-HC-PS	XP-SP-HC-RPA-2	U2OS-RPA194-PS-T4	RNAi00321	01	MKRN3	7681	RPA194	A-103363	D008	1.55637	14.019	R1
U2OS-RPA194-HC-PS	XP-SP-HC-RPA-2	U2OS-RPA194-PS-T4	RNAi00321	01	MKRN3	7681	RPA194	A-103401	D008	2.67653	7.054	R2
U2OS-RPA194-HC-PS	XP-SP-HC-RPA-2	U2OS-RPA194-PS-T4	RNAi00322	01	MLL2	8085	RPA194	A-103363	D009	1.11085	10.006	R1
U2OS-RPA194-HC-PS	XP-SP-HC-RPA-2	U2OS-RPA194-PS-T4	RNAi00322	01	MLL2	8085	RPA194	A-103401	D009	2.87839	7.586	R2
U2OS-RPA194-HC-PS	XP-SP-HC-RPA-2	U2OS-RPA194-PS-T4	RNAi00323	01	MLL3	58508	RPA194	A-103363	D010	1.64252	14.795	R1
U2OS-RPA194-HC-PS	XP-SP-HC-RPA-2	U2OS-RPA194-PS-T4	RNAi00323	01	MLL3	58508	RPA194	A-103401	D010	4.19275	11.05	R2
U2OS-RPA194-HC-PS	XP-SP-HC-RPA-2	U2OS-RPA194-PS-T4	RNAi00324	01	MLL4	9757	RPA194	A-103363	D011	2.65568	23.921	R1
U2OS-RPA194-HC-PS	XP-SP-HC-RPA-2	U2OS-RPA194-PS-T4	RNAi00324	01	MLL4	9757	RPA194	A-103401	D011	4.88332	12.87	R2
U2OS-RPA194-HC-PS	XP-SP-HC-RPA-2	U2OS-RPA194-PS-T4	RNAi00325	01	MLLT10	8028	RPA194	A-103363	E002	0.744824	6.709	R1
U2OS-RPA194-HC-PS	XP-SP-HC-RPA-2	U2OS-RPA194-PS-T4	RNAi00325	01	MLLT10	8028	RPA194	A-103401	E002	1.251	3.297	R2
U2OS-RPA194-HC-PS	XP-SP-HC-RPA-2	U2OS-RPA194-PS-T4	RNAi00326	01	MLLT6	4302	RPA194	A-103363	E003	0.870719	7.843	R1
U2OS-RPA194-HC-PS	XP-SP-HC-RPA-2	U2OS-RPA194-PS-T4	RNAi00326	01	MLLT6	4302	RPA194	A-103401	E003	1.59135	4.194	R2
U2OS-RPA194-HC-PS	XP-SP-HC-RPA-2	U2OS-RPA194-PS-T4	RNAi00327	01	MNAT1	4331	RPA194	A-103363	E004	2.07927	18.729	R1
U2OS-RPA194-HC-PS	XP-SP-HC-RPA-2	U2OS-RPA194-PS-T4	RNAi00327	01	MNAT1	4331	RPA194	A-103401	E004	2.82148	7.436	R2
U2OS-RPA194-HC-PS	XP-SP-HC-RPA-2	U2OS-RPA194-PS-T4	RNAi00328	01	MSL2L1	55167	RPA194	A-103363	E005	0.594727	5.357	R1
U2OS-RPA194-HC-PS	XP-SP-HC-RPA-2	U2OS-RPA194-PS-T4	RNAi00328	01	MSL2L1	55167	RPA194	A-103401	E005	1.35079	3.56	R2
U2OS-RPA194-HC-PS	XP-SP-HC-RPA-2	U2OS-RPA194-PS-T4	RNAi00329	01	M96	22823	RPA194	A-103363	E006	0.859062	7.738	R1
U2OS-RPA194-HC-PS	XP-SP-HC-RPA-2	U2OS-RPA194-PS-T4	RNAi00329	01	M96	22823	RPA194	A-103401	E006	1.49953	3.952	R2
U2OS-RPA194-HC-PS	XP-SP-HC-RPA-2	U2OS-RPA194-PS-T4	RNAi00330	01	MYCBP2	23077	RPA194	A-103363	E007	1.65873	14.941	R1
U2OS-RPA194-HC-PS	XP-SP-HC-RPA-2	U2OS-RPA194-PS-T4	RNAi00330	01	MYCBP2	23077	RPA194	A-103401	E007	2.37147	6.25	R2
U2OS-RPA194-HC-PS	XP-SP-HC-RPA-2	U2OS-RPA194-PS-T4	RNAi00331	01	MYLIP	29116	RPA194	A-103363	E008	1.92429	17.333	R1
U2OS-RPA194-HC-PS	XP-SP-HC-RPA-2	U2OS-RPA194-PS-T4	RNAi00331	01	MYLIP	29116	RPA194	A-103401	E008	2.72927	7.193	R2
U2OS-RPA194-HC-PS	XP-SP-HC-RPA-2	U2OS-RPA194-PS-T4	RNAi00332	01	NDP52	10241	RPA194	A-103363	E009	1.17658	10.598	R1
U2OS-RPA194-HC-PS	XP-SP-HC-RPA-2	U2OS-RPA194-PS-T4	RNAi00332	01	NDP52	10241	RPA194	A-103401	E009	2.02087	5.326	R2
U2OS-RPA194-HC-PS	XP-SP-HC-RPA-2	U2OS-RPA194-PS-T4	RNAi00333	01	NEURL	9148	RPA194	A-103363	E010	1.59445	14.362	R1
U2OS-RPA194-HC-PS	XP-SP-HC-RPA-2	U2OS-RPA194-PS-T4	RNAi00333	01	NEURL	9148	RPA194	A-103401	E010	4.47353	11.79	R2
U2OS-RPA194-HC-PS	XP-SP-HC-RPA-2	U2OS-RPA194-PS-T4	RNAi00334	01	NHLRC1	378884	RPA194	A-103363	E011	1.36919	12.333	R1
U2OS-RPA194-HC-PS	XP-SP-HC-RPA-2	U2OS-RPA194-PS-T4	RNAi00334	01	NHLRC1	378884	RPA194	A-103401	E011	2.91102	7.672	R2
U2OS-RPA194-HC-PS	XP-SP-HC-RPA-2	U2OS-RPA194-PS-T4	RNAi00335	01	NSD1	64324	RPA194	A-103363	F002	1.5557	14.013	R1
U2OS-RPA194-HC-PS	XP-SP-HC-RPA-2	U2OS-RPA194-PS-T4	RNAi00335	01	NSD1	64324	RPA194	A-103401	F002	1.3929	3.671	R2
U2OS-RPA194-HC-PS	XP-SP-HC-RPA-2	U2OS-RPA194-PS-T4	RNAi00336	01	OIT3	170392	RPA194	A-103363	F003	1.51385	13.636	R1
U2OS-RPA194-HC-PS	XP-SP-HC-RPA-2	U2OS-RPA194-PS-T4	RNAi00336	01	OIT3	170392	RPA194	A-103401	F003	1.40732	3.709	R2
U2OS-RPA194-HC-PS	XP-SP-HC-RPA-2	U2OS-RPA194-PS-T4	RNAi00337	01	PARC	23113	RPA194	A-103363	F004	1.13383	10.213	R1
U2OS-RPA194-HC-PS	XP-SP-HC-RPA-2	U2OS-RPA194-PS-T4	RNAi00337	01	PARC	23113	RPA194	A-103401	F004	1.73402	4.57	R2
U2OS-RPA194-HC-PS	XP-SP-HC-RPA-2	U2OS-RPA194-PS-T4	RNAi00338	01	PARK2	5071	RPA194	A-103363	F005	0.993061	8.945	R1
U2OS-RPA194-HC-PS	XP-SP-HC-RPA-2	U2OS-RPA194-PS-T4	RNAi00338	01	PARK2	5071	RPA194	A-103401	F005	1.45817	3.843	R2
U2OS-RPA194-HC-PS	XP-SP-HC-RPA-2	U2OS-RPA194-PS-T4	RNAi00339	01	PCGF1	84759	RPA194	A-103363	F006	2.23181	20.103	R1
U2OS-RPA194-HC-PS	XP-SP-HC-RPA-2	U2OS-RPA194-PS-T4	RNAi00339	01	PCGF1	84759	RPA194	A-103401	F006	1.9317	5.091	R2
U2OS-RPA194-HC-PS	XP-SP-HC-RPA-2	U2OS-RPA194-PS-T4	RNAi00340	01	PCGF2	7703	RPA194	A-103363	F007	1.37641	12.398	R1
U2OS-RPA194-HC-PS	XP-SP-HC-RPA-2	U2OS-RPA194-PS-T4	RNAi00340	01	PCGF2	7703	RPA194	A-103401	F007	1.7602	4.639	R2
U2OS-RPA194-HC-PS	XP-SP-HC-RPA-2	U2OS-RPA194-PS-T4	RNAi00341	01	PCGF3	10336	RPA194	A-103363	F008	2.84041	25.585	R1
U2OS-RPA194-HC-PS	XP-SP-HC-RPA-2	U2OS-RPA194-PS-T4	RNAi00341	01	PCGF3	10336	RPA194	A-103401	F008	4.53614	11.955	R2
U2OS-RPA194-HC-PS	XP-SP-HC-RPA-2	U2OS-RPA194-PS-T4	RNAi00342	01	BMI1	648	RPA194	A-103363	F009	1.70025	15.315	R1
U2OS-RPA194-HC-PS	XP-SP-HC-RPA-2	U2OS-RPA194-PS-T4	RNAi00342	01	BMI1	648	RPA194	A-103401	F009	2.64997	6.984	R2
U2OS-RPA194-HC-PS	XP-SP-HC-RPA-2	U2OS-RPA194-PS-T4	RNAi00343	01	BMI1	648	RPA194	A-103363	F010	1.93672	17.445	R1
U2OS-RPA194-HC-PS	XP-SP-HC-RPA-2	U2OS-RPA194-PS-T4	RNAi00343	01	BMI1	648	RPA194	A-103401	F010	2.50275	6.596	R2
U2OS-RPA194-HC-PS	XP-SP-HC-RPA-2	U2OS-RPA194-PS-T4	RNAi00344	01	PCGF5	84333	RPA194	A-103363	F011	2.00577	18.067	R1
U2OS-RPA194-HC-PS	XP-SP-HC-RPA-2	U2OS-RPA194-PS-T4	RNAi00344	01	PCGF5	84333	RPA194	A-103401	F011	2.90685	7.661	R2
U2OS-RPA194-HC-PS	XP-SP-HC-RPA-2	U2OS-RPA194-PS-T4	RNAi00345	01	PCGF6	84108	RPA194	A-103363	G002	1.336	12.034	R1
U2OS-RPA194-HC-PS	XP-SP-HC-RPA-2	U2OS-RPA194-PS-T4	RNAi00345	01	PCGF6	84108	RPA194	A-103401	G002	1.09884	2.896	R2
U2OS-RPA194-HC-PS	XP-SP-HC-RPA-2	U2OS-RPA194-PS-T4	RNAi00346	01	PDC	5132	RPA194	A-103363	G003	1.42048	12.795	R1
U2OS-RPA194-HC-PS	XP-SP-HC-RPA-2	U2OS-RPA194-PS-T4	RNAi00346	01	PDC	5132	RPA194	A-103401	G003	1.00285	2.643	R2
U2OS-RPA194-HC-PS	XP-SP-HC-RPA-2	U2OS-RPA194-PS-T4	RNAi00347	01	PDZRN3	23024	RPA194	A-103363	G004	1.55704	14.025	R1
U2OS-RPA194-HC-PS	XP-SP-HC-RPA-2	U2OS-RPA194-PS-T4	RNAi00347	01	PDZRN3	23024	RPA194	A-103401	G004	0.95959	2.529	R2
U2OS-RPA194-HC-PS	XP-SP-HC-RPA-2	U2OS-RPA194-PS-T4	RNAi00348	01	PDZRN4	29951	RPA194	A-103363	G005	3.68615	33.203	R1
U2OS-RPA194-HC-PS	XP-SP-HC-RPA-2	U2OS-RPA194-PS-T4	RNAi00348	01	PDZRN4	29951	RPA194	A-103401	G005	5.19674	13.696	R2
U2OS-RPA194-HC-PS	XP-SP-HC-RPA-2	U2OS-RPA194-PS-T4	RNAi00349	01	PEX10	5192	RPA194	A-103363	G006	2.00322	18.044	R1
U2OS-RPA194-HC-PS	XP-SP-HC-RPA-2	U2OS-RPA194-PS-T4	RNAi00349	01	PEX10	5192	RPA194	A-103401	G006	2.63441	6.943	R2
U2OS-RPA194-HC-PS	XP-SP-HC-RPA-2	U2OS-RPA194-PS-T4	RNAi00350	01	PHF1	5252	RPA194	A-103363	G007	7.42237	66.857	R1
U2OS-RPA194-HC-PS	XP-SP-HC-RPA-2	U2OS-RPA194-PS-T4	RNAi00350	01	PHF1	5252	RPA194	A-103401	G007	11.9446	31.48	R2
U2OS-RPA194-HC-PS	XP-SP-HC-RPA-2	U2OS-RPA194-PS-T4	RNAi00351	01	PHF10	55274	RPA194	A-103363	G008	1.77163	15.958	R1
U2OS-RPA194-HC-PS	XP-SP-HC-RPA-2	U2OS-RPA194-PS-T4	RNAi00351	01	PHF10	55274	RPA194	A-103401	G008	2.03946	5.375	R2
U2OS-RPA194-HC-PS	XP-SP-HC-RPA-2	U2OS-RPA194-PS-T4	RNAi00352	01	PHF11	51131	RPA194	A-103363	G009	2.67133	24.062	R1
U2OS-RPA194-HC-PS	XP-SP-HC-RPA-2	U2OS-RPA194-PS-T4	RNAi00352	01	PHF11	51131	RPA194	A-103401	G009	2.46139	6.487	R2
U2OS-RPA194-HC-PS	XP-SP-HC-RPA-2	U2OS-RPA194-PS-T4	RNAi00353	01	PHF12	57649	RPA194	A-103363	G010	3.93472	35.442	R1
U2OS-RPA194-HC-PS	XP-SP-HC-RPA-2	U2OS-RPA194-PS-T4	RNAi00353	01	PHF12	57649	RPA194	A-103401	G010	4.52096	11.915	R2
U2OS-RPA194-HC-PS	XP-SP-HC-RPA-2	U2OS-RPA194-PS-T4	RNAi00354	01	PHF13	148479	RPA194	A-103363	G011	1.76941	15.938	R1
U2OS-RPA194-HC-PS	XP-SP-HC-RPA-2	U2OS-RPA194-PS-T4	RNAi00354	01	PHF13	148479	RPA194	A-103401	G011	2.23032	5.878	R2
U2OS-RPA194-HC-PS	XP-SP-HC-RPA-2	U2OS-RPA194-PS-T4	RNAi00355	01	PHF14	9678	RPA194	A-103363	H002	0.859062	7.738	R1
U2OS-RPA194-HC-PS	XP-SP-HC-RPA-2	U2OS-RPA194-PS-T4	RNAi00355	01	PHF14	9678	RPA194	A-103401	H002	1.09012	2.873	R2
U2OS-RPA194-HC-PS	XP-SP-HC-RPA-2	U2OS-RPA194-PS-T4	RNAi00356	01	PHF15	23338	RPA194	A-103363	H003	1.80161	16.228	R1
U2OS-RPA194-HC-PS	XP-SP-HC-RPA-2	U2OS-RPA194-PS-T4	RNAi00356	01	PHF15	23338	RPA194	A-103401	H003	1.68545	4.442	R2
U2OS-RPA194-HC-PS	XP-SP-HC-RPA-2	U2OS-RPA194-PS-T4	RNAi00357	01	PHF16	9767	RPA194	A-103363	H004	2.43109	21.898	R1
U2OS-RPA194-HC-PS	XP-SP-HC-RPA-2	U2OS-RPA194-PS-T4	RNAi00357	01	PHF16	9767	RPA194	A-103401	H004	1.96737	5.185	R2
U2OS-RPA194-HC-PS	XP-SP-HC-RPA-2	U2OS-RPA194-PS-T4	RNAi00358	01	PHF17	79960	RPA194	A-103363	H005	2.70253	24.343	R1
U2OS-RPA194-HC-PS	XP-SP-HC-RPA-2	U2OS-RPA194-PS-T4	RNAi00358	01	PHF17	79960	RPA194	A-103401	H005	2.40486	6.338	R2
U2OS-RPA194-HC-PS	XP-SP-HC-RPA-2	U2OS-RPA194-PS-T4	RNAi00359	01	PHF19	26147	RPA194	A-103363	H006	2.81088	25.319	R1
U2OS-RPA194-HC-PS	XP-SP-HC-RPA-2	U2OS-RPA194-PS-T4	RNAi00359	01	PHF19	26147	RPA194	A-103401	H006	2.59989	6.852	R2
U2OS-RPA194-HC-PS	XP-SP-HC-RPA-2	U2OS-RPA194-PS-T4	RNAi00360	01	PHF2	5253	RPA194	A-103363	H007	0.95587	8.61	R1
U2OS-RPA194-HC-PS	XP-SP-HC-RPA-2	U2OS-RPA194-PS-T4	RNAi00360	01	PHF2	5253	RPA194	A-103401	H007	1.39973	3.689	R2
U2OS-RPA194-HC-PS	XP-SP-HC-RPA-2	U2OS-RPA194-PS-T4	RNAi00361	01	PHF20	51230	RPA194	A-103363	H008	2.46184	22.175	R1
U2OS-RPA194-HC-PS	XP-SP-HC-RPA-2	U2OS-RPA194-PS-T4	RNAi00361	01	PHF20	51230	RPA194	A-103401	H008	1.38152	3.641	R2
U2OS-RPA194-HC-PS	XP-SP-HC-RPA-2	U2OS-RPA194-PS-T4	RNAi00362	01	PHF20L1	51105	RPA194	A-103363	H009	1.87055	16.849	R1
U2OS-RPA194-HC-PS	XP-SP-HC-RPA-2	U2OS-RPA194-PS-T4	RNAi00362	01	PHF20L1	51105	RPA194	A-103401	H009	1.51167	3.984	R2
U2OS-RPA194-HC-PS	XP-SP-HC-RPA-2	U2OS-RPA194-PS-T4	RNAi00363	01	PHF21A	51317	RPA194	A-103363	H010	2.41543	21.757	R1
U2OS-RPA194-HC-PS	XP-SP-HC-RPA-2	U2OS-RPA194-PS-T4	RNAi00363	01	PHF21A	51317	RPA194	A-103401	H010	1.93929	5.111	R2
U2OS-RPA194-HC-PS	XP-SP-HC-RPA-2	U2OS-RPA194-PS-T4	RNAi00364	01	PHF21B	112885	RPA194	A-103363	H011	1.53139	13.794	R1
U2OS-RPA194-HC-PS	XP-SP-HC-RPA-2	U2OS-RPA194-PS-T4	RNAi00364	01	PHF21B	112885	RPA194	A-103401	H011	1.67445	4.413	R2
U2OS-RPA194-HC-PS	XP-SP-HC-RPA-2	U2OS-RPA194-PS-T4	RNAi00365	01	PHF23	79142	RPA194	A-103364	A002	0.493497	5.141	R1
U2OS-RPA194-HC-PS	XP-SP-HC-RPA-2	U2OS-RPA194-PS-T4	RNAi00365	01	PHF23	79142	RPA194	A-103402	A002	0.854474	2.516	R2
U2OS-RPA194-HC-PS	XP-SP-HC-RPA-2	U2OS-RPA194-PS-T4	RNAi00366	01	PHF3	23469	RPA194	A-103364	A003	1.01656	10.59	R1
U2OS-RPA194-HC-PS	XP-SP-HC-RPA-2	U2OS-RPA194-PS-T4	RNAi00366	01	PHF3	23469	RPA194	A-103402	A003	1.23247	3.629	R2
U2OS-RPA194-HC-PS	XP-SP-HC-RPA-2	U2OS-RPA194-PS-T4	RNAi00367	01	PHF5A	84844	RPA194	A-103364	A004	2.21627	23.088	R1
U2OS-RPA194-HC-PS	XP-SP-HC-RPA-2	U2OS-RPA194-PS-T4	RNAi00367	01	PHF5A	84844	RPA194	A-103402	A004	2.15283	6.339	R2
U2OS-RPA194-HC-PS	XP-SP-HC-RPA-2	U2OS-RPA194-PS-T4	RNAi00368	01	PHF6	84295	RPA194	A-103364	A005	0.525558	5.475	R1
U2OS-RPA194-HC-PS	XP-SP-HC-RPA-2	U2OS-RPA194-PS-T4	RNAi00368	01	PHF6	84295	RPA194	A-103402	A005	0.944812	2.782	R2
U2OS-RPA194-HC-PS	XP-SP-HC-RPA-2	U2OS-RPA194-PS-T4	RNAi00369	01	PHF7	51533	RPA194	A-103364	A006	1.25097	13.032	R1
U2OS-RPA194-HC-PS	XP-SP-HC-RPA-2	U2OS-RPA194-PS-T4	RNAi00369	01	PHF7	51533	RPA194	A-103402	A006	2.29139	6.747	R2
U2OS-RPA194-HC-PS	XP-SP-HC-RPA-2	U2OS-RPA194-PS-T4	RNAi00370	01	PHF8	23133	RPA194	A-103364	A007	0.972594	10.132	R1
U2OS-RPA194-HC-PS	XP-SP-HC-RPA-2	U2OS-RPA194-PS-T4	RNAi00370	01	PHF8	23133	RPA194	A-103402	A007	1.92834	5.678	R2
U2OS-RPA194-HC-PS	XP-SP-HC-RPA-2	U2OS-RPA194-PS-T4	RNAi00371	01	PJA1	64219	RPA194	A-103364	A008	2.45116	25.535	R1
U2OS-RPA194-HC-PS	XP-SP-HC-RPA-2	U2OS-RPA194-PS-T4	RNAi00371	01	PJA1	64219	RPA194	A-103402	A008	4.02479	11.851	R2
U2OS-RPA194-HC-PS	XP-SP-HC-RPA-2	U2OS-RPA194-PS-T4	RNAi00372	01	PJA2	9867	RPA194	A-103364	A009	1.07886	11.239	R1
U2OS-RPA194-HC-PS	XP-SP-HC-RPA-2	U2OS-RPA194-PS-T4	RNAi00372	01	PJA2	9867	RPA194	A-103402	A009	1.33401	3.928	R2
U2OS-RPA194-HC-PS	XP-SP-HC-RPA-2	U2OS-RPA194-PS-T4	RNAi00373	01	PML	5371	RPA194	A-103364	A010	0.648716	6.758	R1
U2OS-RPA194-HC-PS	XP-SP-HC-RPA-2	U2OS-RPA194-PS-T4	RNAi00373	01	PML	5371	RPA194	A-103402	A010	1.13704	3.348	R2
U2OS-RPA194-HC-PS	XP-SP-HC-RPA-2	U2OS-RPA194-PS-T4	RNAi00374	01	PPIL2	23759	RPA194	A-103364	A011	1.65884	17.281	R1
U2OS-RPA194-HC-PS	XP-SP-HC-RPA-2	U2OS-RPA194-PS-T4	RNAi00374	01	PPIL2	23759	RPA194	A-103402	A011	1.3785	4.059	R2
U2OS-RPA194-HC-PS	XP-SP-HC-RPA-2	U2OS-RPA194-PS-T4	RNAi00375	01	PRICKLE1	144165	RPA194	A-103364	B002	0.543892	5.666	R1
U2OS-RPA194-HC-PS	XP-SP-HC-RPA-2	U2OS-RPA194-PS-T4	RNAi00375	01	PRICKLE1	144165	RPA194	A-103402	B002	0.878587	2.587	R2
U2OS-RPA194-HC-PS	XP-SP-HC-RPA-2	U2OS-RPA194-PS-T4	RNAi00376	01	PRICKLE2	166336	RPA194	A-103364	B003	1.26	13.126	R1
U2OS-RPA194-HC-PS	XP-SP-HC-RPA-2	U2OS-RPA194-PS-T4	RNAi00376	01	PRICKLE2	166336	RPA194	A-103402	B003	1.52114	4.479	R2
U2OS-RPA194-HC-PS	XP-SP-HC-RPA-2	U2OS-RPA194-PS-T4	RNAi00377	01	PRPF19	27339	RPA194	A-103364	B004	3.35656	34.967	R1
U2OS-RPA194-HC-PS	XP-SP-HC-RPA-2	U2OS-RPA194-PS-T4	RNAi00377	01	PRPF19	27339	RPA194	A-103402	B004	4.73527	13.943	R2
U2OS-RPA194-HC-PS	XP-SP-HC-RPA-2	U2OS-RPA194-PS-T4	RNAi00378	01	PXMP3	5828	RPA194	A-103364	B005	0.559731	5.831	R1
U2OS-RPA194-HC-PS	XP-SP-HC-RPA-2	U2OS-RPA194-PS-T4	RNAi00378	01	PXMP3	5828	RPA194	A-103402	B005	1.14349	3.367	R2
U2OS-RPA194-HC-PS	XP-SP-HC-RPA-2	U2OS-RPA194-PS-T4	RNAi00379	01	RAD18	56852	RPA194	A-103364	B006	0.653708	6.81	R1
U2OS-RPA194-HC-PS	XP-SP-HC-RPA-2	U2OS-RPA194-PS-T4	RNAi00379	01	RAD18	56852	RPA194	A-103402	B006	1.1187	3.294	R2
U2OS-RPA194-HC-PS	XP-SP-HC-RPA-2	U2OS-RPA194-PS-T4	RNAi00380	01	RAG1	5896	RPA194	A-103364	B007	1.18023	12.295	R1
U2OS-RPA194-HC-PS	XP-SP-HC-RPA-2	U2OS-RPA194-PS-T4	RNAi00380	01	RAG1	5896	RPA194	A-103402	B007	2.66701	7.853	R2
U2OS-RPA194-HC-PS	XP-SP-HC-RPA-2	U2OS-RPA194-PS-T4	RNAi00381	01	RAPSN	5913	RPA194	A-103364	B008	0.440797	4.592	R1
U2OS-RPA194-HC-PS	XP-SP-HC-RPA-2	U2OS-RPA194-PS-T4	RNAi00381	01	RAPSN	5913	RPA194	A-103402	B008	1.08338	3.19	R2
U2OS-RPA194-HC-PS	XP-SP-HC-RPA-2	U2OS-RPA194-PS-T4	RNAi00382	01	RBBP6	5930	RPA194	A-103364	B009	4.32897	45.097	R1
U2OS-RPA194-HC-PS	XP-SP-HC-RPA-2	U2OS-RPA194-PS-T4	RNAi00382	01	RBBP6	5930	RPA194	A-103402	B009	8.63237	25.418	R2
U2OS-RPA194-HC-PS	XP-SP-HC-RPA-2	U2OS-RPA194-PS-T4	RNAi00383	01	RBX1	9978	RPA194	A-103364	B010	6.69806	69.777	R1
U2OS-RPA194-HC-PS	XP-SP-HC-RPA-2	U2OS-RPA194-PS-T4	RNAi00383	01	RBX1	9978	RPA194	A-103402	B010	13.1017	38.578	R2
U2OS-RPA194-HC-PS	XP-SP-HC-RPA-2	U2OS-RPA194-PS-T4	RNAi00384	01	RC3H1	149041	RPA194	A-103364	B011	1.42309	14.825	R1
U2OS-RPA194-HC-PS	XP-SP-HC-RPA-2	U2OS-RPA194-PS-T4	RNAi00384	01	RC3H1	149041	RPA194	A-103402	B011	3.12413	9.199	R2
U2OS-RPA194-HC-PS	XP-SP-HC-RPA-2	U2OS-RPA194-PS-T4	RNAi00385	01	RC3H2	54542	RPA194	A-103364	C002	1.30694	13.615	R1
U2OS-RPA194-HC-PS	XP-SP-HC-RPA-2	U2OS-RPA194-PS-T4	RNAi00385	01	RC3H2	54542	RPA194	A-103402	C002	1.19851	3.529	R2
U2OS-RPA194-HC-PS	XP-SP-HC-RPA-2	U2OS-RPA194-PS-T4	RNAi00386	01	RCHY1	25898	RPA194	A-103364	C003	0.828798	8.634	R1
U2OS-RPA194-HC-PS	XP-SP-HC-RPA-2	U2OS-RPA194-PS-T4	RNAi00386	01	RCHY1	25898	RPA194	A-103402	C003	0.775344	2.283	R2
U2OS-RPA194-HC-PS	XP-SP-HC-RPA-2	U2OS-RPA194-PS-T4	RNAi00387	01	RFFL	117584	RPA194	A-103364	C004	0.944948	9.844	R1
U2OS-RPA194-HC-PS	XP-SP-HC-RPA-2	U2OS-RPA194-PS-T4	RNAi00387	01	RFFL	117584	RPA194	A-103402	C004	1.80404	5.312	R2
U2OS-RPA194-HC-PS	XP-SP-HC-RPA-2	U2OS-RPA194-PS-T4	RNAi00388	01	RFP	5987	RPA194	A-103364	C005	1.69446	17.652	R1
U2OS-RPA194-HC-PS	XP-SP-HC-RPA-2	U2OS-RPA194-PS-T4	RNAi00388	01	RFP	5987	RPA194	A-103402	C005	1.86076	5.479	R2
U2OS-RPA194-HC-PS	XP-SP-HC-RPA-2	U2OS-RPA194-PS-T4	RNAi00389	01	RFP2	10206	RPA194	A-103364	C006	0.626158	6.523	R1
U2OS-RPA194-HC-PS	XP-SP-HC-RPA-2	U2OS-RPA194-PS-T4	RNAi00389	01	RFP2	10206	RPA194	A-103402	C006	1.03821	3.057	R2
U2OS-RPA194-HC-PS	XP-SP-HC-RPA-2	U2OS-RPA194-PS-T4	RNAi00390	01	RFPL1	5988	RPA194	A-103364	C007	0.752292	7.837	R1
U2OS-RPA194-HC-PS	XP-SP-HC-RPA-2	U2OS-RPA194-PS-T4	RNAi00390	01	RFPL1	5988	RPA194	A-103402	C007	0.98217	2.892	R2
U2OS-RPA194-HC-PS	XP-SP-HC-RPA-2	U2OS-RPA194-PS-T4	RNAi00391	01	RFPL2	10739	RPA194	A-103364	C008	1.43614	14.961	R1
U2OS-RPA194-HC-PS	XP-SP-HC-RPA-2	U2OS-RPA194-PS-T4	RNAi00391	01	RFPL2	10739	RPA194	A-103402	C008	1.95076	5.744	R2
U2OS-RPA194-HC-PS	XP-SP-HC-RPA-2	U2OS-RPA194-PS-T4	RNAi00392	01	RFPL3	10738	RPA194	A-103364	C009	1.27708	13.304	R1
U2OS-RPA194-HC-PS	XP-SP-HC-RPA-2	U2OS-RPA194-PS-T4	RNAi00392	01	RFPL3	10738	RPA194	A-103402	C009	1.92698	5.674	R2
U2OS-RPA194-HC-PS	XP-SP-HC-RPA-2	U2OS-RPA194-PS-T4	RNAi00393	01	RFPL4A	342931	RPA194	A-103364	C010	0.987473	10.287	R1
U2OS-RPA194-HC-PS	XP-SP-HC-RPA-2	U2OS-RPA194-PS-T4	RNAi00393	01	RFPL4A	342931	RPA194	A-103402	C010	1.76329	5.192	R2
U2OS-RPA194-HC-PS	XP-SP-HC-RPA-2	U2OS-RPA194-PS-T4	RNAi00394	01	RFPL4B	442247	RPA194	A-103364	C011	0.970386	10.109	R1
U2OS-RPA194-HC-PS	XP-SP-HC-RPA-2	U2OS-RPA194-PS-T4	RNAi00394	01	RFPL4B	442247	RPA194	A-103402	C011	1.28477	3.783	R2
U2OS-RPA194-HC-PS	XP-SP-HC-RPA-2	U2OS-RPA194-PS-T4	RNAi00395	01	RFWD2	64326	RPA194	A-103364	D002	1.03086	10.739	R1
U2OS-RPA194-HC-PS	XP-SP-HC-RPA-2	U2OS-RPA194-PS-T4	RNAi00395	01	RFWD2	64326	RPA194	A-103402	D002	0.974699	2.87	R2
U2OS-RPA194-HC-PS	XP-SP-HC-RPA-2	U2OS-RPA194-PS-T4	RNAi00396	01	RFWD3	55159	RPA194	A-103364	D003	1.57888	16.448	R1
U2OS-RPA194-HC-PS	XP-SP-HC-RPA-2	U2OS-RPA194-PS-T4	RNAi00396	01	RFWD3	55159	RPA194	A-103402	D003	2.64357	7.784	R2
U2OS-RPA194-HC-PS	XP-SP-HC-RPA-2	U2OS-RPA194-PS-T4	RNAi00397	01	RING1	6015	RPA194	A-103364	D004	1.43461	14.945	R1
U2OS-RPA194-HC-PS	XP-SP-HC-RPA-2	U2OS-RPA194-PS-T4	RNAi00397	01	RING1	6015	RPA194	A-103402	D004	1.69808	5	R2
U2OS-RPA194-HC-PS	XP-SP-HC-RPA-2	U2OS-RPA194-PS-T4	RNAi00398	01	RKHD1	399664	RPA194	A-103364	D005	0.714951	7.448	R1
U2OS-RPA194-HC-PS	XP-SP-HC-RPA-2	U2OS-RPA194-PS-T4	RNAi00398	01	RKHD1	399664	RPA194	A-103402	D005	1.34658	3.965	R2
U2OS-RPA194-HC-PS	XP-SP-HC-RPA-2	U2OS-RPA194-PS-T4	RNAi00399	01	RKHD2	51320	RPA194	A-103364	D006	0.801824	8.353	R1
U2OS-RPA194-HC-PS	XP-SP-HC-RPA-2	U2OS-RPA194-PS-T4	RNAi00399	01	RKHD2	51320	RPA194	A-103402	D006	1.29462	3.812	R2
U2OS-RPA194-HC-PS	XP-SP-HC-RPA-2	U2OS-RPA194-PS-T4	RNAi00400	01	RKHD3	84206	RPA194	A-103364	D007	1.03557	10.788	R1
U2OS-RPA194-HC-PS	XP-SP-HC-RPA-2	U2OS-RPA194-PS-T4	RNAi00400	01	RKHD3	84206	RPA194	A-103402	D007	1.89506	5.58	R2
U2OS-RPA194-HC-PS	XP-SP-HC-RPA-2	U2OS-RPA194-PS-T4	RNAi00401	01	RNF10	9921	RPA194	A-103364	D008	1.20451	12.548	R1
U2OS-RPA194-HC-PS	XP-SP-HC-RPA-2	U2OS-RPA194-PS-T4	RNAi00401	01	RNF10	9921	RPA194	A-103402	D008	2.91662	8.588	R2
U2OS-RPA194-HC-PS	XP-SP-HC-RPA-2	U2OS-RPA194-PS-T4	RNAi00402	01	RNF103	7844	RPA194	A-103364	D009	1.01771	10.602	R1
U2OS-RPA194-HC-PS	XP-SP-HC-RPA-2	U2OS-RPA194-PS-T4	RNAi00402	01	RNF103	7844	RPA194	A-103402	D009	3.04704	8.972	R2
U2OS-RPA194-HC-PS	XP-SP-HC-RPA-2	U2OS-RPA194-PS-T4	RNAi00403	01	RNF11	26994	RPA194	A-103364	D010	0.788385	8.213	R1
U2OS-RPA194-HC-PS	XP-SP-HC-RPA-2	U2OS-RPA194-PS-T4	RNAi00403	01	RNF11	26994	RPA194	A-103402	D010	2.67108	7.865	R2
U2OS-RPA194-HC-PS	XP-SP-HC-RPA-2	U2OS-RPA194-PS-T4	RNAi00404	01	RNF111	54778	RPA194	A-103364	D011	0.878522	9.152	R1
U2OS-RPA194-HC-PS	XP-SP-HC-RPA-2	U2OS-RPA194-PS-T4	RNAi00404	01	RNF111	54778	RPA194	A-103402	D011	1.81932	5.357	R2
U2OS-RPA194-HC-PS	XP-SP-HC-RPA-2	U2OS-RPA194-PS-T4	RNAi00405	01	RNF113A	7737	RPA194	A-103364	E002	1.61891	16.865	R1
U2OS-RPA194-HC-PS	XP-SP-HC-RPA-2	U2OS-RPA194-PS-T4	RNAi00405	01	RNF113A	7737	RPA194	A-103402	E002	1.56393	4.605	R2
U2OS-RPA194-HC-PS	XP-SP-HC-RPA-2	U2OS-RPA194-PS-T4	RNAi00406	01	RNF113B	140432	RPA194	A-103364	E003	1.11274	11.592	R1
U2OS-RPA194-HC-PS	XP-SP-HC-RPA-2	U2OS-RPA194-PS-T4	RNAi00406	01	RNF113B	140432	RPA194	A-103402	E003	1.32314	3.896	R2
U2OS-RPA194-HC-PS	XP-SP-HC-RPA-2	U2OS-RPA194-PS-T4	RNAi00407	01	RNF12	51132	RPA194	A-103364	E004	1.01809	10.606	R1
U2OS-RPA194-HC-PS	XP-SP-HC-RPA-2	U2OS-RPA194-PS-T4	RNAi00407	01	RNF12	51132	RPA194	A-103402	E004	2.32875	6.857	R2
U2OS-RPA194-HC-PS	XP-SP-HC-RPA-2	U2OS-RPA194-PS-T4	RNAi00408	01	RNF121	55298	RPA194	A-103364	E005	1.01032	10.525	R1
U2OS-RPA194-HC-PS	XP-SP-HC-RPA-2	U2OS-RPA194-PS-T4	RNAi00408	01	RNF121	55298	RPA194	A-103402	E005	2.25335	6.635	R2
U2OS-RPA194-HC-PS	XP-SP-HC-RPA-2	U2OS-RPA194-PS-T4	RNAi00409	01	RNF122	79845	RPA194	A-103364	E006	1.7509	18.24	R1
U2OS-RPA194-HC-PS	XP-SP-HC-RPA-2	U2OS-RPA194-PS-T4	RNAi00409	01	RNF122	79845	RPA194	A-103402	E006	2.48293	7.311	R2
U2OS-RPA194-HC-PS	XP-SP-HC-RPA-2	U2OS-RPA194-PS-T4	RNAi00410	01	RNF123	63891	RPA194	A-103364	E007	0.644012	6.709	R1
U2OS-RPA194-HC-PS	XP-SP-HC-RPA-2	U2OS-RPA194-PS-T4	RNAi00410	01	RNF123	63891	RPA194	A-103402	E007	0.914926	2.694	R2
U2OS-RPA194-HC-PS	XP-SP-HC-RPA-2	U2OS-RPA194-PS-T4	RNAi00411	01	RNF125	54941	RPA194	A-103364	E008	0.752388	7.838	R1
U2OS-RPA194-HC-PS	XP-SP-HC-RPA-2	U2OS-RPA194-PS-T4	RNAi00411	01	RNF125	54941	RPA194	A-103402	E008	1.86755	5.499	R2
U2OS-RPA194-HC-PS	XP-SP-HC-RPA-2	U2OS-RPA194-PS-T4	RNAi00412	01	RNF126	55658	RPA194	A-103364	E009	1.78267	18.571	R1
U2OS-RPA194-HC-PS	XP-SP-HC-RPA-2	U2OS-RPA194-PS-T4	RNAi00412	01	RNF126	55658	RPA194	A-103402	E009	3.40669	10.031	R2
U2OS-RPA194-HC-PS	XP-SP-HC-RPA-2	U2OS-RPA194-PS-T4	RNAi00413	01	RNF128	79589	RPA194	A-103364	E010	0.983633	10.247	R1
U2OS-RPA194-HC-PS	XP-SP-HC-RPA-2	U2OS-RPA194-PS-T4	RNAi00413	01	RNF128	79589	RPA194	A-103402	E010	2.0017	5.894	R2
U2OS-RPA194-HC-PS	XP-SP-HC-RPA-2	U2OS-RPA194-PS-T4	RNAi00414	01	RNF13	11342	RPA194	A-103364	E011	1.40629	14.65	R1
U2OS-RPA194-HC-PS	XP-SP-HC-RPA-2	U2OS-RPA194-PS-T4	RNAi00414	01	RNF13	11342	RPA194	A-103402	E011	2.28052	6.715	R2
U2OS-RPA194-HC-PS	XP-SP-HC-RPA-2	U2OS-RPA194-PS-T4	RNAi00415	01	RNF130	55819	RPA194	A-103364	F002	2.45683	25.594	R1
U2OS-RPA194-HC-PS	XP-SP-HC-RPA-2	U2OS-RPA194-PS-T4	RNAi00415	01	RNF130	55819	RPA194	A-103402	F002	3.36254	9.901	R2
U2OS-RPA194-HC-PS	XP-SP-HC-RPA-2	U2OS-RPA194-PS-T4	RNAi00416	01	RNF133	168433	RPA194	A-103364	F003	2.36419	24.629	R1
U2OS-RPA194-HC-PS	XP-SP-HC-RPA-2	U2OS-RPA194-PS-T4	RNAi00416	01	RNF133	168433	RPA194	A-103402	F003	3.7154	10.94	R2
U2OS-RPA194-HC-PS	XP-SP-HC-RPA-2	U2OS-RPA194-PS-T4	RNAi00417	01	RNF135	84282	RPA194	A-103364	F004	2.22001	23.127	R1
U2OS-RPA194-HC-PS	XP-SP-HC-RPA-2	U2OS-RPA194-PS-T4	RNAi00417	01	RNF135	84282	RPA194	A-103402	F004	3.48412	10.259	R2
U2OS-RPA194-HC-PS	XP-SP-HC-RPA-2	U2OS-RPA194-PS-T4	RNAi00418	01	RNF138	51444	RPA194	A-103364	F005	0.833405	8.682	R1
U2OS-RPA194-HC-PS	XP-SP-HC-RPA-2	U2OS-RPA194-PS-T4	RNAi00418	01	RNF138	51444	RPA194	A-103402	F005	2.02717	5.969	R2
U2OS-RPA194-HC-PS	XP-SP-HC-RPA-2	U2OS-RPA194-PS-T4	RNAi00419	01	RNF139	11236	RPA194	A-103364	F006	2.25064	23.446	R1
U2OS-RPA194-HC-PS	XP-SP-HC-RPA-2	U2OS-RPA194-PS-T4	RNAi00419	01	RNF139	11236	RPA194	A-103402	F006	4.62218	13.61	R2
U2OS-RPA194-HC-PS	XP-SP-HC-RPA-2	U2OS-RPA194-PS-T4	RNAi00420	01	RNF14	9604	RPA194	A-103364	F007	1.26489	13.177	R1
U2OS-RPA194-HC-PS	XP-SP-HC-RPA-2	U2OS-RPA194-PS-T4	RNAi00420	01	RNF14	9604	RPA194	A-103402	F007	2.40618	7.085	R2
U2OS-RPA194-HC-PS	XP-SP-HC-RPA-2	U2OS-RPA194-PS-T4	RNAi00421	01	RNF141	50862	RPA194	A-103364	F008	0.743557	7.746	R1
U2OS-RPA194-HC-PS	XP-SP-HC-RPA-2	U2OS-RPA194-PS-T4	RNAi00421	01	RNF141	50862	RPA194	A-103402	F008	1.86483	5.491	R2
U2OS-RPA194-HC-PS	XP-SP-HC-RPA-2	U2OS-RPA194-PS-T4	RNAi00422	01	RNF144	9781	RPA194	A-103364	F009	2.96088	30.845	R1
U2OS-RPA194-HC-PS	XP-SP-HC-RPA-2	U2OS-RPA194-PS-T4	RNAi00422	01	RNF144	9781	RPA194	A-103402	F009	5.58023	16.431	R2
U2OS-RPA194-HC-PS	XP-SP-HC-RPA-2	U2OS-RPA194-PS-T4	RNAi00423	01	RNF146	81847	RPA194	A-103364	F010	2.23988	23.334	R1
U2OS-RPA194-HC-PS	XP-SP-HC-RPA-2	U2OS-RPA194-PS-T4	RNAi00423	01	RNF146	81847	RPA194	A-103402	F010	5.40024	15.901	R2
U2OS-RPA194-HC-PS	XP-SP-HC-RPA-2	U2OS-RPA194-PS-T4	RNAi00424	01	RNF148	378925	RPA194	A-103364	F011	2.89734	30.183	R1
U2OS-RPA194-HC-PS	XP-SP-HC-RPA-2	U2OS-RPA194-PS-T4	RNAi00424	01	RNF148	378925	RPA194	A-103402	F011	5.68212	16.731	R2
U2OS-RPA194-HC-PS	XP-SP-HC-RPA-2	U2OS-RPA194-PS-T4	RNAi00425	01	RNF149	284996	RPA194	A-103364	G002	1.92666	20.071	R1
U2OS-RPA194-HC-PS	XP-SP-HC-RPA-2	U2OS-RPA194-PS-T4	RNAi00425	01	RNF149	284996	RPA194	A-103402	G002	1.39446	4.106	R2
U2OS-RPA194-HC-PS	XP-SP-HC-RPA-2	U2OS-RPA194-PS-T4	RNAi00426	01	RNF150	57484	RPA194	A-103364	G003	1.83988	19.167	R1
U2OS-RPA194-HC-PS	XP-SP-HC-RPA-2	U2OS-RPA194-PS-T4	RNAi00426	01	RNF150	57484	RPA194	A-103402	G003	1.38326	4.073	R2
U2OS-RPA194-HC-PS	XP-SP-HC-RPA-2	U2OS-RPA194-PS-T4	RNAi00427	01	RNF151	146310	RPA194	A-103364	G004	3.11687	32.47	R1
U2OS-RPA194-HC-PS	XP-SP-HC-RPA-2	U2OS-RPA194-PS-T4	RNAi00427	01	RNF151	146310	RPA194	A-103402	G004	2.74817	8.092	R2
U2OS-RPA194-HC-PS	XP-SP-HC-RPA-2	U2OS-RPA194-PS-T4	RNAi00428	01	RNF152	220441	RPA194	A-103364	G005	0.773506	8.058	R1
U2OS-RPA194-HC-PS	XP-SP-HC-RPA-2	U2OS-RPA194-PS-T4	RNAi00428	01	RNF152	220441	RPA194	A-103402	G005	1.50008	4.417	R2
U2OS-RPA194-HC-PS	XP-SP-HC-RPA-2	U2OS-RPA194-PS-T4	RNAi00429	01	RNF157	114804	RPA194	A-103364	G006	2.09052	21.778	R1
U2OS-RPA194-HC-PS	XP-SP-HC-RPA-2	U2OS-RPA194-PS-T4	RNAi00429	01	RNF157	114804	RPA194	A-103402	G006	3.06198	9.016	R2
U2OS-RPA194-HC-PS	XP-SP-HC-RPA-2	U2OS-RPA194-PS-T4	RNAi00430	01	RNF165	494470	RPA194	A-103364	G007	1.44555	15.059	R1
U2OS-RPA194-HC-PS	XP-SP-HC-RPA-2	U2OS-RPA194-PS-T4	RNAi00430	01	RNF165	494470	RPA194	A-103402	G007	1.69061	4.978	R2
U2OS-RPA194-HC-PS	XP-SP-HC-RPA-2	U2OS-RPA194-PS-T4	RNAi00431	01	RNF166	115992	RPA194	A-103364	G008	2.07622	21.629	R1
U2OS-RPA194-HC-PS	XP-SP-HC-RPA-2	U2OS-RPA194-PS-T4	RNAi00431	01	RNF166	115992	RPA194	A-103402	G008	2.7604	8.128	R2
U2OS-RPA194-HC-PS	XP-SP-HC-RPA-2	U2OS-RPA194-PS-T4	RNAi00432	01	RNF167	26001	RPA194	A-103364	G009	2.31178	24.083	R1
U2OS-RPA194-HC-PS	XP-SP-HC-RPA-2	U2OS-RPA194-PS-T4	RNAi00432	01	RNF167	26001	RPA194	A-103402	G009	4.64731	13.684	R2
U2OS-RPA194-HC-PS	XP-SP-HC-RPA-2	U2OS-RPA194-PS-T4	RNAi00433	01	RNF168	165918	RPA194	A-103364	G010	2.05952	21.455	R1
U2OS-RPA194-HC-PS	XP-SP-HC-RPA-2	U2OS-RPA194-PS-T4	RNAi00433	01	RNF168	165918	RPA194	A-103402	G010	2.94787	8.68	R2
U2OS-RPA194-HC-PS	XP-SP-HC-RPA-2	U2OS-RPA194-PS-T4	RNAi00434	01	RNF169	254225	RPA194	A-103364	G011	2.56568	26.728	R1
U2OS-RPA194-HC-PS	XP-SP-HC-RPA-2	U2OS-RPA194-PS-T4	RNAi00434	01	RNF169	254225	RPA194	A-103402	G011	2.99134	8.808	R2
U2OS-RPA194-HC-PS	XP-SP-HC-RPA-2	U2OS-RPA194-PS-T4	RNAi00435	01	RNF17	56163	RPA194	A-103364	H002	1.52945	15.933	R1
U2OS-RPA194-HC-PS	XP-SP-HC-RPA-2	U2OS-RPA194-PS-T4	RNAi00435	01	RNF17	56163	RPA194	A-103402	H002	1.43692	4.231	R2
U2OS-RPA194-HC-PS	XP-SP-HC-RPA-2	U2OS-RPA194-PS-T4	RNAi00436	01	RNF170	81790	RPA194	A-103364	H003	1.61094	16.782	R1
U2OS-RPA194-HC-PS	XP-SP-HC-RPA-2	U2OS-RPA194-PS-T4	RNAi00436	01	RNF170	81790	RPA194	A-103402	H003	1.58295	4.661	R2
U2OS-RPA194-HC-PS	XP-SP-HC-RPA-2	U2OS-RPA194-PS-T4	RNAi00437	01	RNF175	285533	RPA194	A-103364	H004	2.80202	29.19	R1
U2OS-RPA194-HC-PS	XP-SP-HC-RPA-2	U2OS-RPA194-PS-T4	RNAi00437	01	RNF175	285533	RPA194	A-103402	H004	3.69231	10.872	R2
U2OS-RPA194-HC-PS	XP-SP-HC-RPA-2	U2OS-RPA194-PS-T4	RNAi00438	01	RNF180	285671	RPA194	A-103364	H005	1.03451	10.777	R1
U2OS-RPA194-HC-PS	XP-SP-HC-RPA-2	U2OS-RPA194-PS-T4	RNAi00438	01	RNF180	285671	RPA194	A-103402	H005	1.62337	4.78	R2
U2OS-RPA194-HC-PS	XP-SP-HC-RPA-2	U2OS-RPA194-PS-T4	RNAi00439	01	RNF182	221687	RPA194	A-103364	H006	0.905016	9.428	R1
U2OS-RPA194-HC-PS	XP-SP-HC-RPA-2	U2OS-RPA194-PS-T4	RNAi00439	01	RNF182	221687	RPA194	A-103402	H006	2.234	6.578	R2
U2OS-RPA194-HC-PS	XP-SP-HC-RPA-2	U2OS-RPA194-PS-T4	RNAi00440	01	RNF183	138065	RPA194	A-103364	H007	1.66364	17.331	R1
U2OS-RPA194-HC-PS	XP-SP-HC-RPA-2	U2OS-RPA194-PS-T4	RNAi00440	01	RNF183	138065	RPA194	A-103402	H007	2.25437	6.638	R2
U2OS-RPA194-HC-PS	XP-SP-HC-RPA-2	U2OS-RPA194-PS-T4	RNAi00441	01	RNF185	91445	RPA194	A-103364	H008	1.64675	17.155	R1
U2OS-RPA194-HC-PS	XP-SP-HC-RPA-2	U2OS-RPA194-PS-T4	RNAi00441	01	RNF185	91445	RPA194	A-103402	H008	2.73051	8.04	R2
U2OS-RPA194-HC-PS	XP-SP-HC-RPA-2	U2OS-RPA194-PS-T4	RNAi00442	01	RNF186	54546	RPA194	A-103364	H009	1.03374	10.769	R1
U2OS-RPA194-HC-PS	XP-SP-HC-RPA-2	U2OS-RPA194-PS-T4	RNAi00442	01	RNF186	54546	RPA194	A-103402	H009	1.95211	5.748	R2
U2OS-RPA194-HC-PS	XP-SP-HC-RPA-2	U2OS-RPA194-PS-T4	RNAi00443	01	RNF187	149603	RPA194	A-103364	H010	1.20096	12.511	R1
U2OS-RPA194-HC-PS	XP-SP-HC-RPA-2	U2OS-RPA194-PS-T4	RNAi00443	01	RNF187	149603	RPA194	A-103402	H010	1.93513	5.698	R2
U2OS-RPA194-HC-PS	XP-SP-HC-RPA-2	U2OS-RPA194-PS-T4	RNAi00444	01	RNF19	25897	RPA194	A-103364	H011	0.82371	8.581	R1
U2OS-RPA194-HC-PS	XP-SP-HC-RPA-2	U2OS-RPA194-PS-T4	RNAi00444	01	RNF19	25897	RPA194	A-103402	H011	1.15096	3.389	R2
U2OS-RPA194-HC-PS	XP-SP-HC-RPA-2	U2OS-RPA194-PS-T4	RNAi00445	01	RNF190	162333	RPA194	A-103365	A002	0.815389	9.654	R1
U2OS-RPA194-HC-PS	XP-SP-HC-RPA-2	U2OS-RPA194-PS-T4	RNAi00445	01	RNF190	162333	RPA194	A-103403	A002	1.03412	4.47	R2
U2OS-RPA194-HC-PS	XP-SP-HC-RPA-2	U2OS-RPA194-PS-T4	RNAi00446	01	RNF2	6045	RPA194	A-103365	A003	0.539201	6.384	R1
U2OS-RPA194-HC-PS	XP-SP-HC-RPA-2	U2OS-RPA194-PS-T4	RNAi00446	01	RNF2	6045	RPA194	A-103403	A003	0.871486	3.767	R2
U2OS-RPA194-HC-PS	XP-SP-HC-RPA-2	U2OS-RPA194-PS-T4	RNAi00447	01	RNF20	56254	RPA194	A-103365	A004	0.898499	10.638	R1
U2OS-RPA194-HC-PS	XP-SP-HC-RPA-2	U2OS-RPA194-PS-T4	RNAi00447	01	RNF20	56254	RPA194	A-103403	A004	1.34899	5.831	R2
U2OS-RPA194-HC-PS	XP-SP-HC-RPA-2	U2OS-RPA194-PS-T4	RNAi00448	01	RNF207	388591	RPA194	A-103365	A005	0.735235	8.705	R1
U2OS-RPA194-HC-PS	XP-SP-HC-RPA-2	U2OS-RPA194-PS-T4	RNAi00448	01	RNF207	388591	RPA194	A-103403	A005	1.03297	4.465	R2
U2OS-RPA194-HC-PS	XP-SP-HC-RPA-2	U2OS-RPA194-PS-T4	RNAi00449	01	RNF208	727800	RPA194	A-103365	A006	1.0099	11.957	R1
U2OS-RPA194-HC-PS	XP-SP-HC-RPA-2	U2OS-RPA194-PS-T4	RNAi00449	01	RNF208	727800	RPA194	A-103403	A006	1.58034	6.831	R2
U2OS-RPA194-HC-PS	XP-SP-HC-RPA-2	U2OS-RPA194-PS-T4	RNAi00450	01	RNF215	200312	RPA194	A-103365	A007	1.43196	16.954	R1
U2OS-RPA194-HC-PS	XP-SP-HC-RPA-2	U2OS-RPA194-PS-T4	RNAi00450	01	RNF215	200312	RPA194	A-103403	A007	1.97386	8.532	R2
U2OS-RPA194-HC-PS	XP-SP-HC-RPA-2	U2OS-RPA194-PS-T4	RNAi00451	01	RNF24	11237	RPA194	A-103365	A008	1.02494	12.135	R1
U2OS-RPA194-HC-PS	XP-SP-HC-RPA-2	U2OS-RPA194-PS-T4	RNAi00451	01	RNF24	11237	RPA194	A-103403	A008	1.7742	7.669	R2
U2OS-RPA194-HC-PS	XP-SP-HC-RPA-2	U2OS-RPA194-PS-T4	RNAi00452	01	RNF25	64320	RPA194	A-103365	A009	0.774425	9.169	R1
U2OS-RPA194-HC-PS	XP-SP-HC-RPA-2	U2OS-RPA194-PS-T4	RNAi00452	01	RNF25	64320	RPA194	A-103403	A009	1.36634	5.906	R2
U2OS-RPA194-HC-PS	XP-SP-HC-RPA-2	U2OS-RPA194-PS-T4	RNAi00453	01	RNF26	79102	RPA194	A-103365	A010	0.734222	8.693	R1
U2OS-RPA194-HC-PS	XP-SP-HC-RPA-2	U2OS-RPA194-PS-T4	RNAi00453	01	RNF26	79102	RPA194	A-103403	A010	1.2428	5.372	R2
U2OS-RPA194-HC-PS	XP-SP-HC-RPA-2	U2OS-RPA194-PS-T4	RNAi00454	01	RNF31	55072	RPA194	A-103365	A011	0.78625	9.309	R1
U2OS-RPA194-HC-PS	XP-SP-HC-RPA-2	U2OS-RPA194-PS-T4	RNAi00454	01	RNF31	55072	RPA194	A-103403	A011	1.07021	4.626	R2
U2OS-RPA194-HC-PS	XP-SP-HC-RPA-2	U2OS-RPA194-PS-T4	RNAi00455	01	RNF32	140545	RPA194	A-103365	B002	0.799679	9.468	R1
U2OS-RPA194-HC-PS	XP-SP-HC-RPA-2	U2OS-RPA194-PS-T4	RNAi00455	01	RNF32	140545	RPA194	A-103403	B002	1.40567	6.076	R2
U2OS-RPA194-HC-PS	XP-SP-HC-RPA-2	U2OS-RPA194-PS-T4	RNAi00456	01	RNF34	80196	RPA194	A-103365	B003	2.19726	26.015	R1
U2OS-RPA194-HC-PS	XP-SP-HC-RPA-2	U2OS-RPA194-PS-T4	RNAi00456	01	RNF34	80196	RPA194	A-103403	B003	3.70503	16.015	R2
U2OS-RPA194-HC-PS	XP-SP-HC-RPA-2	U2OS-RPA194-PS-T4	RNAi00457	01	RNF38	152006	RPA194	A-103365	B004	1.54615	18.306	R1
U2OS-RPA194-HC-PS	XP-SP-HC-RPA-2	U2OS-RPA194-PS-T4	RNAi00457	01	RNF38	152006	RPA194	A-103403	B004	3.46559	14.98	R2
U2OS-RPA194-HC-PS	XP-SP-HC-RPA-2	U2OS-RPA194-PS-T4	RNAi00458	01	RNF39	80352	RPA194	A-103365	B005	1.11075	13.151	R1
U2OS-RPA194-HC-PS	XP-SP-HC-RPA-2	U2OS-RPA194-PS-T4	RNAi00458	01	RNF39	80352	RPA194	A-103403	B005	2.63597	11.394	R2
U2OS-RPA194-HC-PS	XP-SP-HC-RPA-2	U2OS-RPA194-PS-T4	RNAi00459	01	RNF4	6047	RPA194	A-103365	B006	1.70958	20.241	R1
U2OS-RPA194-HC-PS	XP-SP-HC-RPA-2	U2OS-RPA194-PS-T4	RNAi00459	01	RNF4	6047	RPA194	A-103403	B006	2.8273	12.221	R2
U2OS-RPA194-HC-PS	XP-SP-HC-RPA-2	U2OS-RPA194-PS-T4	RNAi00460	01	RNF40	9810	RPA194	A-103365	B007	2.39177	28.318	R1
U2OS-RPA194-HC-PS	XP-SP-HC-RPA-2	U2OS-RPA194-PS-T4	RNAi00460	01	RNF40	9810	RPA194	A-103403	B007	6.28132	27.151	R2
U2OS-RPA194-HC-PS	XP-SP-HC-RPA-2	U2OS-RPA194-PS-T4	RNAi00461	01	RNF41	10193	RPA194	A-103365	B008	1.1333	13.418	R1
U2OS-RPA194-HC-PS	XP-SP-HC-RPA-2	U2OS-RPA194-PS-T4	RNAi00461	01	RNF41	10193	RPA194	A-103403	B008	2.67045	11.543	R2
U2OS-RPA194-HC-PS	XP-SP-HC-RPA-2	U2OS-RPA194-PS-T4	RNAi00462	01	RNF43	54894	RPA194	A-103365	B009	1.01083	11.968	R1
U2OS-RPA194-HC-PS	XP-SP-HC-RPA-2	U2OS-RPA194-PS-T4	RNAi00462	01	RNF43	54894	RPA194	A-103403	B009	1.61457	6.979	R2
U2OS-RPA194-HC-PS	XP-SP-HC-RPA-2	U2OS-RPA194-PS-T4	RNAi00463	01	RNF44	22838	RPA194	A-103365	B010	1.40594	16.646	R1
U2OS-RPA194-HC-PS	XP-SP-HC-RPA-2	U2OS-RPA194-PS-T4	RNAi00463	01	RNF44	22838	RPA194	A-103403	B010	2.39584	10.356	R2
U2OS-RPA194-HC-PS	XP-SP-HC-RPA-2	U2OS-RPA194-PS-T4	RNAi00464	01	RNF5	6048	RPA194	A-103365	B011	0.625436	7.405	R1
U2OS-RPA194-HC-PS	XP-SP-HC-RPA-2	U2OS-RPA194-PS-T4	RNAi00464	01	RNF5	6048	RPA194	A-103403	B011	0.98716	4.267	R2
U2OS-RPA194-HC-PS	XP-SP-HC-RPA-2	U2OS-RPA194-PS-T4	RNAi00465	01	RNF5P1	286140	RPA194	A-103365	C002	0.550856	6.522	R1
U2OS-RPA194-HC-PS	XP-SP-HC-RPA-2	U2OS-RPA194-PS-T4	RNAi00465	01	RNF5P1	286140	RPA194	A-103403	C002	0.789127	3.411	R2
U2OS-RPA194-HC-PS	XP-SP-HC-RPA-2	U2OS-RPA194-PS-T4	RNAi00466	01	RNF6	6049	RPA194	A-103365	C003	2.25723	26.725	R1
U2OS-RPA194-HC-PS	XP-SP-HC-RPA-2	U2OS-RPA194-PS-T4	RNAi00466	01	RNF6	6049	RPA194	A-103403	C003	3.96484	17.138	R2
U2OS-RPA194-HC-PS	XP-SP-HC-RPA-2	U2OS-RPA194-PS-T4	RNAi00467	01	RNF7	9616	RPA194	A-103365	C004	1.42976	16.928	R1
U2OS-RPA194-HC-PS	XP-SP-HC-RPA-2	U2OS-RPA194-PS-T4	RNAi00467	01	RNF7	9616	RPA194	A-103403	C004	2.57374	11.125	R2
U2OS-RPA194-HC-PS	XP-SP-HC-RPA-2	U2OS-RPA194-PS-T4	RNAi00468	01	RNF8	9025	RPA194	A-103365	C005	1.74581	20.67	R1
U2OS-RPA194-HC-PS	XP-SP-HC-RPA-2	U2OS-RPA194-PS-T4	RNAi00468	01	RNF8	9025	RPA194	A-103403	C005	3.12273	13.498	R2
U2OS-RPA194-HC-PS	XP-SP-HC-RPA-2	U2OS-RPA194-PS-T4	RNAi00469	01	RSPRY1	89970	RPA194	A-103365	C006	2.23197	26.426	R1
U2OS-RPA194-HC-PS	XP-SP-HC-RPA-2	U2OS-RPA194-PS-T4	RNAi00469	01	RSPRY1	89970	RPA194	A-103403	C006	3.40706	14.727	R2
U2OS-RPA194-HC-PS	XP-SP-HC-RPA-2	U2OS-RPA194-PS-T4	RNAi00470	01	RUFY1	80230	RPA194	A-103365	C007	3.25666	38.558	R1
U2OS-RPA194-HC-PS	XP-SP-HC-RPA-2	U2OS-RPA194-PS-T4	RNAi00470	01	RUFY1	80230	RPA194	A-103403	C007	4.5668	19.74	R2
U2OS-RPA194-HC-PS	XP-SP-HC-RPA-2	U2OS-RPA194-PS-T4	RNAi00471	01	SCEL	8796	RPA194	A-103365	C008	1.59995	18.943	R1
U2OS-RPA194-HC-PS	XP-SP-HC-RPA-2	U2OS-RPA194-PS-T4	RNAi00471	01	SCEL	8796	RPA194	A-103403	C008	2.43933	10.544	R2
U2OS-RPA194-HC-PS	XP-SP-HC-RPA-2	U2OS-RPA194-PS-T4	RNAi00472	01	SH3MD2	57630	RPA194	A-103365	C009	1.63779	19.391	R1
U2OS-RPA194-HC-PS	XP-SP-HC-RPA-2	U2OS-RPA194-PS-T4	RNAi00472	01	SH3MD2	57630	RPA194	A-103403	C009	2.71116	11.719	R2
U2OS-RPA194-HC-PS	XP-SP-HC-RPA-2	U2OS-RPA194-PS-T4	RNAi00473	01	SH3MD4	344558	RPA194	A-103365	C010	0.81522	9.652	R1
U2OS-RPA194-HC-PS	XP-SP-HC-RPA-2	U2OS-RPA194-PS-T4	RNAi00473	01	SH3MD4	344558	RPA194	A-103403	C010	1.70596	7.374	R2
U2OS-RPA194-HC-PS	XP-SP-HC-RPA-2	U2OS-RPA194-PS-T4	RNAi00474	01	SH3RF2	153769	RPA194	A-103365	C011	1.58703	18.79	R1
U2OS-RPA194-HC-PS	XP-SP-HC-RPA-2	U2OS-RPA194-PS-T4	RNAi00474	01	SH3RF2	153769	RPA194	A-103403	C011	2.17189	9.388	R2
U2OS-RPA194-HC-PS	XP-SP-HC-RPA-2	U2OS-RPA194-PS-T4	RNAi00475	01	SHPRH	257218	RPA194	A-103365	D002	2.10646	24.94	R1
U2OS-RPA194-HC-PS	XP-SP-HC-RPA-2	U2OS-RPA194-PS-T4	RNAi00475	01	SHPRH	257218	RPA194	A-103403	D002	2.64453	11.431	R2
U2OS-RPA194-HC-PS	XP-SP-HC-RPA-2	U2OS-RPA194-PS-T4	RNAi00476	01	SIAH2	6478	RPA194	A-103365	D003	2.66948	31.606	R1
U2OS-RPA194-HC-PS	XP-SP-HC-RPA-2	U2OS-RPA194-PS-T4	RNAi00476	01	SIAH2	6478	RPA194	A-103403	D003	5.15882	22.299	R2
U2OS-RPA194-HC-PS	XP-SP-HC-RPA-2	U2OS-RPA194-PS-T4	RNAi00477	01	SMARCA3	6596	RPA194	A-103365	D004	1.12697	13.343	R1
U2OS-RPA194-HC-PS	XP-SP-HC-RPA-2	U2OS-RPA194-PS-T4	RNAi00477	01	SMARCA3	6596	RPA194	A-103403	D004	2.22626	9.623	R2
U2OS-RPA194-HC-PS	XP-SP-HC-RPA-2	U2OS-RPA194-PS-T4	RNAi00478	01	JARID1C	8242	RPA194	A-103365	D005	2.11533	25.045	R1
U2OS-RPA194-HC-PS	XP-SP-HC-RPA-2	U2OS-RPA194-PS-T4	RNAi00478	01	JARID1C	8242	RPA194	A-103403	D005	4.08583	17.661	R2
U2OS-RPA194-HC-PS	XP-SP-HC-RPA-2	U2OS-RPA194-PS-T4	RNAi00479	01	JARID1D	8284	RPA194	A-103365	D006	1.74649	20.678	R1
U2OS-RPA194-HC-PS	XP-SP-HC-RPA-2	U2OS-RPA194-PS-T4	RNAi00479	01	JARID1D	8284	RPA194	A-103403	D006	2.47426	10.695	R2
U2OS-RPA194-HC-PS	XP-SP-HC-RPA-2	U2OS-RPA194-PS-T4	RNAi00480	01	SPRYD5	84767	RPA194	A-103365	D007	1.91381	22.659	R1
U2OS-RPA194-HC-PS	XP-SP-HC-RPA-2	U2OS-RPA194-PS-T4	RNAi00480	01	SPRYD5	84767	RPA194	A-103403	D007	2.97027	12.839	R2
U2OS-RPA194-HC-PS	XP-SP-HC-RPA-2	U2OS-RPA194-PS-T4	RNAi00481	01	STUB1	10273	RPA194	A-103365	D008	0.486159	5.756	R1
U2OS-RPA194-HC-PS	XP-SP-HC-RPA-2	U2OS-RPA194-PS-T4	RNAi00481	01	STUB1	10273	RPA194	A-103403	D008	1.42418	6.156	R2
U2OS-RPA194-HC-PS	XP-SP-HC-RPA-2	U2OS-RPA194-PS-T4	RNAi00482	01	SYTL3	94120	RPA194	A-103365	D009	1.41557	16.76	R1
U2OS-RPA194-HC-PS	XP-SP-HC-RPA-2	U2OS-RPA194-PS-T4	RNAi00482	01	SYTL3	94120	RPA194	A-103403	D009	2.82961	12.231	R2
U2OS-RPA194-HC-PS	XP-SP-HC-RPA-2	U2OS-RPA194-PS-T4	RNAi00483	01	SYTL4	94121	RPA194	A-103365	D010	0.767922	9.092	R1
U2OS-RPA194-HC-PS	XP-SP-HC-RPA-2	U2OS-RPA194-PS-T4	RNAi00483	01	SYTL4	94121	RPA194	A-103403	D010	2.03031	8.776	R2
U2OS-RPA194-HC-PS	XP-SP-HC-RPA-2	U2OS-RPA194-PS-T4	RNAi00484	01	SYVN1	84447	RPA194	A-103365	D011	3.56207	42.174	R1
U2OS-RPA194-HC-PS	XP-SP-HC-RPA-2	U2OS-RPA194-PS-T4	RNAi00484	01	SYVN1	84447	RPA194	A-103403	D011	6.57721	28.43	R2
U2OS-RPA194-HC-PS	XP-SP-HC-RPA-2	U2OS-RPA194-PS-T4	RNAi00485	01	FLJ14627	84900	RPA194	A-103365	E002	1.70798	20.222	R1
U2OS-RPA194-HC-PS	XP-SP-HC-RPA-2	U2OS-RPA194-PS-T4	RNAi00486	01	TNFAIP3	7128	RPA194	A-103365	E003	1.39378	16.502	R1
U2OS-RPA194-HC-PS	XP-SP-HC-RPA-2	U2OS-RPA194-PS-T4	RNAi00487	01	TNFRSF25	8718	RPA194	A-103365	E004	1.2159	14.396	R1
U2OS-RPA194-HC-PS	XP-SP-HC-RPA-2	U2OS-RPA194-PS-T4	RNAi00488	01	TOPORS	10210	RPA194	A-103365	E005	1.3257	15.696	R1
U2OS-RPA194-HC-PS	XP-SP-HC-RPA-2	U2OS-RPA194-PS-T4	RNAi00489	01	TRAF2	7186	RPA194	A-103365	E006	1.18693	14.053	R1
U2OS-RPA194-HC-PS	XP-SP-HC-RPA-2	U2OS-RPA194-PS-T4	RNAi00490	01	TRAF3	7187	RPA194	A-103365	E007	1.9443	23.02	R1
U2OS-RPA194-HC-PS	XP-SP-HC-RPA-2	U2OS-RPA194-PS-T4	RNAi00491	01	TRAF4	9618	RPA194	A-103365	E008	1.44429	17.1	R1
U2OS-RPA194-HC-PS	XP-SP-HC-RPA-2	U2OS-RPA194-PS-T4	RNAi00492	01	TRAF5	7188	RPA194	A-103365	E009	0.595029	7.045	R1
U2OS-RPA194-HC-PS	XP-SP-HC-RPA-2	U2OS-RPA194-PS-T4	RNAi00493	01	TRAF6	7189	RPA194	A-103365	E010	1.16979	13.85	R1
U2OS-RPA194-HC-PS	XP-SP-HC-RPA-2	U2OS-RPA194-PS-T4	RNAi00494	01	TRAF7	84231	RPA194	A-103365	E011	2.27674	26.956	R1
U2OS-RPA194-HC-PS	XP-SP-HC-RPA-2	U2OS-RPA194-PS-T4	RNAi00495	01	TRIP	10293	RPA194	A-103365	F002	2.13687	25.3	R1
U2OS-RPA194-HC-PS	XP-SP-HC-RPA-2	U2OS-RPA194-PS-T4	RNAi00496	01	TRIAD3	54476	RPA194	A-103365	F003	1.92783	22.825	R1
U2OS-RPA194-HC-PS	XP-SP-HC-RPA-2	U2OS-RPA194-PS-T4	RNAi00497	01	TRIM10	10107	RPA194	A-103365	F004	2.15993	25.573	R1
U2OS-RPA194-HC-PS	XP-SP-HC-RPA-2	U2OS-RPA194-PS-T4	RNAi00498	01	TRIM11	81559	RPA194	A-103365	F005	1.11117	13.156	R1
U2OS-RPA194-HC-PS	XP-SP-HC-RPA-2	U2OS-RPA194-PS-T4	RNAi00499	01	TRIM14	9830	RPA194	A-103365	F006	8.24494	97.618	R1
U2OS-RPA194-HC-PS	XP-SP-HC-RPA-2	U2OS-RPA194-PS-T4	RNAi00500	01	TRIM15	89870	RPA194	A-103365	F007	2.00874	23.783	R1
U2OS-RPA194-HC-PS	XP-SP-HC-RPA-2	U2OS-RPA194-PS-T4	RNAi00501	01	TRIM17	51127	RPA194	A-103365	F008	1.21802	14.421	R1
U2OS-RPA194-HC-PS	XP-SP-HC-RPA-2	U2OS-RPA194-PS-T4	RNAi00502	01	TRIM2	23321	RPA194	A-103365	F009	0.986423	11.679	R1
U2OS-RPA194-HC-PS	XP-SP-HC-RPA-2	U2OS-RPA194-PS-T4	RNAi00503	01	SSA1	6737	RPA194	A-103365	F010	1.43821	17.028	R1
U2OS-RPA194-HC-PS	XP-SP-HC-RPA-2	U2OS-RPA194-PS-T4	RNAi00504	01	TRIM22	10346	RPA194	A-103365	F011	2.58696	30.629	R1
U2OS-RPA194-HC-PS	XP-SP-HC-RPA-2	U2OS-RPA194-PS-T4	RNAi00505	01	TRIM23	373	RPA194	A-103365	G002	2.41779	28.626	R1
U2OS-RPA194-HC-PS	XP-SP-HC-RPA-2	U2OS-RPA194-PS-T4	RNAi00505	01	TRIM23	373	RPA194	A-103403	G002	2.65309	11.468	R2
U2OS-RPA194-HC-PS	XP-SP-HC-RPA-2	U2OS-RPA194-PS-T4	RNAi00506	01	TIF1	8805	RPA194	A-103365	G003	2.48282	29.396	R1
U2OS-RPA194-HC-PS	XP-SP-HC-RPA-2	U2OS-RPA194-PS-T4	RNAi00506	01	TIF1	8805	RPA194	A-103403	G003	2.03262	8.786	R2
U2OS-RPA194-HC-PS	XP-SP-HC-RPA-2	U2OS-RPA194-PS-T4	RNAi00507	01	TRIM25	7706	RPA194	A-103365	G004	3.54585	41.982	R1
U2OS-RPA194-HC-PS	XP-SP-HC-RPA-2	U2OS-RPA194-PS-T4	RNAi00507	01	TRIM25	7706	RPA194	A-103403	G004	3.26455	14.111	R2
U2OS-RPA194-HC-PS	XP-SP-HC-RPA-2	U2OS-RPA194-PS-T4	RNAi00508	01	TRIM26	7726	RPA194	A-103365	G005	1.24876	14.785	R1
U2OS-RPA194-HC-PS	XP-SP-HC-RPA-2	U2OS-RPA194-PS-T4	RNAi00508	01	TRIM26	7726	RPA194	A-103403	G005	1.86813	8.075	R2
U2OS-RPA194-HC-PS	XP-SP-HC-RPA-2	U2OS-RPA194-PS-T4	RNAi00509	01	TRIM28	10155	RPA194	A-103365	G006	4.45668	52.766	R1
U2OS-RPA194-HC-PS	XP-SP-HC-RPA-2	U2OS-RPA194-PS-T4	RNAi00509	01	TRIM28	10155	RPA194	A-103403	G006	4.39075	18.979	R2
U2OS-RPA194-HC-PS	XP-SP-HC-RPA-2	U2OS-RPA194-PS-T4	RNAi00510	01	TRIM29	23650	RPA194	A-103365	G007	1.35662	16.062	R1
U2OS-RPA194-HC-PS	XP-SP-HC-RPA-2	U2OS-RPA194-PS-T4	RNAi00510	01	TRIM29	23650	RPA194	A-103403	G007	1.51093	6.531	R2
U2OS-RPA194-HC-PS	XP-SP-HC-RPA-2	U2OS-RPA194-PS-T4	RNAi00511	01	TRIM3	10612	RPA194	A-103365	G008	2.65335	31.415	R1
U2OS-RPA194-HC-PS	XP-SP-HC-RPA-2	U2OS-RPA194-PS-T4	RNAi00511	01	TRIM3	10612	RPA194	A-103403	G008	3.95489	17.095	R2
U2OS-RPA194-HC-PS	XP-SP-HC-RPA-2	U2OS-RPA194-PS-T4	RNAi00512	01	TRIM31	11074	RPA194	A-103365	G009	5.68323	67.288	R1
U2OS-RPA194-HC-PS	XP-SP-HC-RPA-2	U2OS-RPA194-PS-T4	RNAi00512	01	TRIM31	11074	RPA194	A-103403	G009	10.2658	44.374	R2
U2OS-RPA194-HC-PS	XP-SP-HC-RPA-2	U2OS-RPA194-PS-T4	RNAi00513	01	TRIM32	22954	RPA194	A-103365	G010	1.55434	18.403	R1
U2OS-RPA194-HC-PS	XP-SP-HC-RPA-2	U2OS-RPA194-PS-T4	RNAi00513	01	TRIM32	22954	RPA194	A-103403	G010	1.97085	8.519	R2
U2OS-RPA194-HC-PS	XP-SP-HC-RPA-2	U2OS-RPA194-PS-T4	RNAi00514	01	TRIM33	51592	RPA194	A-103365	G011	1.87538	22.204	R1
U2OS-RPA194-HC-PS	XP-SP-HC-RPA-2	U2OS-RPA194-PS-T4	RNAi00514	01	TRIM33	51592	RPA194	A-103403	G011	1.89427	8.188	R2
U2OS-RPA194-HC-PS	XP-SP-HC-RPA-2	U2OS-RPA194-PS-T4	RNAi00515	01	TRIM34	53840	RPA194	A-103365	H002	1.22663	14.523	R1
U2OS-RPA194-HC-PS	XP-SP-HC-RPA-2	U2OS-RPA194-PS-T4	RNAi00515	01	TRIM34	53840	RPA194	A-103403	H002	1.1151	4.82	R2
U2OS-RPA194-HC-PS	XP-SP-HC-RPA-2	U2OS-RPA194-PS-T4	RNAi00516	01	TRIM35	23087	RPA194	A-103365	H003	2.1318	25.24	R1
U2OS-RPA194-HC-PS	XP-SP-HC-RPA-2	U2OS-RPA194-PS-T4	RNAi00516	01	TRIM35	23087	RPA194	A-103403	H003	2.02082	8.735	R2
U2OS-RPA194-HC-PS	XP-SP-HC-RPA-2	U2OS-RPA194-PS-T4	RNAi00517	01	TRIM36	55521	RPA194	A-103365	H004	2.63435	31.19	R1
U2OS-RPA194-HC-PS	XP-SP-HC-RPA-2	U2OS-RPA194-PS-T4	RNAi00517	01	TRIM36	55521	RPA194	A-103403	H004	2.88097	12.453	R2
U2OS-RPA194-HC-PS	XP-SP-HC-RPA-2	U2OS-RPA194-PS-T4	RNAi00518	01	TRIM37	4591	RPA194	A-103365	H005	1.70265	20.159	R1
U2OS-RPA194-HC-PS	XP-SP-HC-RPA-2	U2OS-RPA194-PS-T4	RNAi00518	01	TRIM37	4591	RPA194	A-103403	H005	1.61226	6.969	R2
U2OS-RPA194-HC-PS	XP-SP-HC-RPA-2	U2OS-RPA194-PS-T4	RNAi00519	01	TRIM38	10475	RPA194	A-103365	H006	2.28569	27.062	R1
U2OS-RPA194-HC-PS	XP-SP-HC-RPA-2	U2OS-RPA194-PS-T4	RNAi00519	01	TRIM38	10475	RPA194	A-103403	H006	2.43794	10.538	R2
U2OS-RPA194-HC-PS	XP-SP-HC-RPA-2	U2OS-RPA194-PS-T4	RNAi00520	01	TRIM39	56658	RPA194	A-103365	H007	1.18288	14.005	R1
U2OS-RPA194-HC-PS	XP-SP-HC-RPA-2	U2OS-RPA194-PS-T4	RNAi00520	01	TRIM39	56658	RPA194	A-103403	H007	1.52759	6.603	R2
U2OS-RPA194-HC-PS	XP-SP-HC-RPA-2	U2OS-RPA194-PS-T4	RNAi00521	01	TRIM4	89122	RPA194	A-103365	H008	1.15197	13.639	R1
U2OS-RPA194-HC-PS	XP-SP-HC-RPA-2	U2OS-RPA194-PS-T4	RNAi00521	01	TRIM4	89122	RPA194	A-103403	H008	1.87715	8.114	R2
U2OS-RPA194-HC-PS	XP-SP-HC-RPA-2	U2OS-RPA194-PS-T4	RNAi00522	01	TRIM40	135644	RPA194	A-103365	H009	1.4953	17.704	R1
U2OS-RPA194-HC-PS	XP-SP-HC-RPA-2	U2OS-RPA194-PS-T4	RNAi00522	01	TRIM40	135644	RPA194	A-103403	H009	1.96761	8.505	R2
U2OS-RPA194-HC-PS	XP-SP-HC-RPA-2	U2OS-RPA194-PS-T4	RNAi00523	01	TRIM41	90933	RPA194	A-103365	H010	1.84066	21.793	R1
U2OS-RPA194-HC-PS	XP-SP-HC-RPA-2	U2OS-RPA194-PS-T4	RNAi00523	01	TRIM41	90933	RPA194	A-103403	H010	2.58739	11.184	R2
U2OS-RPA194-HC-PS	XP-SP-HC-RPA-2	U2OS-RPA194-PS-T4	RNAi00524	01	TRIM42	287015	RPA194	A-103365	H011	1.2154	14.39	R1
U2OS-RPA194-HC-PS	XP-SP-HC-RPA-2	U2OS-RPA194-PS-T4	RNAi00524	01	TRIM42	287015	RPA194	A-103403	H011	1.63008	7.046	R2
U2OS-RPA194-HC-PS	XP-SP-HC-RPA-2	U2OS-RPA194-PS-T4	RNAi00525	01	TRIM43	129868	RPA194	A-103366	A002	1.23328	21.716	R1
U2OS-RPA194-HC-PS	XP-SP-HC-RPA-2	U2OS-RPA194-PS-T4	RNAi00525	01	TRIM43	129868	RPA194	A-103404	A002	1.45471	9.928	R2
U2OS-RPA194-HC-PS	XP-SP-HC-RPA-2	U2OS-RPA194-PS-T4	RNAi00526	01	TRIM45	80263	RPA194	A-103366	A003	0.361022	6.357	R1
U2OS-RPA194-HC-PS	XP-SP-HC-RPA-2	U2OS-RPA194-PS-T4	RNAi00526	01	TRIM45	80263	RPA194	A-103404	A003	0.470786	3.213	R2
U2OS-RPA194-HC-PS	XP-SP-HC-RPA-2	U2OS-RPA194-PS-T4	RNAi00527	01	TRIM46	80128	RPA194	A-103366	A004	1.26559	22.285	R1
U2OS-RPA194-HC-PS	XP-SP-HC-RPA-2	U2OS-RPA194-PS-T4	RNAi00527	01	TRIM46	80128	RPA194	A-103404	A004	1.18803	8.108	R2
U2OS-RPA194-HC-PS	XP-SP-HC-RPA-2	U2OS-RPA194-PS-T4	RNAi00528	01	TRIM47	91107	RPA194	A-103366	A005	0.703644	12.39	R1
U2OS-RPA194-HC-PS	XP-SP-HC-RPA-2	U2OS-RPA194-PS-T4	RNAi00528	01	TRIM47	91107	RPA194	A-103404	A005	0.819664	5.594	R2
U2OS-RPA194-HC-PS	XP-SP-HC-RPA-2	U2OS-RPA194-PS-T4	RNAi00529	01	TRIM48	79097	RPA194	A-103366	A006	1.42149	25.03	R1
U2OS-RPA194-HC-PS	XP-SP-HC-RPA-2	U2OS-RPA194-PS-T4	RNAi00529	01	TRIM48	79097	RPA194	A-103404	A006	2.38514	16.278	R2
U2OS-RPA194-HC-PS	XP-SP-HC-RPA-2	U2OS-RPA194-PS-T4	RNAi00530	01	TRIM49	57093	RPA194	A-103366	A007	1.62752	28.658	R1
U2OS-RPA194-HC-PS	XP-SP-HC-RPA-2	U2OS-RPA194-PS-T4	RNAi00530	01	TRIM49	57093	RPA194	A-103404	A007	1.88549	12.868	R2
U2OS-RPA194-HC-PS	XP-SP-HC-RPA-2	U2OS-RPA194-PS-T4	RNAi00531	01	TRIM5	85363	RPA194	A-103366	A008	0.961874	16.937	R1
U2OS-RPA194-HC-PS	XP-SP-HC-RPA-2	U2OS-RPA194-PS-T4	RNAi00531	01	TRIM5	85363	RPA194	A-103404	A008	1.43756	9.811	R2
U2OS-RPA194-HC-PS	XP-SP-HC-RPA-2	U2OS-RPA194-PS-T4	RNAi00532	01	TRIM50A	135892	RPA194	A-103366	A009	0.551159	9.705	R1
U2OS-RPA194-HC-PS	XP-SP-HC-RPA-2	U2OS-RPA194-PS-T4	RNAi00532	01	TRIM50A	135892	RPA194	A-103404	A009	0.995348	6.793	R2
U2OS-RPA194-HC-PS	XP-SP-HC-RPA-2	U2OS-RPA194-PS-T4	RNAi00533	01	TRIM52	84851	RPA194	A-103366	A010	0.399186	7.029	R1
U2OS-RPA194-HC-PS	XP-SP-HC-RPA-2	U2OS-RPA194-PS-T4	RNAi00533	01	TRIM52	84851	RPA194	A-103404	A010	0.985531	6.726	R2
U2OS-RPA194-HC-PS	XP-SP-HC-RPA-2	U2OS-RPA194-PS-T4	RNAi00534	01	TRIM54	57159	RPA194	A-103366	A011	0.997709	17.568	R1
U2OS-RPA194-HC-PS	XP-SP-HC-RPA-2	U2OS-RPA194-PS-T4	RNAi00534	01	TRIM54	57159	RPA194	A-103404	A011	1.26115	8.607	R2
U2OS-RPA194-HC-PS	XP-SP-HC-RPA-2	U2OS-RPA194-PS-T4	RNAi00535	01	TRIM55	84675	RPA194	A-103366	B002	1.41035	24.834	R1
U2OS-RPA194-HC-PS	XP-SP-HC-RPA-2	U2OS-RPA194-PS-T4	RNAi00535	01	TRIM55	84675	RPA194	A-103404	B002	1.43859	9.818	R2
U2OS-RPA194-HC-PS	XP-SP-HC-RPA-2	U2OS-RPA194-PS-T4	RNAi00536	01	TRIM56	81844	RPA194	A-103366	B003	0.768273	13.528	R1
U2OS-RPA194-HC-PS	XP-SP-HC-RPA-2	U2OS-RPA194-PS-T4	RNAi00536	01	TRIM56	81844	RPA194	A-103404	B003	0.980109	6.689	R2
U2OS-RPA194-HC-PS	XP-SP-HC-RPA-2	U2OS-RPA194-PS-T4	RNAi00537	01	TRIM58	25893	RPA194	A-103366	B004	1.82885	32.203	R1
U2OS-RPA194-HC-PS	XP-SP-HC-RPA-2	U2OS-RPA194-PS-T4	RNAi00537	01	TRIM58	25893	RPA194	A-103404	B004	1.83787	12.543	R2
U2OS-RPA194-HC-PS	XP-SP-HC-RPA-2	U2OS-RPA194-PS-T4	RNAi00538	01	TRIM59	286827	RPA194	A-103366	B005	1.37094	24.14	R1
U2OS-RPA194-HC-PS	XP-SP-HC-RPA-2	U2OS-RPA194-PS-T4	RNAi00538	01	TRIM59	286827	RPA194	A-103404	B005	1.88168	12.842	R2
U2OS-RPA194-HC-PS	XP-SP-HC-RPA-2	U2OS-RPA194-PS-T4	RNAi00539	01	TRIM6	117854	RPA194	A-103366	B006	1.09692	19.315	R1
U2OS-RPA194-HC-PS	XP-SP-HC-RPA-2	U2OS-RPA194-PS-T4	RNAi00539	01	TRIM6	117854	RPA194	A-103404	B006	1.90381	12.993	R2
U2OS-RPA194-HC-PS	XP-SP-HC-RPA-2	U2OS-RPA194-PS-T4	RNAi00540	01	TRIM60	166655	RPA194	A-103366	B007	2.41221	42.475	R1
U2OS-RPA194-HC-PS	XP-SP-HC-RPA-2	U2OS-RPA194-PS-T4	RNAi00540	01	TRIM60	166655	RPA194	A-103404	B007	4.5354	30.953	R2
U2OS-RPA194-HC-PS	XP-SP-HC-RPA-2	U2OS-RPA194-PS-T4	RNAi00541	01	TRIM61	391712	RPA194	A-103366	B008	1.20261	21.176	R1
U2OS-RPA194-HC-PS	XP-SP-HC-RPA-2	U2OS-RPA194-PS-T4	RNAi00541	01	TRIM61	391712	RPA194	A-103404	B008	2.82604	19.287	R2
U2OS-RPA194-HC-PS	XP-SP-HC-RPA-2	U2OS-RPA194-PS-T4	RNAi00542	01	TRIM62	55223	RPA194	A-103366	B009	1.66944	29.396	R1
U2OS-RPA194-HC-PS	XP-SP-HC-RPA-2	U2OS-RPA194-PS-T4	RNAi00542	01	TRIM62	55223	RPA194	A-103404	B009	3.06356	20.908	R2
U2OS-RPA194-HC-PS	XP-SP-HC-RPA-2	U2OS-RPA194-PS-T4	RNAi00543	01	TRIM63	84676	RPA194	A-103366	B010	0.257776	4.539	R1
U2OS-RPA194-HC-PS	XP-SP-HC-RPA-2	U2OS-RPA194-PS-T4	RNAi00543	01	TRIM63	84676	RPA194	A-103404	B010	0.66127	4.513	R2
U2OS-RPA194-HC-PS	XP-SP-HC-RPA-2	U2OS-RPA194-PS-T4	RNAi00544	01	TRIM64	120146	RPA194	A-103366	B011	1.64655	28.993	R1
U2OS-RPA194-HC-PS	XP-SP-HC-RPA-2	U2OS-RPA194-PS-T4	RNAi00544	01	TRIM64	120146	RPA194	A-103404	B011	2.64654	18.062	R2
U2OS-RPA194-HC-PS	XP-SP-HC-RPA-2	U2OS-RPA194-PS-T4	RNAi00545	01	TRIM65	201292	RPA194	A-103366	C002	2.01007	35.394	R1
U2OS-RPA194-HC-PS	XP-SP-HC-RPA-2	U2OS-RPA194-PS-T4	RNAi00545	01	TRIM65	201292	RPA194	A-103404	C002	2.51936	17.194	R2
U2OS-RPA194-HC-PS	XP-SP-HC-RPA-2	U2OS-RPA194-PS-T4	RNAi00546	01	TRIM67	440730	RPA194	A-103366	C003	2.00905	35.376	R1
U2OS-RPA194-HC-PS	XP-SP-HC-RPA-2	U2OS-RPA194-PS-T4	RNAi00546	01	TRIM67	440730	RPA194	A-103404	C003	2.96421	20.23	R2
U2OS-RPA194-HC-PS	XP-SP-HC-RPA-2	U2OS-RPA194-PS-T4	RNAi00547	01	TRIM68	55128	RPA194	A-103366	C004	2.12064	37.341	R1
U2OS-RPA194-HC-PS	XP-SP-HC-RPA-2	U2OS-RPA194-PS-T4	RNAi00547	01	TRIM68	55128	RPA194	A-103404	C004	2.92699	19.976	R2
U2OS-RPA194-HC-PS	XP-SP-HC-RPA-2	U2OS-RPA194-PS-T4	RNAi00548	01	TRIM69	140691	RPA194	A-103366	C005	1.09369	19.258	R1
U2OS-RPA194-HC-PS	XP-SP-HC-RPA-2	U2OS-RPA194-PS-T4	RNAi00548	01	TRIM69	140691	RPA194	A-103404	C005	1.17543	8.022	R2
U2OS-RPA194-HC-PS	XP-SP-HC-RPA-2	U2OS-RPA194-PS-T4	RNAi00549	01	TRIM6-TRIM34	445372	RPA194	A-103366	C006	1.91426	33.707	R1
U2OS-RPA194-HC-PS	XP-SP-HC-RPA-2	U2OS-RPA194-PS-T4	RNAi00549	01	TRIM6-TRIM34	445372	RPA194	A-103404	C006	2.61343	17.836	R2
U2OS-RPA194-HC-PS	XP-SP-HC-RPA-2	U2OS-RPA194-PS-T4	RNAi00550	01	TRIM7-obs	81786	RPA194	A-103366	C007	2.08339	36.685	R1
U2OS-RPA194-HC-PS	XP-SP-HC-RPA-2	U2OS-RPA194-PS-T4	RNAi00550	01	TRIM7-obs	81786	RPA194	A-103404	C007	2.63424	17.978	R2
U2OS-RPA194-HC-PS	XP-SP-HC-RPA-2	U2OS-RPA194-PS-T4	RNAi00551	01	TRIM71	131405	RPA194	A-103366	C008	0.679508	11.965	R1
U2OS-RPA194-HC-PS	XP-SP-HC-RPA-2	U2OS-RPA194-PS-T4	RNAi00551	01	TRIM71	131405	RPA194	A-103404	C008	1.19462	8.153	R2
U2OS-RPA194-HC-PS	XP-SP-HC-RPA-2	U2OS-RPA194-PS-T4	RNAi00552	01	TRIM72	493829	RPA194	A-103366	C009	0.905196	15.939	R1
U2OS-RPA194-HC-PS	XP-SP-HC-RPA-2	U2OS-RPA194-PS-T4	RNAi00552	01	TRIM72	493829	RPA194	A-103404	C009	1.51302	10.326	R2
U2OS-RPA194-HC-PS	XP-SP-HC-RPA-2	U2OS-RPA194-PS-T4	RNAi00553	01	TRIM73	375593	RPA194	A-103366	C010	1.24009	21.836	R1
U2OS-RPA194-HC-PS	XP-SP-HC-RPA-2	U2OS-RPA194-PS-T4	RNAi00553	01	TRIM73	375593	RPA194	A-103404	C010	1.58409	10.811	R2
U2OS-RPA194-HC-PS	XP-SP-HC-RPA-2	U2OS-RPA194-PS-T4	RNAi00554	01	TRIM74	378108	RPA194	A-103366	C011	0.683597	12.037	R1
U2OS-RPA194-HC-PS	XP-SP-HC-RPA-2	U2OS-RPA194-PS-T4	RNAi00554	01	TRIM74	378108	RPA194	A-103404	C011	1.12019	7.645	R2
U2OS-RPA194-HC-PS	XP-SP-HC-RPA-2	U2OS-RPA194-PS-T4	RNAi00555	01	TRIM75	391714	RPA194	A-103366	D002	0.737321	12.983	R1
U2OS-RPA194-HC-PS	XP-SP-HC-RPA-2	U2OS-RPA194-PS-T4	RNAi00555	01	TRIM75	391714	RPA194	A-103404	D002	0.896883	6.121	R2
U2OS-RPA194-HC-PS	XP-SP-HC-RPA-2	U2OS-RPA194-PS-T4	RNAi00556	01	TRIM8	81603	RPA194	A-103366	D003	2.23673	39.385	R1
U2OS-RPA194-HC-PS	XP-SP-HC-RPA-2	U2OS-RPA194-PS-T4	RNAi00556	01	TRIM8	81603	RPA194	A-103404	D003	3.62636	24.749	R2
U2OS-RPA194-HC-PS	XP-SP-HC-RPA-2	U2OS-RPA194-PS-T4	RNAi00557	01	TRIML1	339976	RPA194	A-103366	D004	1.24384	21.902	R1
U2OS-RPA194-HC-PS	XP-SP-HC-RPA-2	U2OS-RPA194-PS-T4	RNAi00557	01	TRIML1	339976	RPA194	A-103404	D004	2.51907	17.192	R2
U2OS-RPA194-HC-PS	XP-SP-HC-RPA-2	U2OS-RPA194-PS-T4	RNAi00558	01	TTC3	7267	RPA194	A-103366	D005	2.00144	35.242	R1
U2OS-RPA194-HC-PS	XP-SP-HC-RPA-2	U2OS-RPA194-PS-T4	RNAi00558	01	TTC3	7267	RPA194	A-103404	D005	3.73918	25.519	R2
U2OS-RPA194-HC-PS	XP-SP-HC-RPA-2	U2OS-RPA194-PS-T4	RNAi00559	01	UBE4A	9354	RPA194	A-103366	D006	1.0704	18.848	R1
U2OS-RPA194-HC-PS	XP-SP-HC-RPA-2	U2OS-RPA194-PS-T4	RNAi00559	01	UBE4A	9354	RPA194	A-103404	D006	2.1148	14.433	R2
U2OS-RPA194-HC-PS	XP-SP-HC-RPA-2	U2OS-RPA194-PS-T4	RNAi00560	01	UBE4B	10277	RPA194	A-103366	D007	2.26978	39.967	R1
U2OS-RPA194-HC-PS	XP-SP-HC-RPA-2	U2OS-RPA194-PS-T4	RNAi00560	01	UBE4B	10277	RPA194	A-103404	D007	5.1448	35.112	R2
U2OS-RPA194-HC-PS	XP-SP-HC-RPA-2	U2OS-RPA194-PS-T4	RNAi00561	01	UBOX5	22888	RPA194	A-103366	D008	2.45549	43.237	R1
U2OS-RPA194-HC-PS	XP-SP-HC-RPA-2	U2OS-RPA194-PS-T4	RNAi00561	01	UBOX5	22888	RPA194	A-103404	D008	4.04191	27.585	R2
U2OS-RPA194-HC-PS	XP-SP-HC-RPA-2	U2OS-RPA194-PS-T4	RNAi00562	01	UBR1	197131	RPA194	A-103366	D009	1.17689	20.723	R1
U2OS-RPA194-HC-PS	XP-SP-HC-RPA-2	U2OS-RPA194-PS-T4	RNAi00562	01	UBR1	197131	RPA194	A-103404	D009	2.36653	16.151	R2
U2OS-RPA194-HC-PS	XP-SP-HC-RPA-2	U2OS-RPA194-PS-T4	RNAi00563	01	UBR2	23304	RPA194	A-103366	D010	0.902243	15.887	R1
U2OS-RPA194-HC-PS	XP-SP-HC-RPA-2	U2OS-RPA194-PS-T4	RNAi00563	01	UBR2	23304	RPA194	A-103404	D010	1.77237	12.096	R2
U2OS-RPA194-HC-PS	XP-SP-HC-RPA-2	U2OS-RPA194-PS-T4	RNAi00564	01	UHRF1	29128	RPA194	A-103366	D011	1.4191	24.988	R1
U2OS-RPA194-HC-PS	XP-SP-HC-RPA-2	U2OS-RPA194-PS-T4	RNAi00564	01	UHRF1	29128	RPA194	A-103404	D011	2.12506	14.503	R2
U2OS-RPA194-HC-PS	XP-SP-HC-RPA-2	U2OS-RPA194-PS-T4	RNAi00565	01	UHRF2	115426	RPA194	A-103366	E002	1.15962	20.419	R1
U2OS-RPA194-HC-PS	XP-SP-HC-RPA-2	U2OS-RPA194-PS-T4	RNAi00565	01	UHRF2	115426	RPA194	A-103404	E002	1.82424	12.45	R2
U2OS-RPA194-HC-PS	XP-SP-HC-RPA-2	U2OS-RPA194-PS-T4	RNAi00566	01	UNK	85451	RPA194	A-103366	E003	2.46094	43.333	R1
U2OS-RPA194-HC-PS	XP-SP-HC-RPA-2	U2OS-RPA194-PS-T4	RNAi00566	01	UNK	85451	RPA194	A-103404	E003	4.86113	33.176	R2
U2OS-RPA194-HC-PS	XP-SP-HC-RPA-2	U2OS-RPA194-PS-T4	RNAi00567	01	VPS11	55823	RPA194	A-103366	E004	1.61088	28.365	R1
U2OS-RPA194-HC-PS	XP-SP-HC-RPA-2	U2OS-RPA194-PS-T4	RNAi00567	01	VPS11	55823	RPA194	A-103404	E004	4.35151	29.698	R2
U2OS-RPA194-HC-PS	XP-SP-HC-RPA-2	U2OS-RPA194-PS-T4	RNAi00568	01	VPS18	57617	RPA194	A-103366	E005	0.603975	10.635	R1
U2OS-RPA194-HC-PS	XP-SP-HC-RPA-2	U2OS-RPA194-PS-T4	RNAi00568	01	VPS18	57617	RPA194	A-103404	E005	1.23653	8.439	R2
U2OS-RPA194-HC-PS	XP-SP-HC-RPA-2	U2OS-RPA194-PS-T4	RNAi00569	01	VPS41	27072	RPA194	A-103366	E006	1.06938	18.83	R1
U2OS-RPA194-HC-PS	XP-SP-HC-RPA-2	U2OS-RPA194-PS-T4	RNAi00569	01	VPS41	27072	RPA194	A-103404	E006	2.15187	14.686	R2
U2OS-RPA194-HC-PS	XP-SP-HC-RPA-2	U2OS-RPA194-PS-T4	RNAi00570	01	WDR24	84219	RPA194	A-103366	E007	1.88627	33.214	R1
U2OS-RPA194-HC-PS	XP-SP-HC-RPA-2	U2OS-RPA194-PS-T4	RNAi00570	01	WDR24	84219	RPA194	A-103404	E007	3.11689	21.272	R2
U2OS-RPA194-HC-PS	XP-SP-HC-RPA-2	U2OS-RPA194-PS-T4	RNAi00571	01	WDR59	79726	RPA194	A-103366	E008	0.887648	15.63	R1
U2OS-RPA194-HC-PS	XP-SP-HC-RPA-2	U2OS-RPA194-PS-T4	RNAi00571	01	WDR59	79726	RPA194	A-103404	E008	1.74146	11.885	R2
U2OS-RPA194-HC-PS	XP-SP-HC-RPA-2	U2OS-RPA194-PS-T4	RNAi00572	01	WDSUB1	151525	RPA194	A-103366	E009	1.68767	29.717	R1
U2OS-RPA194-HC-PS	XP-SP-HC-RPA-2	U2OS-RPA194-PS-T4	RNAi00572	01	WDSUB1	151525	RPA194	A-103404	E009	2.78999	19.041	R2
U2OS-RPA194-HC-PS	XP-SP-HC-RPA-2	U2OS-RPA194-PS-T4	RNAi00573	01	WHSC1	7468	RPA194	A-103366	E010	1.3062	23	R1
U2OS-RPA194-HC-PS	XP-SP-HC-RPA-2	U2OS-RPA194-PS-T4	RNAi00573	01	WHSC1	7468	RPA194	A-103404	E010	2.06762	14.111	R2
U2OS-RPA194-HC-PS	XP-SP-HC-RPA-2	U2OS-RPA194-PS-T4	RNAi00574	01	WHSC1L1	54904	RPA194	A-103366	E011	0.737832	12.992	R1
U2OS-RPA194-HC-PS	XP-SP-HC-RPA-2	U2OS-RPA194-PS-T4	RNAi00574	01	WHSC1L1	54904	RPA194	A-103404	E011	1.40313	9.576	R2
U2OS-RPA194-HC-PS	XP-SP-HC-RPA-2	U2OS-RPA194-PS-T4	RNAi00575	01	ZA20D1	56957	RPA194	A-103366	F002	2.49422	43.919	R1
U2OS-RPA194-HC-PS	XP-SP-HC-RPA-2	U2OS-RPA194-PS-T4	RNAi00575	01	ZA20D1	56957	RPA194	A-103404	F002	3.30986	22.589	R2
U2OS-RPA194-HC-PS	XP-SP-HC-RPA-2	U2OS-RPA194-PS-T4	RNAi00576	01	ZNF216	7763	RPA194	A-103366	F003	2.41062	42.447	R1
U2OS-RPA194-HC-PS	XP-SP-HC-RPA-2	U2OS-RPA194-PS-T4	RNAi00576	01	ZNF216	7763	RPA194	A-103404	F003	3.87223	26.427	R2
U2OS-RPA194-HC-PS	XP-SP-HC-RPA-2	U2OS-RPA194-PS-T4	RNAi00577	01	ZFAND6	54469	RPA194	A-103366	F004	2.96581	52.223	R1
U2OS-RPA194-HC-PS	XP-SP-HC-RPA-2	U2OS-RPA194-PS-T4	RNAi00577	01	ZFAND6	54469	RPA194	A-103404	F004	3.94666	26.935	R2
U2OS-RPA194-HC-PS	XP-SP-HC-RPA-2	U2OS-RPA194-PS-T4	RNAi00578	01	ZMYND11	10771	RPA194	A-103366	F005	2.26756	39.928	R1
U2OS-RPA194-HC-PS	XP-SP-HC-RPA-2	U2OS-RPA194-PS-T4	RNAi00578	01	ZMYND11	10771	RPA194	A-103404	F005	2.83556	19.352	R2
U2OS-RPA194-HC-PS	XP-SP-HC-RPA-2	U2OS-RPA194-PS-T4	RNAi00579	01	ZNF179	7732	RPA194	A-103366	F006	1.24248	21.878	R1
U2OS-RPA194-HC-PS	XP-SP-HC-RPA-2	U2OS-RPA194-PS-T4	RNAi00579	01	ZNF179	7732	RPA194	A-103404	F006	1.62087	11.062	R2
U2OS-RPA194-HC-PS	XP-SP-HC-RPA-2	U2OS-RPA194-PS-T4	RNAi00580	01	ZNF185	7739	RPA194	A-103366	F007	2.5125	44.241	R1
U2OS-RPA194-HC-PS	XP-SP-HC-RPA-2	U2OS-RPA194-PS-T4	RNAi00580	01	ZNF185	7739	RPA194	A-103404	F007	4.35576	29.727	R2
U2OS-RPA194-HC-PS	XP-SP-HC-RPA-2	U2OS-RPA194-PS-T4	RNAi00581	01	ZNF278	23598	RPA194	A-103366	F008	2.14296	37.734	R1
U2OS-RPA194-HC-PS	XP-SP-HC-RPA-2	U2OS-RPA194-PS-T4	RNAi00581	01	ZNF278	23598	RPA194	A-103404	F008	3.56204	24.31	R2
U2OS-RPA194-HC-PS	XP-SP-HC-RPA-2	U2OS-RPA194-PS-T4	RNAi00582	01	ZNF294	26046	RPA194	A-103366	F009	1.49901	26.395	R1
U2OS-RPA194-HC-PS	XP-SP-HC-RPA-2	U2OS-RPA194-PS-T4	RNAi00582	01	ZNF294	26046	RPA194	A-103404	F009	2.23437	15.249	R2
U2OS-RPA194-HC-PS	XP-SP-HC-RPA-2	U2OS-RPA194-PS-T4	RNAi00583	01	ZNF313	55905	RPA194	A-103366	F010	1.94595	34.265	R1
U2OS-RPA194-HC-PS	XP-SP-HC-RPA-2	U2OS-RPA194-PS-T4	RNAi00583	01	ZNF313	55905	RPA194	A-103404	F010	2.34324	15.992	R2
U2OS-RPA194-HC-PS	XP-SP-HC-RPA-2	U2OS-RPA194-PS-T4	RNAi00584	01	ZNF330	27309	RPA194	A-103366	F011	0.616072	10.848	R1
U2OS-RPA194-HC-PS	XP-SP-HC-RPA-2	U2OS-RPA194-PS-T4	RNAi00584	01	ZNF330	27309	RPA194	A-103404	F011	0.806916	5.507	R2
U2OS-RPA194-HC-PS	XP-SP-HC-RPA-2	U2OS-RPA194-PS-T4	RNAi00585	01	ZNF364	27246	RPA194	A-103366	G002	1.55591	27.397	R1
U2OS-RPA194-HC-PS	XP-SP-HC-RPA-2	U2OS-RPA194-PS-T4	RNAi00585	01	ZNF364	27246	RPA194	A-103404	G002	1.786	12.189	R2
U2OS-RPA194-HC-PS	XP-SP-HC-RPA-2	U2OS-RPA194-PS-T4	RNAi00586	01	ZNF547	284306	RPA194	A-103366	G003	2.83337	49.891	R1
U2OS-RPA194-HC-PS	XP-SP-HC-RPA-2	U2OS-RPA194-PS-T4	RNAi00586	01	ZNF547	284306	RPA194	A-103404	G003	3.77757	25.781	R2
U2OS-RPA194-HC-PS	XP-SP-HC-RPA-2	U2OS-RPA194-PS-T4	RNAi00587	01	ZNF592	9640	RPA194	A-103366	G004	1.08931	19.181	R1
U2OS-RPA194-HC-PS	XP-SP-HC-RPA-2	U2OS-RPA194-PS-T4	RNAi00587	01	ZNF592	9640	RPA194	A-103404	G004	1.25572	8.57	R2
U2OS-RPA194-HC-PS	XP-SP-HC-RPA-2	U2OS-RPA194-PS-T4	RNAi00588	01	ZNF645	158506	RPA194	A-103366	G005	1.2364	21.771	R1
U2OS-RPA194-HC-PS	XP-SP-HC-RPA-2	U2OS-RPA194-PS-T4	RNAi00588	01	ZNF645	158506	RPA194	A-103404	G005	2.04213	13.937	R2
U2OS-RPA194-HC-PS	XP-SP-HC-RPA-2	U2OS-RPA194-PS-T4	RNAi00589	01	ZNF650	130507	RPA194	A-103366	G006	3.33183	58.668	R1
U2OS-RPA194-HC-PS	XP-SP-HC-RPA-2	U2OS-RPA194-PS-T4	RNAi00589	01	ZNF650	130507	RPA194	A-103404	G006	4.91564	33.548	R2
U2OS-RPA194-HC-PS	XP-SP-HC-RPA-2	U2OS-RPA194-PS-T4	RNAi00590	01	ZNRF1	84937	RPA194	A-103366	G007	1.39968	24.646	R1
U2OS-RPA194-HC-PS	XP-SP-HC-RPA-2	U2OS-RPA194-PS-T4	RNAi00590	01	ZNRF1	84937	RPA194	A-103404	G007	1.84959	12.623	R2
U2OS-RPA194-HC-PS	XP-SP-HC-RPA-2	U2OS-RPA194-PS-T4	RNAi00591	01	ZNRF2	223082	RPA194	A-103366	G008	2.46275	43.365	R1
U2OS-RPA194-HC-PS	XP-SP-HC-RPA-2	U2OS-RPA194-PS-T4	RNAi00591	01	ZNRF2	223082	RPA194	A-103404	G008	2.19188	14.959	R2
U2OS-RPA194-HC-PS	XP-SP-HC-RPA-2	U2OS-RPA194-PS-T4	RNAi00592	01	ZNRF3	84133	RPA194	A-103366	G009	2.22003	39.091	R1
U2OS-RPA194-HC-PS	XP-SP-HC-RPA-2	U2OS-RPA194-PS-T4	RNAi00592	01	ZNRF3	84133	RPA194	A-103404	G009	3.24085	22.118	R2
U2OS-RPA194-HC-PS	XP-SP-HC-RPA-2	U2OS-RPA194-PS-T4	RNAi00593	01	ZNRF4	148066	RPA194	A-103366	G010	1.51167	26.618	R1
U2OS-RPA194-HC-PS	XP-SP-HC-RPA-2	U2OS-RPA194-PS-T4	RNAi00593	01	ZNRF4	148066	RPA194	A-103404	G010	1.59127	10.86	R2
U2OS-RPA194-HC-PS	XP-SP-HC-RPA-2	U2OS-RPA194-PS-T4	RNAi00594	01	ZSWIM2	151112	RPA194	A-103366	G011	1.93437	34.061	R1
U2OS-RPA194-HC-PS	XP-SP-HC-RPA-2	U2OS-RPA194-PS-T4	RNAi00594	01	ZSWIM2	151112	RPA194	A-103404	G011	1.97604	13.486	R2
U2OS-RPA194-HC-PS	XP-SP-HC-RPA-2	U2OS-RPA194-PS-T4	RNAi00595	01	ABTB1	80325	RPA194	A-103367	A002	0.665853	10.361	R1
U2OS-RPA194-HC-PS	XP-SP-HC-RPA-2	U2OS-RPA194-PS-T4	RNAi00595	01	ABTB1	80325	RPA194	A-103405	A002	1.19924	4.078	R2
U2OS-RPA194-HC-PS	XP-SP-HC-RPA-2	U2OS-RPA194-PS-T4	RNAi00596	01	ABTB2	25841	RPA194	A-103367	A003	1.31744	20.5	R1
U2OS-RPA194-HC-PS	XP-SP-HC-RPA-2	U2OS-RPA194-PS-T4	RNAi00596	01	ABTB2	25841	RPA194	A-103405	A003	2.42023	8.23	R2
U2OS-RPA194-HC-PS	XP-SP-HC-RPA-2	U2OS-RPA194-PS-T4	RNAi00597	01	AMN1	196394	RPA194	A-103367	A004	1.68639	26.241	R1
U2OS-RPA194-HC-PS	XP-SP-HC-RPA-2	U2OS-RPA194-PS-T4	RNAi00597	01	AMN1	196394	RPA194	A-103405	A004	3.60741	12.267	R2
U2OS-RPA194-HC-PS	XP-SP-HC-RPA-2	U2OS-RPA194-PS-T4	RNAi00598	01	ANAPC1	64682	RPA194	A-103367	A005	1.6556	25.762	R1
U2OS-RPA194-HC-PS	XP-SP-HC-RPA-2	U2OS-RPA194-PS-T4	RNAi00598	01	ANAPC1	64682	RPA194	A-103405	A005	2.24467	7.633	R2
U2OS-RPA194-HC-PS	XP-SP-HC-RPA-2	U2OS-RPA194-PS-T4	RNAi00599	01	ANAPC10	10393	RPA194	A-103367	A006	2.10752	32.794	R1
U2OS-RPA194-HC-PS	XP-SP-HC-RPA-2	U2OS-RPA194-PS-T4	RNAi00599	01	ANAPC10	10393	RPA194	A-103405	A006	3.95824	13.46	R2
U2OS-RPA194-HC-PS	XP-SP-HC-RPA-2	U2OS-RPA194-PS-T4	RNAi00600	01	ANAPC13	25847	RPA194	A-103367	A007	1.30234	20.265	R1
U2OS-RPA194-HC-PS	XP-SP-HC-RPA-2	U2OS-RPA194-PS-T4	RNAi00600	01	ANAPC13	25847	RPA194	A-103405	A007	1.31981	4.488	R2
U2OS-RPA194-HC-PS	XP-SP-HC-RPA-2	U2OS-RPA194-PS-T4	RNAi00601	01	ANAPC2	29882	RPA194	A-103367	A008	1.80502	28.087	R1
U2OS-RPA194-HC-PS	XP-SP-HC-RPA-2	U2OS-RPA194-PS-T4	RNAi00601	01	ANAPC2	29882	RPA194	A-103405	A008	2.83605	9.644	R2
U2OS-RPA194-HC-PS	XP-SP-HC-RPA-2	U2OS-RPA194-PS-T4	RNAi00602	01	ANAPC4	29945	RPA194	A-103367	A009	1.28768	20.037	R1
U2OS-RPA194-HC-PS	XP-SP-HC-RPA-2	U2OS-RPA194-PS-T4	RNAi00602	01	ANAPC4	29945	RPA194	A-103405	A009	1.21747	4.14	R2
U2OS-RPA194-HC-PS	XP-SP-HC-RPA-2	U2OS-RPA194-PS-T4	RNAi00603	01	ANAPC5	51433	RPA194	A-103367	A010	1.05928	16.483	R1
U2OS-RPA194-HC-PS	XP-SP-HC-RPA-2	U2OS-RPA194-PS-T4	RNAi00603	01	ANAPC5	51433	RPA194	A-103405	A010	1.59829	5.435	R2
U2OS-RPA194-HC-PS	XP-SP-HC-RPA-2	U2OS-RPA194-PS-T4	RNAi00604	01	ANKFY1	51479	RPA194	A-103367	A011	1.29578	20.163	R1
U2OS-RPA194-HC-PS	XP-SP-HC-RPA-2	U2OS-RPA194-PS-T4	RNAi00604	01	ANKFY1	51479	RPA194	A-103405	A011	0.766652	2.607	R2
U2OS-RPA194-HC-PS	XP-SP-HC-RPA-2	U2OS-RPA194-PS-T4	RNAi00605	01	ANKRD13	88455	RPA194	A-103367	B002	2.30815	35.916	R1
U2OS-RPA194-HC-PS	XP-SP-HC-RPA-2	U2OS-RPA194-PS-T4	RNAi00605	01	ANKRD13	88455	RPA194	A-103405	B002	2.4864	8.455	R2
U2OS-RPA194-HC-PS	XP-SP-HC-RPA-2	U2OS-RPA194-PS-T4	RNAi00606	01	FLJ25555	124930	RPA194	A-103367	B003	1.71196	26.639	R1
U2OS-RPA194-HC-PS	XP-SP-HC-RPA-2	U2OS-RPA194-PS-T4	RNAi00606	01	FLJ25555	124930	RPA194	A-103405	B003	2.29319	7.798	R2
U2OS-RPA194-HC-PS	XP-SP-HC-RPA-2	U2OS-RPA194-PS-T4	RNAi00607	01	ANKRD13D	338692	RPA194	A-103367	B004	1.00633	15.659	R1
U2OS-RPA194-HC-PS	XP-SP-HC-RPA-2	U2OS-RPA194-PS-T4	RNAi00607	01	ANKRD13D	338692	RPA194	A-103405	B004	1.16777	3.971	R2
U2OS-RPA194-HC-PS	XP-SP-HC-RPA-2	U2OS-RPA194-PS-T4	RNAi00608	01	ANKRD9	122416	RPA194	A-103367	B005	1.88561	29.341	R1
U2OS-RPA194-HC-PS	XP-SP-HC-RPA-2	U2OS-RPA194-PS-T4	RNAi00608	01	ANKRD9	122416	RPA194	A-103405	B005	3.43802	11.691	R2
U2OS-RPA194-HC-PS	XP-SP-HC-RPA-2	U2OS-RPA194-PS-T4	RNAi00609	01	ANUBL1	93550	RPA194	A-103367	B006	1.39854	21.762	R1
U2OS-RPA194-HC-PS	XP-SP-HC-RPA-2	U2OS-RPA194-PS-T4	RNAi00609	01	ANUBL1	93550	RPA194	A-103405	B006	2.14292	7.287	R2
U2OS-RPA194-HC-PS	XP-SP-HC-RPA-2	U2OS-RPA194-PS-T4	RNAi00610	01	FLJ13063	79798	RPA194	A-103367	B007	0.919379	14.306	R1
U2OS-RPA194-HC-PS	XP-SP-HC-RPA-2	U2OS-RPA194-PS-T4	RNAi00610	01	FLJ13063	79798	RPA194	A-103405	B007	1.47037	5	R2
U2OS-RPA194-HC-PS	XP-SP-HC-RPA-2	U2OS-RPA194-PS-T4	RNAi00611	01	ASC1P100	84164	RPA194	A-103367	B008	1.78073	27.709	R1
U2OS-RPA194-HC-PS	XP-SP-HC-RPA-2	U2OS-RPA194-PS-T4	RNAi00611	01	ASC1P100	84164	RPA194	A-103405	B008	2.16086	7.348	R2
U2OS-RPA194-HC-PS	XP-SP-HC-RPA-2	U2OS-RPA194-PS-T4	RNAi00612	01	ATRX	546	RPA194	A-103367	B009	1.27226	19.797	R1
U2OS-RPA194-HC-PS	XP-SP-HC-RPA-2	U2OS-RPA194-PS-T4	RNAi00612	01	ATRX	546	RPA194	A-103405	B009	1.94119	6.601	R2
U2OS-RPA194-HC-PS	XP-SP-HC-RPA-2	U2OS-RPA194-PS-T4	RNAi00613	01	MJD	4287	RPA194	A-103367	B010	2.07339	32.263	R1
U2OS-RPA194-HC-PS	XP-SP-HC-RPA-2	U2OS-RPA194-PS-T4	RNAi00613	01	MJD	4287	RPA194	A-103405	B010	3.34745	11.383	R2
U2OS-RPA194-HC-PS	XP-SP-HC-RPA-2	U2OS-RPA194-PS-T4	RNAi00614	01	SCA7	6314	RPA194	A-103367	B011	1.16821	18.178	R1
U2OS-RPA194-HC-PS	XP-SP-HC-RPA-2	U2OS-RPA194-PS-T4	RNAi00614	01	SCA7	6314	RPA194	A-103405	B011	1.32422	4.503	R2
U2OS-RPA194-HC-PS	XP-SP-HC-RPA-2	U2OS-RPA194-PS-T4	RNAi00615	01	MGC33190	222255	RPA194	A-103367	C002	2.2194	34.535	R1
U2OS-RPA194-HC-PS	XP-SP-HC-RPA-2	U2OS-RPA194-PS-T4	RNAi00615	01	MGC33190	222255	RPA194	A-103405	C002	4.65579	15.832	R2
U2OS-RPA194-HC-PS	XP-SP-HC-RPA-2	U2OS-RPA194-PS-T4	RNAi00616	01	MGC46534	127002	RPA194	A-103367	C003	1.90836	29.695	R1
U2OS-RPA194-HC-PS	XP-SP-HC-RPA-2	U2OS-RPA194-PS-T4	RNAi00616	01	MGC46534	127002	RPA194	A-103405	C003	3.52066	11.972	R2
U2OS-RPA194-HC-PS	XP-SP-HC-RPA-2	U2OS-RPA194-PS-T4	RNAi00617	01	DKFZP761G2113	56970	RPA194	A-103367	C004	2.84213	44.225	R1
U2OS-RPA194-HC-PS	XP-SP-HC-RPA-2	U2OS-RPA194-PS-T4	RNAi00617	01	DKFZP761G2113	56970	RPA194	A-103405	C004	5.44949	18.531	R2
U2OS-RPA194-HC-PS	XP-SP-HC-RPA-2	U2OS-RPA194-PS-T4	RNAi00618	01	AUP1	550	RPA194	A-103367	C005	2.01086	31.29	R1
U2OS-RPA194-HC-PS	XP-SP-HC-RPA-2	U2OS-RPA194-PS-T4	RNAi00618	01	AUP1	550	RPA194	A-103405	C005	4.17762	14.206	R2
U2OS-RPA194-HC-PS	XP-SP-HC-RPA-2	U2OS-RPA194-PS-T4	RNAi00619	01	BACH1	571	RPA194	A-103367	C006	1.7457	27.164	R1
U2OS-RPA194-HC-PS	XP-SP-HC-RPA-2	U2OS-RPA194-PS-T4	RNAi00619	01	BACH1	571	RPA194	A-103405	C006	4.12851	14.039	R2
U2OS-RPA194-HC-PS	XP-SP-HC-RPA-2	U2OS-RPA194-PS-T4	RNAi00620	01	BACH2	60468	RPA194	A-103367	C007	1.09733	17.075	R1
U2OS-RPA194-HC-PS	XP-SP-HC-RPA-2	U2OS-RPA194-PS-T4	RNAi00620	01	BACH2	60468	RPA194	A-103405	C007	2.26702	7.709	R2
U2OS-RPA194-HC-PS	XP-SP-HC-RPA-2	U2OS-RPA194-PS-T4	RNAi00621	01	BAP1	8314	RPA194	A-103367	C008	1.26545	19.691	R1
U2OS-RPA194-HC-PS	XP-SP-HC-RPA-2	U2OS-RPA194-PS-T4	RNAi00621	01	BAP1	8314	RPA194	A-103405	C008	1.84855	6.286	R2
U2OS-RPA194-HC-PS	XP-SP-HC-RPA-2	U2OS-RPA194-PS-T4	RNAi00622	01	BCL6	604	RPA194	A-103367	C009	1.79429	27.92	R1
U2OS-RPA194-HC-PS	XP-SP-HC-RPA-2	U2OS-RPA194-PS-T4	RNAi00622	01	BCL6	604	RPA194	A-103405	C009	2.13204	7.25	R2
U2OS-RPA194-HC-PS	XP-SP-HC-RPA-2	U2OS-RPA194-PS-T4	RNAi00623	01	BCL6B	255877	RPA194	A-103367	C010	1.59069	24.752	R1
U2OS-RPA194-HC-PS	XP-SP-HC-RPA-2	U2OS-RPA194-PS-T4	RNAi00623	01	BCL6B	255877	RPA194	A-103405	C010	2.96839	10.094	R2
U2OS-RPA194-HC-PS	XP-SP-HC-RPA-2	U2OS-RPA194-PS-T4	RNAi00624	01	CXORF53	79184	RPA194	A-103367	C011	1.60143	24.919	R1
U2OS-RPA194-HC-PS	XP-SP-HC-RPA-2	U2OS-RPA194-PS-T4	RNAi00624	01	CXORF53	79184	RPA194	A-103405	C011	2.27555	7.738	R2
U2OS-RPA194-HC-PS	XP-SP-HC-RPA-2	U2OS-RPA194-PS-T4	RNAi00625	01	BRE	9577	RPA194	A-103367	D002	3.36043	52.29	R1
U2OS-RPA194-HC-PS	XP-SP-HC-RPA-2	U2OS-RPA194-PS-T4	RNAi00625	01	BRE	9577	RPA194	A-103405	D002	4.09763	13.934	R2
U2OS-RPA194-HC-PS	XP-SP-HC-RPA-2	U2OS-RPA194-PS-T4	RNAi00626	01	KIAA1811	84446	RPA194	A-103367	D003	2.50905	39.042	R1
U2OS-RPA194-HC-PS	XP-SP-HC-RPA-2	U2OS-RPA194-PS-T4	RNAi00626	01	KIAA1811	84446	RPA194	A-103405	D003	3.03397	10.317	R2
U2OS-RPA194-HC-PS	XP-SP-HC-RPA-2	U2OS-RPA194-PS-T4	RNAi00627	01	STK29	9024	RPA194	A-103367	D004	2.07056	32.219	R1
U2OS-RPA194-HC-PS	XP-SP-HC-RPA-2	U2OS-RPA194-PS-T4	RNAi00627	01	STK29	9024	RPA194	A-103405	D004	2.6005	8.843	R2
U2OS-RPA194-HC-PS	XP-SP-HC-RPA-2	U2OS-RPA194-PS-T4	RNAi00628	01	BTBD1	53339	RPA194	A-103367	D005	1.00755	15.678	R1
U2OS-RPA194-HC-PS	XP-SP-HC-RPA-2	U2OS-RPA194-PS-T4	RNAi00628	01	BTBD1	53339	RPA194	A-103405	D005	1.33716	4.547	R2
U2OS-RPA194-HC-PS	XP-SP-HC-RPA-2	U2OS-RPA194-PS-T4	RNAi00629	01	GMRP-1	84280	RPA194	A-103367	D006	0.791106	12.31	R1
U2OS-RPA194-HC-PS	XP-SP-HC-RPA-2	U2OS-RPA194-PS-T4	RNAi00629	01	GMRP-1	84280	RPA194	A-103405	D006	1.48419	5.047	R2
U2OS-RPA194-HC-PS	XP-SP-HC-RPA-2	U2OS-RPA194-PS-T4	RNAi00630	01	BTBD11	121551	RPA194	A-103367	D007	1.63934	25.509	R1
U2OS-RPA194-HC-PS	XP-SP-HC-RPA-2	U2OS-RPA194-PS-T4	RNAi00630	01	BTBD11	121551	RPA194	A-103405	D007	2.70843	9.21	R2
U2OS-RPA194-HC-PS	XP-SP-HC-RPA-2	U2OS-RPA194-PS-T4	RNAi00631	01	BTBD12	84464	RPA194	A-103367	D008	2.15475	33.529	R1
U2OS-RPA194-HC-PS	XP-SP-HC-RPA-2	U2OS-RPA194-PS-T4	RNAi00631	01	BTBD12	84464	RPA194	A-103405	D008	2.1735	7.391	R2
U2OS-RPA194-HC-PS	XP-SP-HC-RPA-2	U2OS-RPA194-PS-T4	RNAi00632	01	BTBD17	388419	RPA194	A-103367	D009	1.73677	27.025	R1
U2OS-RPA194-HC-PS	XP-SP-HC-RPA-2	U2OS-RPA194-PS-T4	RNAi00632	01	BTBD17	388419	RPA194	A-103405	D009	1.88855	6.422	R2
U2OS-RPA194-HC-PS	XP-SP-HC-RPA-2	U2OS-RPA194-PS-T4	RNAi00633	01	BTBD2	55643	RPA194	A-103367	D010	2.87079	44.671	R1
U2OS-RPA194-HC-PS	XP-SP-HC-RPA-2	U2OS-RPA194-PS-T4	RNAi00633	01	BTBD2	55643	RPA194	A-103405	D010	5.15601	17.533	R2
U2OS-RPA194-HC-PS	XP-SP-HC-RPA-2	U2OS-RPA194-PS-T4	RNAi00634	01	BTBD3	22903	RPA194	A-103367	D011	1.75746	27.347	R1
U2OS-RPA194-HC-PS	XP-SP-HC-RPA-2	U2OS-RPA194-PS-T4	RNAi00634	01	BTBD3	22903	RPA194	A-103405	D011	1.8112	6.159	R2
U2OS-RPA194-HC-PS	XP-SP-HC-RPA-2	U2OS-RPA194-PS-T4	RNAi00635	01	BTBD6	90135	RPA194	A-103367	E002	1.59185	24.77	R1
U2OS-RPA194-HC-PS	XP-SP-HC-RPA-2	U2OS-RPA194-PS-T4	RNAi00635	01	BTBD6	90135	RPA194	A-103405	E002	2.5411	8.641	R2
U2OS-RPA194-HC-PS	XP-SP-HC-RPA-2	U2OS-RPA194-PS-T4	RNAi00636	01	BTBD7	55727	RPA194	A-103367	E003	1.27573	19.851	R1
U2OS-RPA194-HC-PS	XP-SP-HC-RPA-2	U2OS-RPA194-PS-T4	RNAi00636	01	BTBD7	55727	RPA194	A-103405	E003	1.88825	6.421	R2
U2OS-RPA194-HC-PS	XP-SP-HC-RPA-2	U2OS-RPA194-PS-T4	RNAi00637	01	BTBD8	284697	RPA194	A-103367	E004	1.55297	24.165	R1
U2OS-RPA194-HC-PS	XP-SP-HC-RPA-2	U2OS-RPA194-PS-T4	RNAi00637	01	BTBD8	284697	RPA194	A-103405	E004	2.38288	8.103	R2
U2OS-RPA194-HC-PS	XP-SP-HC-RPA-2	U2OS-RPA194-PS-T4	RNAi00638	01	BTBD9	114781	RPA194	A-103367	E005	0.818933	12.743	R1
U2OS-RPA194-HC-PS	XP-SP-HC-RPA-2	U2OS-RPA194-PS-T4	RNAi00638	01	BTBD9	114781	RPA194	A-103405	E005	2.00559	6.82	R2
U2OS-RPA194-HC-PS	XP-SP-HC-RPA-2	U2OS-RPA194-PS-T4	RNAi00639	01	IRF2BPL	64207	RPA194	A-103367	E006	1.2963	20.171	R1
U2OS-RPA194-HC-PS	XP-SP-HC-RPA-2	U2OS-RPA194-PS-T4	RNAi00639	01	IRF2BPL	64207	RPA194	A-103405	E006	2.34789	7.984	R2
U2OS-RPA194-HC-PS	XP-SP-HC-RPA-2	U2OS-RPA194-PS-T4	RNAi00640	01	DKFZP547N043	83932	RPA194	A-103367	E007	1.20626	18.77	R1
U2OS-RPA194-HC-PS	XP-SP-HC-RPA-2	U2OS-RPA194-PS-T4	RNAi00640	01	DKFZP547N043	83932	RPA194	A-103405	E007	2.24202	7.624	R2
U2OS-RPA194-HC-PS	XP-SP-HC-RPA-2	U2OS-RPA194-PS-T4	RNAi00641	01	FLJ31031	199990	RPA194	A-103367	E008	1.9624	30.536	R1
U2OS-RPA194-HC-PS	XP-SP-HC-RPA-2	U2OS-RPA194-PS-T4	RNAi00641	01	FLJ31031	199990	RPA194	A-103405	E008	2.6502	9.012	R2
U2OS-RPA194-HC-PS	XP-SP-HC-RPA-2	U2OS-RPA194-PS-T4	RNAi00642	01	KIAA1536	57658	RPA194	A-103367	E009	1.98528	30.892	R1
U2OS-RPA194-HC-PS	XP-SP-HC-RPA-2	U2OS-RPA194-PS-T4	RNAi00642	01	KIAA1536	57658	RPA194	A-103405	E009	2.73666	9.306	R2
U2OS-RPA194-HC-PS	XP-SP-HC-RPA-2	U2OS-RPA194-PS-T4	RNAi00643	01	CBX4	8535	RPA194	A-103367	E010	1.58408	24.649	R1
U2OS-RPA194-HC-PS	XP-SP-HC-RPA-2	U2OS-RPA194-PS-T4	RNAi00643	01	CBX4	8535	RPA194	A-103405	E010	2.33054	7.925	R2
U2OS-RPA194-HC-PS	XP-SP-HC-RPA-2	U2OS-RPA194-PS-T4	RNAi00644	01	CCDC50	152137	RPA194	A-103367	E011	5.03911	78.411	R1
U2OS-RPA194-HC-PS	XP-SP-HC-RPA-2	U2OS-RPA194-PS-T4	RNAi00644	01	CCDC50	152137	RPA194	A-103405	E011	13.4286	45.664	R2
U2OS-RPA194-HC-PS	XP-SP-HC-RPA-2	U2OS-RPA194-PS-T4	RNAi00645	01	CCIN	881	RPA194	A-103367	F002	3.595	55.94	R1
U2OS-RPA194-HC-PS	XP-SP-HC-RPA-2	U2OS-RPA194-PS-T4	RNAi00645	01	CCIN	881	RPA194	A-103405	F002	5.02308	17.081	R2
U2OS-RPA194-HC-PS	XP-SP-HC-RPA-2	U2OS-RPA194-PS-T4	RNAi00646	01	CCNB1IP1	57820	RPA194	A-103367	F003	2.56721	39.947	R1
U2OS-RPA194-HC-PS	XP-SP-HC-RPA-2	U2OS-RPA194-PS-T4	RNAi00646	01	CCNB1IP1	57820	RPA194	A-103405	F003	3.53536	12.022	R2
U2OS-RPA194-HC-PS	XP-SP-HC-RPA-2	U2OS-RPA194-PS-T4	RNAi00647	01	CDC16	8881	RPA194	A-103367	F004	2.40307	37.393	R1
U2OS-RPA194-HC-PS	XP-SP-HC-RPA-2	U2OS-RPA194-PS-T4	RNAi00647	01	CDC16	8881	RPA194	A-103405	F004	3.96471	13.482	R2
U2OS-RPA194-HC-PS	XP-SP-HC-RPA-2	U2OS-RPA194-PS-T4	RNAi00648	01	CDC20	991	RPA194	A-103367	F005	2.4978	38.867	R1
U2OS-RPA194-HC-PS	XP-SP-HC-RPA-2	U2OS-RPA194-PS-T4	RNAi00648	01	CDC20	991	RPA194	A-103405	F005	4.20232	14.29	R2
U2OS-RPA194-HC-PS	XP-SP-HC-RPA-2	U2OS-RPA194-PS-T4	RNAi00649	01	CDC23	8697	RPA194	A-103367	F006	1.79345	27.907	R1
U2OS-RPA194-HC-PS	XP-SP-HC-RPA-2	U2OS-RPA194-PS-T4	RNAi00649	01	CDC23	8697	RPA194	A-103405	F006	3.51419	11.95	R2
U2OS-RPA194-HC-PS	XP-SP-HC-RPA-2	U2OS-RPA194-PS-T4	RNAi00650	01	CDC26	246184	RPA194	A-103367	F007	1.58195	24.616	R1
U2OS-RPA194-HC-PS	XP-SP-HC-RPA-2	U2OS-RPA194-PS-T4	RNAi00650	01	CDC26	246184	RPA194	A-103405	F007	4.32525	14.708	R2
U2OS-RPA194-HC-PS	XP-SP-HC-RPA-2	U2OS-RPA194-PS-T4	RNAi00651	01	CDC27	996	RPA194	A-103367	F008	2.38508	37.113	R1
U2OS-RPA194-HC-PS	XP-SP-HC-RPA-2	U2OS-RPA194-PS-T4	RNAi00651	01	CDC27	996	RPA194	A-103405	F008	4.44758	15.124	R2
U2OS-RPA194-HC-PS	XP-SP-HC-RPA-2	U2OS-RPA194-PS-T4	RNAi00652	01	CEP55	55165	RPA194	A-103367	F009	2.15899	33.595	R1
U2OS-RPA194-HC-PS	XP-SP-HC-RPA-2	U2OS-RPA194-PS-T4	RNAi00652	01	CEP55	55165	RPA194	A-103405	F009	4.52728	15.395	R2
U2OS-RPA194-HC-PS	XP-SP-HC-RPA-2	U2OS-RPA194-PS-T4	RNAi00653	01	COPS5	10987	RPA194	A-103367	F010	3.55111	55.257	R1
U2OS-RPA194-HC-PS	XP-SP-HC-RPA-2	U2OS-RPA194-PS-T4	RNAi00653	01	COPS5	10987	RPA194	A-103405	F010	8.26467	28.104	R2
U2OS-RPA194-HC-PS	XP-SP-HC-RPA-2	U2OS-RPA194-PS-T4	RNAi00654	01	COPS6	10980	RPA194	A-103367	F011	4.36638	67.943	R1
U2OS-RPA194-HC-PS	XP-SP-HC-RPA-2	U2OS-RPA194-PS-T4	RNAi00654	01	COPS6	10980	RPA194	A-103405	F011	9.1463	31.102	R2
U2OS-RPA194-HC-PS	XP-SP-HC-RPA-2	U2OS-RPA194-PS-T4	RNAi00655	01	CPSF1	29894	RPA194	A-103367	G002	1.23042	19.146	R1
U2OS-RPA194-HC-PS	XP-SP-HC-RPA-2	U2OS-RPA194-PS-T4	RNAi00655	01	CPSF1	29894	RPA194	A-103405	G002	2.22203	7.556	R2
U2OS-RPA194-HC-PS	XP-SP-HC-RPA-2	U2OS-RPA194-PS-T4	RNAi00656	01	CUEDC1	404093	RPA194	A-103367	G003	1.00916	15.703	R1
U2OS-RPA194-HC-PS	XP-SP-HC-RPA-2	U2OS-RPA194-PS-T4	RNAi00656	01	CUEDC1	404093	RPA194	A-103405	G003	2.22879	7.579	R2
U2OS-RPA194-HC-PS	XP-SP-HC-RPA-2	U2OS-RPA194-PS-T4	RNAi00657	01	CYLD	1540	RPA194	A-103367	G004	1.78613	27.793	R1
U2OS-RPA194-HC-PS	XP-SP-HC-RPA-2	U2OS-RPA194-PS-T4	RNAi00657	01	CYLD	1540	RPA194	A-103405	G004	4.36965	14.859	R2
U2OS-RPA194-HC-PS	XP-SP-HC-RPA-2	U2OS-RPA194-PS-T4	RNAi00658	01	DCST1	149095	RPA194	A-103367	G005	1.65624	25.772	R1
U2OS-RPA194-HC-PS	XP-SP-HC-RPA-2	U2OS-RPA194-PS-T4	RNAi00658	01	DCST1	149095	RPA194	A-103405	G005	4.81488	16.373	R2
U2OS-RPA194-HC-PS	XP-SP-HC-RPA-2	U2OS-RPA194-PS-T4	RNAi00659	01	DDB1	1642	RPA194	A-103367	G006	5.88959	91.645	R1
U2OS-RPA194-HC-PS	XP-SP-HC-RPA-2	U2OS-RPA194-PS-T4	RNAi00659	01	DDB1	1642	RPA194	A-103405	G006	20.4358	69.492	R2
U2OS-RPA194-HC-PS	XP-SP-HC-RPA-2	U2OS-RPA194-PS-T4	RNAi00660	01	DHX57	90957	RPA194	A-103367	G007	3.02387	47.053	R1
U2OS-RPA194-HC-PS	XP-SP-HC-RPA-2	U2OS-RPA194-PS-T4	RNAi00660	01	DHX57	90957	RPA194	A-103405	G007	9.82003	33.393	R2
U2OS-RPA194-HC-PS	XP-SP-HC-RPA-2	U2OS-RPA194-PS-T4	RNAi00661	01	DMRT3	58524	RPA194	A-103367	G008	3.10183	48.266	R1
U2OS-RPA194-HC-PS	XP-SP-HC-RPA-2	U2OS-RPA194-PS-T4	RNAi00661	01	DMRT3	58524	RPA194	A-103405	G008	10.5584	35.904	R2
U2OS-RPA194-HC-PS	XP-SP-HC-RPA-2	U2OS-RPA194-PS-T4	RNAi00662	01	DMRTA1	63951	RPA194	A-103367	G009	1.61338	25.105	R1
U2OS-RPA194-HC-PS	XP-SP-HC-RPA-2	U2OS-RPA194-PS-T4	RNAi00662	01	DMRTA1	63951	RPA194	A-103405	G009	4.6599	15.846	R2
U2OS-RPA194-HC-PS	XP-SP-HC-RPA-2	U2OS-RPA194-PS-T4	RNAi00663	01	DMRTA2	63950	RPA194	A-103367	G010	1.46602	22.812	R1
U2OS-RPA194-HC-PS	XP-SP-HC-RPA-2	U2OS-RPA194-PS-T4	RNAi00663	01	DMRTA2	63950	RPA194	A-103405	G010	4.35789	14.819	R2
U2OS-RPA194-HC-PS	XP-SP-HC-RPA-2	U2OS-RPA194-PS-T4	RNAi00664	01	DNAJB2	3300	RPA194	A-103367	G011	2.66598	41.484	R1
U2OS-RPA194-HC-PS	XP-SP-HC-RPA-2	U2OS-RPA194-PS-T4	RNAi00664	01	DNAJB2	3300	RPA194	A-103405	G011	7.93295	26.976	R2
U2OS-RPA194-HC-PS	XP-SP-HC-RPA-2	U2OS-RPA194-PS-T4	RNAi00665	01	DUB1A	402164	RPA194	A-103367	H002	0.648501	10.091	R1
U2OS-RPA194-HC-PS	XP-SP-HC-RPA-2	U2OS-RPA194-PS-T4	RNAi00665	01	DUB1A	402164	RPA194	A-103405	H002	1.55212	5.278	R2
U2OS-RPA194-HC-PS	XP-SP-HC-RPA-2	U2OS-RPA194-PS-T4	RNAi00666	01	DUB3	377630	RPA194	A-103367	H003	0.593169	9.23	R1
U2OS-RPA194-HC-PS	XP-SP-HC-RPA-2	U2OS-RPA194-PS-T4	RNAi00666	01	DUB3	377630	RPA194	A-103405	H003	0.817527	2.78	R2
U2OS-RPA194-HC-PS	XP-SP-HC-RPA-2	U2OS-RPA194-PS-T4	RNAi00667	01	ECT2L	345930	RPA194	A-103367	H004	0.701905	10.922	R1
U2OS-RPA194-HC-PS	XP-SP-HC-RPA-2	U2OS-RPA194-PS-T4	RNAi00667	01	ECT2L	345930	RPA194	A-103405	H004	1.04514	3.554	R2
U2OS-RPA194-HC-PS	XP-SP-HC-RPA-2	U2OS-RPA194-PS-T4	RNAi00668	01	EIF2AK4	440275	RPA194	A-103367	H005	1.84538	28.715	R1
U2OS-RPA194-HC-PS	XP-SP-HC-RPA-2	U2OS-RPA194-PS-T4	RNAi00668	01	EIF2AK4	440275	RPA194	A-103405	H005	3.42273	11.639	R2
U2OS-RPA194-HC-PS	XP-SP-HC-RPA-2	U2OS-RPA194-PS-T4	RNAi00669	01	EIF3S5	8665	RPA194	A-103367	H006	0.89303	13.896	R1
U2OS-RPA194-HC-PS	XP-SP-HC-RPA-2	U2OS-RPA194-PS-T4	RNAi00669	01	EIF3S5	8665	RPA194	A-103405	H006	2.00647	6.823	R2
U2OS-RPA194-HC-PS	XP-SP-HC-RPA-2	U2OS-RPA194-PS-T4	RNAi00670	01	EIF3S3	8667	RPA194	A-103367	H007	2.02481	31.507	R1
U2OS-RPA194-HC-PS	XP-SP-HC-RPA-2	U2OS-RPA194-PS-T4	RNAi00670	01	EIF3S3	8667	RPA194	A-103405	H007	4.79459	16.304	R2
U2OS-RPA194-HC-PS	XP-SP-HC-RPA-2	U2OS-RPA194-PS-T4	RNAi00671	01	ENC1	8507	RPA194	A-103367	H008	2.64612	41.175	R1
U2OS-RPA194-HC-PS	XP-SP-HC-RPA-2	U2OS-RPA194-PS-T4	RNAi00671	01	ENC1	8507	RPA194	A-103405	H008	5.00103	17.006	R2
U2OS-RPA194-HC-PS	XP-SP-HC-RPA-2	U2OS-RPA194-PS-T4	RNAi00672	01	EPN1	29924	RPA194	A-103367	H009	1.2265	19.085	R1
U2OS-RPA194-HC-PS	XP-SP-HC-RPA-2	U2OS-RPA194-PS-T4	RNAi00672	01	EPN1	29924	RPA194	A-103405	H009	3.32745	11.315	R2
U2OS-RPA194-HC-PS	XP-SP-HC-RPA-2	U2OS-RPA194-PS-T4	RNAi00673	01	EPN2	22905	RPA194	A-103367	H010	1.75406	27.294	R1
U2OS-RPA194-HC-PS	XP-SP-HC-RPA-2	U2OS-RPA194-PS-T4	RNAi00673	01	EPN2	22905	RPA194	A-103405	H010	3.21953	10.948	R2
U2OS-RPA194-HC-PS	XP-SP-HC-RPA-2	U2OS-RPA194-PS-T4	RNAi00674	01	EPN3	55040	RPA194	A-103367	H011	1.33408	20.759	R1
U2OS-RPA194-HC-PS	XP-SP-HC-RPA-2	U2OS-RPA194-PS-T4	RNAi00674	01	EPN3	55040	RPA194	A-103405	H011	1.7815	6.058	R2
U2OS-RPA194-HC-PS	XP-SP-HC-RPA-2	U2OS-RPA194-PS-T4	RNAi00675	01	EPS15	2060	RPA194	A-103368	A002	1.54206	20.095	R1
U2OS-RPA194-HC-PS	XP-SP-HC-RPA-2	U2OS-RPA194-PS-T4	RNAi00675	01	EPS15	2060	RPA194	A-103406	A002	1.8228	7.854	R2
U2OS-RPA194-HC-PS	XP-SP-HC-RPA-2	U2OS-RPA194-PS-T4	RNAi00676	01	EPS15L1	58513	RPA194	A-103368	A003	0.817113	10.648	R1
U2OS-RPA194-HC-PS	XP-SP-HC-RPA-2	U2OS-RPA194-PS-T4	RNAi00676	01	EPS15L1	58513	RPA194	A-103406	A003	0.662837	2.856	R2
U2OS-RPA194-HC-PS	XP-SP-HC-RPA-2	U2OS-RPA194-PS-T4	RNAi00677	01	ERCC5	2073	RPA194	A-103368	A004	0.932835	12.156	R1
U2OS-RPA194-HC-PS	XP-SP-HC-RPA-2	U2OS-RPA194-PS-T4	RNAi00677	01	ERCC5	2073	RPA194	A-103406	A004	0.954569	4.113	R2
U2OS-RPA194-HC-PS	XP-SP-HC-RPA-2	U2OS-RPA194-PS-T4	RNAi00678	01	FAF1	11124	RPA194	A-103368	A005	3.13017	40.79	R1
U2OS-RPA194-HC-PS	XP-SP-HC-RPA-2	U2OS-RPA194-PS-T4	RNAi00678	01	FAF1	11124	RPA194	A-103406	A005	3.99466	17.212	R2
U2OS-RPA194-HC-PS	XP-SP-HC-RPA-2	U2OS-RPA194-PS-T4	RNAi00679	01	ETEA	23197	RPA194	A-103368	A006	0.75718	9.867	R1
U2OS-RPA194-HC-PS	XP-SP-HC-RPA-2	U2OS-RPA194-PS-T4	RNAi00679	01	ETEA	23197	RPA194	A-103406	A006	1.08616	4.68	R2
U2OS-RPA194-HC-PS	XP-SP-HC-RPA-2	U2OS-RPA194-PS-T4	RNAi00680	01	UBALD1	124402	RPA194	A-103368	A007	0.392365	5.113	R1
U2OS-RPA194-HC-PS	XP-SP-HC-RPA-2	U2OS-RPA194-PS-T4	RNAi00680	01	UBALD1	124402	RPA194	A-103406	A007	0.54517	2.349	R2
U2OS-RPA194-HC-PS	XP-SP-HC-RPA-2	U2OS-RPA194-PS-T4	RNAi00681	01	MGC29814	283991	RPA194	A-103368	A008	0.611914	7.974	R1
U2OS-RPA194-HC-PS	XP-SP-HC-RPA-2	U2OS-RPA194-PS-T4	RNAi00681	01	MGC29814	283991	RPA194	A-103406	A008	0.798143	3.439	R2
U2OS-RPA194-HC-PS	XP-SP-HC-RPA-2	U2OS-RPA194-PS-T4	RNAi00682	01	CGI-62	51101	RPA194	A-103368	A009	1.13297	14.764	R1
U2OS-RPA194-HC-PS	XP-SP-HC-RPA-2	U2OS-RPA194-PS-T4	RNAi00682	01	CGI-62	51101	RPA194	A-103406	A009	1.53989	6.635	R2
U2OS-RPA194-HC-PS	XP-SP-HC-RPA-2	U2OS-RPA194-PS-T4	RNAi00683	01	ZC2HC1B	153918	RPA194	A-103368	A010	0.672767	8.767	R1
U2OS-RPA194-HC-PS	XP-SP-HC-RPA-2	U2OS-RPA194-PS-T4	RNAi00683	01	ZC2HC1B	153918	RPA194	A-103406	A010	0.74105	3.193	R2
U2OS-RPA194-HC-PS	XP-SP-HC-RPA-2	U2OS-RPA194-PS-T4	RNAi00684	01	FLJ11280	55793	RPA194	A-103368	A011	0.761631	9.925	R1
U2OS-RPA194-HC-PS	XP-SP-HC-RPA-2	U2OS-RPA194-PS-T4	RNAi00684	01	FLJ11280	55793	RPA194	A-103406	A011	0.789788	3.403	R2
U2OS-RPA194-HC-PS	XP-SP-HC-RPA-2	U2OS-RPA194-PS-T4	RNAi00685	01	KIAA1164	54629	RPA194	A-103368	B002	1.15338	15.03	R1
U2OS-RPA194-HC-PS	XP-SP-HC-RPA-2	U2OS-RPA194-PS-T4	RNAi00685	01	KIAA1164	54629	RPA194	A-103406	B002	1.21288	5.226	R2
U2OS-RPA194-HC-PS	XP-SP-HC-RPA-2	U2OS-RPA194-PS-T4	RNAi00686	01	FANCL	55120	RPA194	A-103368	B003	1.25115	16.304	R1
U2OS-RPA194-HC-PS	XP-SP-HC-RPA-2	U2OS-RPA194-PS-T4	RNAi00686	01	FANCL	55120	RPA194	A-103406	B003	0.994952	4.287	R2
U2OS-RPA194-HC-PS	XP-SP-HC-RPA-2	U2OS-RPA194-PS-T4	RNAi00687	01	GAN	8139	RPA194	A-103368	B004	1.37094	17.865	R1
U2OS-RPA194-HC-PS	XP-SP-HC-RPA-2	U2OS-RPA194-PS-T4	RNAi00687	01	GAN	8139	RPA194	A-103406	B004	1.44427	6.223	R2
U2OS-RPA194-HC-PS	XP-SP-HC-RPA-2	U2OS-RPA194-PS-T4	RNAi00688	01	GGA1	26088	RPA194	A-103368	B005	2.66053	34.67	R1
U2OS-RPA194-HC-PS	XP-SP-HC-RPA-2	U2OS-RPA194-PS-T4	RNAi00688	01	GGA1	26088	RPA194	A-103406	B005	3.15892	13.611	R2
U2OS-RPA194-HC-PS	XP-SP-HC-RPA-2	U2OS-RPA194-PS-T4	RNAi00689	01	GGA2	23062	RPA194	A-103368	B006	1.04134	13.57	R1
U2OS-RPA194-HC-PS	XP-SP-HC-RPA-2	U2OS-RPA194-PS-T4	RNAi00689	01	GGA2	23062	RPA194	A-103406	B006	1.04183	4.489	R2
U2OS-RPA194-HC-PS	XP-SP-HC-RPA-2	U2OS-RPA194-PS-T4	RNAi00690	01	GGA3	23163	RPA194	A-103368	B007	0.88165	11.489	R1
U2OS-RPA194-HC-PS	XP-SP-HC-RPA-2	U2OS-RPA194-PS-T4	RNAi00690	01	GGA3	23163	RPA194	A-103406	B007	1.21659	5.242	R2
U2OS-RPA194-HC-PS	XP-SP-HC-RPA-2	U2OS-RPA194-PS-T4	RNAi00691	01	GCL	64395	RPA194	A-103368	B008	0.649516	8.464	R1
U2OS-RPA194-HC-PS	XP-SP-HC-RPA-2	U2OS-RPA194-PS-T4	RNAi00691	01	GCL	64395	RPA194	A-103406	B008	1.24746	5.375	R2
U2OS-RPA194-HC-PS	XP-SP-HC-RPA-2	U2OS-RPA194-PS-T4	RNAi00692	01	GTF2H2	2966	RPA194	A-103368	B009	1.09291	14.242	R1
U2OS-RPA194-HC-PS	XP-SP-HC-RPA-2	U2OS-RPA194-PS-T4	RNAi00692	01	GTF2H2	2966	RPA194	A-103406	B009	1.74413	7.515	R2
U2OS-RPA194-HC-PS	XP-SP-HC-RPA-2	U2OS-RPA194-PS-T4	RNAi00693	01	ZNF336	64412	RPA194	A-103368	B010	0.496422	6.469	R1
U2OS-RPA194-HC-PS	XP-SP-HC-RPA-2	U2OS-RPA194-PS-T4	RNAi00693	01	ZNF336	64412	RPA194	A-103406	B010	0.828314	3.569	R2
U2OS-RPA194-HC-PS	XP-SP-HC-RPA-2	U2OS-RPA194-PS-T4	RNAi00694	01	HDAC6	10013	RPA194	A-103368	B011	1.28445	16.738	R1
U2OS-RPA194-HC-PS	XP-SP-HC-RPA-2	U2OS-RPA194-PS-T4	RNAi00694	01	HDAC6	10013	RPA194	A-103406	B011	1.03858	4.475	R2
U2OS-RPA194-HC-PS	XP-SP-HC-RPA-2	U2OS-RPA194-PS-T4	RNAi00695	01	HGS	9146	RPA194	A-103368	C002	4.76769	62.129	R1
U2OS-RPA194-HC-PS	XP-SP-HC-RPA-2	U2OS-RPA194-PS-T4	RNAi00695	01	HGS	9146	RPA194	A-103406	C002	4.1425	17.849	R2
U2OS-RPA194-HC-PS	XP-SP-HC-RPA-2	U2OS-RPA194-PS-T4	RNAi00696	01	HIC1	3090	RPA194	A-103368	C003	0.493122	6.426	R1
U2OS-RPA194-HC-PS	XP-SP-HC-RPA-2	U2OS-RPA194-PS-T4	RNAi00696	01	HIC1	3090	RPA194	A-103406	C003	0.658196	2.836	R2
U2OS-RPA194-HC-PS	XP-SP-HC-RPA-2	U2OS-RPA194-PS-T4	RNAi00697	01	HIC2	23119	RPA194	A-103368	C004	1.17755	15.345	R1
U2OS-RPA194-HC-PS	XP-SP-HC-RPA-2	U2OS-RPA194-PS-T4	RNAi00697	01	HIC2	23119	RPA194	A-103406	C004	1.3266	5.716	R2
U2OS-RPA194-HC-PS	XP-SP-HC-RPA-2	U2OS-RPA194-PS-T4	RNAi00698	01	HYPK	25764	RPA194	A-103368	C005	1.02009	13.293	R1
U2OS-RPA194-HC-PS	XP-SP-HC-RPA-2	U2OS-RPA194-PS-T4	RNAi00698	01	HYPK	25764	RPA194	A-103406	C005	1.44589	6.23	R2
U2OS-RPA194-HC-PS	XP-SP-HC-RPA-2	U2OS-RPA194-PS-T4	RNAi00699	01	IBTK	25998	RPA194	A-103368	C006	1.2635	16.465	R1
U2OS-RPA194-HC-PS	XP-SP-HC-RPA-2	U2OS-RPA194-PS-T4	RNAi00699	01	IBTK	25998	RPA194	A-103406	C006	2.58358	11.132	R2
U2OS-RPA194-HC-PS	XP-SP-HC-RPA-2	U2OS-RPA194-PS-T4	RNAi00700	01	IKBKG	8517	RPA194	A-103368	C007	0.481535	6.275	R1
U2OS-RPA194-HC-PS	XP-SP-HC-RPA-2	U2OS-RPA194-PS-T4	RNAi00700	01	IKBKG	8517	RPA194	A-103406	C007	1.1906	5.13	R2
U2OS-RPA194-HC-PS	XP-SP-HC-RPA-2	U2OS-RPA194-PS-T4	RNAi00701	01	IMPACT	55364	RPA194	A-103368	C008	1.54421	20.123	R1
U2OS-RPA194-HC-PS	XP-SP-HC-RPA-2	U2OS-RPA194-PS-T4	RNAi00701	01	IMPACT	55364	RPA194	A-103406	C008	2.49167	10.736	R2
U2OS-RPA194-HC-PS	XP-SP-HC-RPA-2	U2OS-RPA194-PS-T4	RNAi00702	01	IPP	3652	RPA194	A-103368	C009	0.832077	10.843	R1
U2OS-RPA194-HC-PS	XP-SP-HC-RPA-2	U2OS-RPA194-PS-T4	RNAi00702	01	IPP	3652	RPA194	A-103406	C009	1.33032	5.732	R2
U2OS-RPA194-HC-PS	XP-SP-HC-RPA-2	U2OS-RPA194-PS-T4	RNAi00703	01	IVNS1ABP	10625	RPA194	A-103368	C010	1.58158	20.61	R1
U2OS-RPA194-HC-PS	XP-SP-HC-RPA-2	U2OS-RPA194-PS-T4	RNAi00703	01	IVNS1ABP	10625	RPA194	A-103406	C010	2.59101	11.164	R2
U2OS-RPA194-HC-PS	XP-SP-HC-RPA-2	U2OS-RPA194-PS-T4	RNAi00704	01	JOSD1	9929	RPA194	A-103368	C011	1.46141	19.044	R1
U2OS-RPA194-HC-PS	XP-SP-HC-RPA-2	U2OS-RPA194-PS-T4	RNAi00704	01	JOSD1	9929	RPA194	A-103406	C011	1.60673	6.923	R2
U2OS-RPA194-HC-PS	XP-SP-HC-RPA-2	U2OS-RPA194-PS-T4	RNAi00705	01	SBBI54	126119	RPA194	A-103368	D002	2.10594	27.443	R1
U2OS-RPA194-HC-PS	XP-SP-HC-RPA-2	U2OS-RPA194-PS-T4	RNAi00705	01	SBBI54	126119	RPA194	A-103406	D002	2.22315	9.579	R2
U2OS-RPA194-HC-PS	XP-SP-HC-RPA-2	U2OS-RPA194-PS-T4	RNAi00706	01	KBTBD10	10324	RPA194	A-103368	D003	1.22145	15.917	R1
U2OS-RPA194-HC-PS	XP-SP-HC-RPA-2	U2OS-RPA194-PS-T4	RNAi00706	01	KBTBD10	10324	RPA194	A-103406	D003	1.61137	6.943	R2
U2OS-RPA194-HC-PS	XP-SP-HC-RPA-2	U2OS-RPA194-PS-T4	RNAi00707	01	KBTBD11	9920	RPA194	A-103368	D004	1.49556	19.489	R1
U2OS-RPA194-HC-PS	XP-SP-HC-RPA-2	U2OS-RPA194-PS-T4	RNAi00707	01	KBTBD11	9920	RPA194	A-103406	D004	1.69283	7.294	R2
U2OS-RPA194-HC-PS	XP-SP-HC-RPA-2	U2OS-RPA194-PS-T4	RNAi00708	01	KBTBD2	25948	RPA194	A-103368	D005	3.37404	43.968	R1
U2OS-RPA194-HC-PS	XP-SP-HC-RPA-2	U2OS-RPA194-PS-T4	RNAi00708	01	KBTBD2	25948	RPA194	A-103406	D005	4.29591	18.51	R2
U2OS-RPA194-HC-PS	XP-SP-HC-RPA-2	U2OS-RPA194-PS-T4	RNAi00709	01	KBTBD3	143879	RPA194	A-103368	D006	0.716508	9.337	R1
U2OS-RPA194-HC-PS	XP-SP-HC-RPA-2	U2OS-RPA194-PS-T4	RNAi00709	01	KBTBD3	143879	RPA194	A-103406	D006	1.0676	4.6	R2
U2OS-RPA194-HC-PS	XP-SP-HC-RPA-2	U2OS-RPA194-PS-T4	RNAi00710	01	KBTBD4	55709	RPA194	A-103368	D007	1.01326	13.204	R1
U2OS-RPA194-HC-PS	XP-SP-HC-RPA-2	U2OS-RPA194-PS-T4	RNAi00710	01	KBTBD4	55709	RPA194	A-103406	D007	1.94674	8.388	R2
U2OS-RPA194-HC-PS	XP-SP-HC-RPA-2	U2OS-RPA194-PS-T4	RNAi00711	01	KBTBD5	131377	RPA194	A-103368	D008	0.983635	12.818	R1
U2OS-RPA194-HC-PS	XP-SP-HC-RPA-2	U2OS-RPA194-PS-T4	RNAi00711	01	KBTBD5	131377	RPA194	A-103406	D008	2.12382	9.151	R2
U2OS-RPA194-HC-PS	XP-SP-HC-RPA-2	U2OS-RPA194-PS-T4	RNAi00712	01	KBTBD6	89890	RPA194	A-103368	D009	0.942504	12.282	R1
U2OS-RPA194-HC-PS	XP-SP-HC-RPA-2	U2OS-RPA194-PS-T4	RNAi00712	01	KBTBD6	89890	RPA194	A-103406	D009	1.53107	6.597	R2
U2OS-RPA194-HC-PS	XP-SP-HC-RPA-2	U2OS-RPA194-PS-T4	RNAi00713	01	KBTBD7	84078	RPA194	A-103368	D010	0.34893	4.547	R1
U2OS-RPA194-HC-PS	XP-SP-HC-RPA-2	U2OS-RPA194-PS-T4	RNAi00713	01	KBTBD7	84078	RPA194	A-103406	D010	0.941572	4.057	R2
U2OS-RPA194-HC-PS	XP-SP-HC-RPA-2	U2OS-RPA194-PS-T4	RNAi00714	01	TA-KRP	84541	RPA194	A-103368	D011	0.987856	12.873	R1
U2OS-RPA194-HC-PS	XP-SP-HC-RPA-2	U2OS-RPA194-PS-T4	RNAi00714	01	TA-KRP	84541	RPA194	A-103406	D011	1.35515	5.839	R2
U2OS-RPA194-HC-PS	XP-SP-HC-RPA-2	U2OS-RPA194-PS-T4	RNAi00715	01	KCMF1	56888	RPA194	A-103368	E002	2.84447	37.067	R1
U2OS-RPA194-HC-PS	XP-SP-HC-RPA-2	U2OS-RPA194-PS-T4	RNAi00715	01	KCMF1	56888	RPA194	A-103406	E002	2.5483	10.98	R2
U2OS-RPA194-HC-PS	XP-SP-HC-RPA-2	U2OS-RPA194-PS-T4	RNAi00716	01	KCNA1	3736	RPA194	A-103368	E003	2.01094	26.205	R1
U2OS-RPA194-HC-PS	XP-SP-HC-RPA-2	U2OS-RPA194-PS-T4	RNAi00716	01	KCNA1	3736	RPA194	A-103406	E003	2.11453	9.111	R2
U2OS-RPA194-HC-PS	XP-SP-HC-RPA-2	U2OS-RPA194-PS-T4	RNAi00717	01	KCNA10	3744	RPA194	A-103368	E004	0.677832	8.833	R1
U2OS-RPA194-HC-PS	XP-SP-HC-RPA-2	U2OS-RPA194-PS-T4	RNAi00717	01	KCNA10	3744	RPA194	A-103406	E004	1.40064	6.035	R2
U2OS-RPA194-HC-PS	XP-SP-HC-RPA-2	U2OS-RPA194-PS-T4	RNAi00718	01	KCNA2	3737	RPA194	A-103368	E005	0.654734	8.532	R1
U2OS-RPA194-HC-PS	XP-SP-HC-RPA-2	U2OS-RPA194-PS-T4	RNAi00718	01	KCNA2	3737	RPA194	A-103406	E005	1.38857	5.983	R2
U2OS-RPA194-HC-PS	XP-SP-HC-RPA-2	U2OS-RPA194-PS-T4	RNAi00719	01	KCNA3	3738	RPA194	A-103368	E006	0.85295	11.115	R1
U2OS-RPA194-HC-PS	XP-SP-HC-RPA-2	U2OS-RPA194-PS-T4	RNAi00719	01	KCNA3	3738	RPA194	A-103406	E006	1.51784	6.54	R2
U2OS-RPA194-HC-PS	XP-SP-HC-RPA-2	U2OS-RPA194-PS-T4	RNAi00720	01	KCNA4	3739	RPA194	A-103368	E007	0.649132	8.459	R1
U2OS-RPA194-HC-PS	XP-SP-HC-RPA-2	U2OS-RPA194-PS-T4	RNAi00720	01	KCNA4	3739	RPA194	A-103406	E007	1.9291	8.312	R2
U2OS-RPA194-HC-PS	XP-SP-HC-RPA-2	U2OS-RPA194-PS-T4	RNAi00721	01	KCNA5	3741	RPA194	A-103368	E008	0.829084	10.804	R1
U2OS-RPA194-HC-PS	XP-SP-HC-RPA-2	U2OS-RPA194-PS-T4	RNAi00721	01	KCNA5	3741	RPA194	A-103406	E008	1.7852	7.692	R2
U2OS-RPA194-HC-PS	XP-SP-HC-RPA-2	U2OS-RPA194-PS-T4	RNAi00722	01	KCNA6	3742	RPA194	A-103368	E009	0.783808	10.214	R1
U2OS-RPA194-HC-PS	XP-SP-HC-RPA-2	U2OS-RPA194-PS-T4	RNAi00722	01	KCNA6	3742	RPA194	A-103406	E009	1.98341	8.546	R2
U2OS-RPA194-HC-PS	XP-SP-HC-RPA-2	U2OS-RPA194-PS-T4	RNAi00723	01	KCNA7	3743	RPA194	A-103368	E010	1.04994	13.682	R1
U2OS-RPA194-HC-PS	XP-SP-HC-RPA-2	U2OS-RPA194-PS-T4	RNAi00723	01	KCNA7	3743	RPA194	A-103406	E010	2.70357	11.649	R2
U2OS-RPA194-HC-PS	XP-SP-HC-RPA-2	U2OS-RPA194-PS-T4	RNAi00724	01	KCNB1	3745	RPA194	A-103368	E011	0.475396	6.195	R1
U2OS-RPA194-HC-PS	XP-SP-HC-RPA-2	U2OS-RPA194-PS-T4	RNAi00724	01	KCNB1	3745	RPA194	A-103406	E011	1.51923	6.546	R2
U2OS-RPA194-HC-PS	XP-SP-HC-RPA-2	U2OS-RPA194-PS-T4	RNAi00725	01	KCNB2	9312	RPA194	A-103368	F002	3.11635	40.61	R1
U2OS-RPA194-HC-PS	XP-SP-HC-RPA-2	U2OS-RPA194-PS-T4	RNAi00725	01	KCNB2	9312	RPA194	A-103406	F002	2.63371	11.348	R2
U2OS-RPA194-HC-PS	XP-SP-HC-RPA-2	U2OS-RPA194-PS-T4	RNAi00726	01	KCNC1	3746	RPA194	A-103368	F003	2.23992	29.189	R1
U2OS-RPA194-HC-PS	XP-SP-HC-RPA-2	U2OS-RPA194-PS-T4	RNAi00726	01	KCNC1	3746	RPA194	A-103406	F003	3.06237	13.195	R2
U2OS-RPA194-HC-PS	XP-SP-HC-RPA-2	U2OS-RPA194-PS-T4	RNAi00727	01	KCNC2	3747	RPA194	A-103368	F004	0.92493	12.053	R1
U2OS-RPA194-HC-PS	XP-SP-HC-RPA-2	U2OS-RPA194-PS-T4	RNAi00727	01	KCNC2	3747	RPA194	A-103406	F004	1.57331	6.779	R2
U2OS-RPA194-HC-PS	XP-SP-HC-RPA-2	U2OS-RPA194-PS-T4	RNAi00728	01	KCNC3	3748	RPA194	A-103368	F005	1.75662	22.891	R1
U2OS-RPA194-HC-PS	XP-SP-HC-RPA-2	U2OS-RPA194-PS-T4	RNAi00728	01	KCNC3	3748	RPA194	A-103406	F005	2.15097	9.268	R2
U2OS-RPA194-HC-PS	XP-SP-HC-RPA-2	U2OS-RPA194-PS-T4	RNAi00729	01	KCNC4	3749	RPA194	A-103368	F006	1.45243	18.927	R1
U2OS-RPA194-HC-PS	XP-SP-HC-RPA-2	U2OS-RPA194-PS-T4	RNAi00729	01	KCNC4	3749	RPA194	A-103406	F006	2.75648	11.877	R2
U2OS-RPA194-HC-PS	XP-SP-HC-RPA-2	U2OS-RPA194-PS-T4	RNAi00730	01	KCND1	3750	RPA194	A-103368	F007	2.06227	26.874	R1
U2OS-RPA194-HC-PS	XP-SP-HC-RPA-2	U2OS-RPA194-PS-T4	RNAi00730	01	KCND1	3750	RPA194	A-103406	F007	5.39252	23.235	R2
U2OS-RPA194-HC-PS	XP-SP-HC-RPA-2	U2OS-RPA194-PS-T4	RNAi00731	01	KCND2	3751	RPA194	A-103368	F008	1.43233	18.665	R1
U2OS-RPA194-HC-PS	XP-SP-HC-RPA-2	U2OS-RPA194-PS-T4	RNAi00731	01	KCND2	3751	RPA194	A-103406	F008	3.22576	13.899	R2
U2OS-RPA194-HC-PS	XP-SP-HC-RPA-2	U2OS-RPA194-PS-T4	RNAi00732	01	KCND3	3752	RPA194	A-103368	F009	1.89729	24.724	R1
U2OS-RPA194-HC-PS	XP-SP-HC-RPA-2	U2OS-RPA194-PS-T4	RNAi00732	01	KCND3	3752	RPA194	A-103406	F009	4.20122	18.102	R2
U2OS-RPA194-HC-PS	XP-SP-HC-RPA-2	U2OS-RPA194-PS-T4	RNAi00733	01	KCNG1	3755	RPA194	A-103368	F010	1.32282	17.238	R1
U2OS-RPA194-HC-PS	XP-SP-HC-RPA-2	U2OS-RPA194-PS-T4	RNAi00733	01	KCNG1	3755	RPA194	A-103406	F010	3.93177	16.941	R2
U2OS-RPA194-HC-PS	XP-SP-HC-RPA-2	U2OS-RPA194-PS-T4	RNAi00734	01	KCNG3	170850	RPA194	A-103368	F011	0.82164	10.707	R1
U2OS-RPA194-HC-PS	XP-SP-HC-RPA-2	U2OS-RPA194-PS-T4	RNAi00734	01	KCNG3	170850	RPA194	A-103406	F011	1.74784	7.531	R2
U2OS-RPA194-HC-PS	XP-SP-HC-RPA-2	U2OS-RPA194-PS-T4	RNAi00735	01	KCNRG	283518	RPA194	A-103368	G002	1.92553	25.092	R1
U2OS-RPA194-HC-PS	XP-SP-HC-RPA-2	U2OS-RPA194-PS-T4	RNAi00735	01	KCNRG	283518	RPA194	A-103406	G002	2.14958	9.262	R2
U2OS-RPA194-HC-PS	XP-SP-HC-RPA-2	U2OS-RPA194-PS-T4	RNAi00736	01	KCNS1	3787	RPA194	A-103368	G003	1.44967	18.891	R1
U2OS-RPA194-HC-PS	XP-SP-HC-RPA-2	U2OS-RPA194-PS-T4	RNAi00736	01	KCNS1	3787	RPA194	A-103406	G003	3.49405	15.055	R2
U2OS-RPA194-HC-PS	XP-SP-HC-RPA-2	U2OS-RPA194-PS-T4	RNAi00737	01	KCNS2	3788	RPA194	A-103368	G004	2.38373	31.063	R1
U2OS-RPA194-HC-PS	XP-SP-HC-RPA-2	U2OS-RPA194-PS-T4	RNAi00737	01	KCNS2	3788	RPA194	A-103406	G004	3.95938	17.06	R2
U2OS-RPA194-HC-PS	XP-SP-HC-RPA-2	U2OS-RPA194-PS-T4	RNAi00738	01	KCNS3	3790	RPA194	A-103368	G005	0.340259	4.434	R1
U2OS-RPA194-HC-PS	XP-SP-HC-RPA-2	U2OS-RPA194-PS-T4	RNAi00738	01	KCNS3	3790	RPA194	A-103406	G005	0.838758	3.614	R2
U2OS-RPA194-HC-PS	XP-SP-HC-RPA-2	U2OS-RPA194-PS-T4	RNAi00739	01	KCNV1	27012	RPA194	A-103368	G006	1.09115	14.219	R1
U2OS-RPA194-HC-PS	XP-SP-HC-RPA-2	U2OS-RPA194-PS-T4	RNAi00739	01	KCNV1	27012	RPA194	A-103406	G006	3.16542	13.639	R2
U2OS-RPA194-HC-PS	XP-SP-HC-RPA-2	U2OS-RPA194-PS-T4	RNAi00740	01	KCTD1	284252	RPA194	A-103368	G007	1.33494	17.396	R1
U2OS-RPA194-HC-PS	XP-SP-HC-RPA-2	U2OS-RPA194-PS-T4	RNAi00740	01	KCTD1	284252	RPA194	A-103406	G007	5.09707	21.962	R2
U2OS-RPA194-HC-PS	XP-SP-HC-RPA-2	U2OS-RPA194-PS-T4	RNAi00741	01	KCTD10	83892	RPA194	A-103368	G008	2.37107	30.898	R1
U2OS-RPA194-HC-PS	XP-SP-HC-RPA-2	U2OS-RPA194-PS-T4	RNAi00741	01	KCTD10	83892	RPA194	A-103406	G008	5.92887	25.546	R2
U2OS-RPA194-HC-PS	XP-SP-HC-RPA-2	U2OS-RPA194-PS-T4	RNAi00742	01	KCTD12	115207	RPA194	A-103368	G009	1.71864	22.396	R1
U2OS-RPA194-HC-PS	XP-SP-HC-RPA-2	U2OS-RPA194-PS-T4	RNAi00742	01	KCTD12	115207	RPA194	A-103406	G009	4.20308	18.11	R2
U2OS-RPA194-HC-PS	XP-SP-HC-RPA-2	U2OS-RPA194-PS-T4	RNAi00743	01	KCTD13	253980	RPA194	A-103368	G010	1.58212	20.617	R1
U2OS-RPA194-HC-PS	XP-SP-HC-RPA-2	U2OS-RPA194-PS-T4	RNAi00743	01	KCTD13	253980	RPA194	A-103406	G010	3.1942	13.763	R2
U2OS-RPA194-HC-PS	XP-SP-HC-RPA-2	U2OS-RPA194-PS-T4	RNAi00744	01	KCTD14	65987	RPA194	A-103368	G011	0.540624	7.045	R1
U2OS-RPA194-HC-PS	XP-SP-HC-RPA-2	U2OS-RPA194-PS-T4	RNAi00744	01	KCTD14	65987	RPA194	A-103406	G011	1.74366	7.513	R2
U2OS-RPA194-HC-PS	XP-SP-HC-RPA-2	U2OS-RPA194-PS-T4	RNAi00745	01	KCTD15	79047	RPA194	A-103368	H002	1.17901	15.364	R1
U2OS-RPA194-HC-PS	XP-SP-HC-RPA-2	U2OS-RPA194-PS-T4	RNAi00745	01	KCTD15	79047	RPA194	A-103406	H002	1.27299	5.485	R2
U2OS-RPA194-HC-PS	XP-SP-HC-RPA-2	U2OS-RPA194-PS-T4	RNAi00746	01	KCTD16	57528	RPA194	A-103368	H003	0.855789	11.152	R1
U2OS-RPA194-HC-PS	XP-SP-HC-RPA-2	U2OS-RPA194-PS-T4	RNAi00746	01	KCTD16	57528	RPA194	A-103406	H003	1.55753	6.711	R2
U2OS-RPA194-HC-PS	XP-SP-HC-RPA-2	U2OS-RPA194-PS-T4	RNAi00747	01	KCTD17	79734	RPA194	A-103368	H004	0.922782	12.025	R1
U2OS-RPA194-HC-PS	XP-SP-HC-RPA-2	U2OS-RPA194-PS-T4	RNAi00747	01	KCTD17	79734	RPA194	A-103406	H004	1.14209	4.921	R2
U2OS-RPA194-HC-PS	XP-SP-HC-RPA-2	U2OS-RPA194-PS-T4	RNAi00748	01	KCTD2	23510	RPA194	A-103368	H005	0.504019	6.568	R1
U2OS-RPA194-HC-PS	XP-SP-HC-RPA-2	U2OS-RPA194-PS-T4	RNAi00748	01	KCTD2	23510	RPA194	A-103406	H005	1.21102	5.218	R2
U2OS-RPA194-HC-PS	XP-SP-HC-RPA-2	U2OS-RPA194-PS-T4	RNAi00749	01	KCTD20	222658	RPA194	A-103368	H006	0.857784	11.178	R1
U2OS-RPA194-HC-PS	XP-SP-HC-RPA-2	U2OS-RPA194-PS-T4	RNAi00749	01	KCTD20	222658	RPA194	A-103406	H006	2.22385	9.582	R2
U2OS-RPA194-HC-PS	XP-SP-HC-RPA-2	U2OS-RPA194-PS-T4	RNAi00750	01	LOC283219	283219	RPA194	A-103368	H007	1.4865	19.371	R1
U2OS-RPA194-HC-PS	XP-SP-HC-RPA-2	U2OS-RPA194-PS-T4	RNAi00750	01	LOC283219	283219	RPA194	A-103406	H007	4.47647	19.288	R2
U2OS-RPA194-HC-PS	XP-SP-HC-RPA-2	U2OS-RPA194-PS-T4	RNAi00751	01	KCTD3	51133	RPA194	A-103368	H008	0.942273	12.279	R1
U2OS-RPA194-HC-PS	XP-SP-HC-RPA-2	U2OS-RPA194-PS-T4	RNAi00751	01	KCTD3	51133	RPA194	A-103406	H008	2.0217	8.711	R2
U2OS-RPA194-HC-PS	XP-SP-HC-RPA-2	U2OS-RPA194-PS-T4	RNAi00752	01	KCTD4	386618	RPA194	A-103368	H009	1.01464	13.222	R1
U2OS-RPA194-HC-PS	XP-SP-HC-RPA-2	U2OS-RPA194-PS-T4	RNAi00752	01	KCTD4	386618	RPA194	A-103406	H009	1.81236	7.809	R2
U2OS-RPA194-HC-PS	XP-SP-HC-RPA-2	U2OS-RPA194-PS-T4	RNAi00753	01	KCTD5	54442	RPA194	A-103368	H010	0.603703	7.867	R1
U2OS-RPA194-HC-PS	XP-SP-HC-RPA-2	U2OS-RPA194-PS-T4	RNAi00753	01	KCTD5	54442	RPA194	A-103406	H010	1.38834	5.982	R2
U2OS-RPA194-HC-PS	XP-SP-HC-RPA-2	U2OS-RPA194-PS-T4	RNAi00754	01	KCTD6	200845	RPA194	A-103368	H011	1.1609	15.128	R1
U2OS-RPA194-HC-PS	XP-SP-HC-RPA-2	U2OS-RPA194-PS-T4	RNAi00754	01	KCTD6	200845	RPA194	A-103406	H011	1.95254	8.413	R2
U2OS-RPA194-HC-PS	XP-SP-HC-RPA-2	U2OS-RPA194-PS-T4	RNAi00755	01	KCTD7	154881	RPA194	A-103369	A002	1.24856	18.107	R1
U2OS-RPA194-HC-PS	XP-SP-HC-RPA-2	U2OS-RPA194-PS-T4	RNAi00755	01	KCTD7	154881	RPA194	A-103407	A002	1.58089	4.764	R2
U2OS-RPA194-HC-PS	XP-SP-HC-RPA-2	U2OS-RPA194-PS-T4	RNAi00756	01	KCTD8	386617	RPA194	A-103369	A003	1.2214	17.713	R1
U2OS-RPA194-HC-PS	XP-SP-HC-RPA-2	U2OS-RPA194-PS-T4	RNAi00756	01	KCTD8	386617	RPA194	A-103407	A003	1.33167	4.013	R2
U2OS-RPA194-HC-PS	XP-SP-HC-RPA-2	U2OS-RPA194-PS-T4	RNAi00757	01	KCTD9	54793	RPA194	A-103369	A004	1.42047	20.6	R1
U2OS-RPA194-HC-PS	XP-SP-HC-RPA-2	U2OS-RPA194-PS-T4	RNAi00757	01	KCTD9	54793	RPA194	A-103407	A004	1.8447	5.559	R2
U2OS-RPA194-HC-PS	XP-SP-HC-RPA-2	U2OS-RPA194-PS-T4	RNAi00758	01	KEAP1	9817	RPA194	A-103369	A005	0.778983	11.297	R1
U2OS-RPA194-HC-PS	XP-SP-HC-RPA-2	U2OS-RPA194-PS-T4	RNAi00758	01	KEAP1	9817	RPA194	A-103407	A005	1.26564	3.814	R2
U2OS-RPA194-HC-PS	XP-SP-HC-RPA-2	U2OS-RPA194-PS-T4	RNAi00759	01	KIAA0999	23387	RPA194	A-103369	A006	1.15844	16.8	R1
U2OS-RPA194-HC-PS	XP-SP-HC-RPA-2	U2OS-RPA194-PS-T4	RNAi00759	01	KIAA0999	23387	RPA194	A-103407	A006	1.79426	5.407	R2
U2OS-RPA194-HC-PS	XP-SP-HC-RPA-2	U2OS-RPA194-PS-T4	RNAi00760	01	KLHDC5	57542	RPA194	A-103369	A007	1.78545	25.893	R1
U2OS-RPA194-HC-PS	XP-SP-HC-RPA-2	U2OS-RPA194-PS-T4	RNAi00760	01	KLHDC5	57542	RPA194	A-103407	A007	1.78099	5.367	R2
U2OS-RPA194-HC-PS	XP-SP-HC-RPA-2	U2OS-RPA194-PS-T4	RNAi00761	01	FLJ46299	166348	RPA194	A-103369	A008	1.44116	20.9	R1
U2OS-RPA194-HC-PS	XP-SP-HC-RPA-2	U2OS-RPA194-PS-T4	RNAi00761	01	FLJ46299	166348	RPA194	A-103407	A008	1.37979	4.158	R2
U2OS-RPA194-HC-PS	XP-SP-HC-RPA-2	U2OS-RPA194-PS-T4	RNAi00762	01	KLHL1	57626	RPA194	A-103369	A009	0.329466	4.778	R1
U2OS-RPA194-HC-PS	XP-SP-HC-RPA-2	U2OS-RPA194-PS-T4	RNAi00762	01	KLHL1	57626	RPA194	A-103407	A009	0.527958	1.591	R2
U2OS-RPA194-HC-PS	XP-SP-HC-RPA-2	U2OS-RPA194-PS-T4	RNAi00763	01	KLHL10	317719	RPA194	A-103369	A010	1.00908	14.634	R1
U2OS-RPA194-HC-PS	XP-SP-HC-RPA-2	U2OS-RPA194-PS-T4	RNAi00763	01	KLHL10	317719	RPA194	A-103407	A010	0.933134	2.812	R2
U2OS-RPA194-HC-PS	XP-SP-HC-RPA-2	U2OS-RPA194-PS-T4	RNAi00764	01	KLHL11	55175	RPA194	A-103369	A011	1.1141	16.157	R1
U2OS-RPA194-HC-PS	XP-SP-HC-RPA-2	U2OS-RPA194-PS-T4	RNAi00764	01	KLHL11	55175	RPA194	A-103407	A011	0.714452	2.153	R2
U2OS-RPA194-HC-PS	XP-SP-HC-RPA-2	U2OS-RPA194-PS-T4	RNAi00765	01	KLHL12	59349	RPA194	A-103369	B002	1.21167	17.572	R1
U2OS-RPA194-HC-PS	XP-SP-HC-RPA-2	U2OS-RPA194-PS-T4	RNAi00765	01	KLHL12	59349	RPA194	A-103407	B002	1.36619	4.117	R2
U2OS-RPA194-HC-PS	XP-SP-HC-RPA-2	U2OS-RPA194-PS-T4	RNAi00766	01	KLHL13	90293	RPA194	A-103369	B003	1.4175	20.557	R1
U2OS-RPA194-HC-PS	XP-SP-HC-RPA-2	U2OS-RPA194-PS-T4	RNAi00766	01	KLHL13	90293	RPA194	A-103407	B003	1.32603	3.996	R2
U2OS-RPA194-HC-PS	XP-SP-HC-RPA-2	U2OS-RPA194-PS-T4	RNAi00767	01	KLHL14	57565	RPA194	A-103369	B004	2.03224	29.472	R1
U2OS-RPA194-HC-PS	XP-SP-HC-RPA-2	U2OS-RPA194-PS-T4	RNAi00767	01	KLHL14	57565	RPA194	A-103407	B004	2.89763	8.732	R2
U2OS-RPA194-HC-PS	XP-SP-HC-RPA-2	U2OS-RPA194-PS-T4	RNAi00768	01	KLHL15	80311	RPA194	A-103369	B005	1.40109	20.319	R1
U2OS-RPA194-HC-PS	XP-SP-HC-RPA-2	U2OS-RPA194-PS-T4	RNAi00768	01	KLHL15	80311	RPA194	A-103407	B005	2.18185	6.575	R2
U2OS-RPA194-HC-PS	XP-SP-HC-RPA-2	U2OS-RPA194-PS-T4	RNAi00769	01	LOC339451	339451	RPA194	A-103369	B006	1.08659	15.758	R1
U2OS-RPA194-HC-PS	XP-SP-HC-RPA-2	U2OS-RPA194-PS-T4	RNAi00769	01	LOC339451	339451	RPA194	A-103407	B006	1.60212	4.828	R2
U2OS-RPA194-HC-PS	XP-SP-HC-RPA-2	U2OS-RPA194-PS-T4	RNAi00770	01	KIAA0795	23276	RPA194	A-103369	B007	0.939027	13.618	R1
U2OS-RPA194-HC-PS	XP-SP-HC-RPA-2	U2OS-RPA194-PS-T4	RNAi00770	01	KIAA0795	23276	RPA194	A-103407	B007	1.72225	5.19	R2
U2OS-RPA194-HC-PS	XP-SP-HC-RPA-2	U2OS-RPA194-PS-T4	RNAi00771	01	AB026190	27252	RPA194	A-103369	B008	0.623489	9.042	R1
U2OS-RPA194-HC-PS	XP-SP-HC-RPA-2	U2OS-RPA194-PS-T4	RNAi00771	01	AB026190	27252	RPA194	A-103407	B008	0.948399	2.858	R2
U2OS-RPA194-HC-PS	XP-SP-HC-RPA-2	U2OS-RPA194-PS-T4	RNAi00772	01	KLHL21	9903	RPA194	A-103369	B009	1.79207	25.989	R1
U2OS-RPA194-HC-PS	XP-SP-HC-RPA-2	U2OS-RPA194-PS-T4	RNAi00772	01	KLHL21	9903	RPA194	A-103407	B009	2.10586	6.346	R2
U2OS-RPA194-HC-PS	XP-SP-HC-RPA-2	U2OS-RPA194-PS-T4	RNAi00773	01	KLHL22	84861	RPA194	A-103369	B010	2.55264	37.019	R1
U2OS-RPA194-HC-PS	XP-SP-HC-RPA-2	U2OS-RPA194-PS-T4	RNAi00773	01	KLHL22	84861	RPA194	A-103407	B010	1.97544	5.953	R2
U2OS-RPA194-HC-PS	XP-SP-HC-RPA-2	U2OS-RPA194-PS-T4	RNAi00774	01	MGC22679	151230	RPA194	A-103369	B011	3.03677	44.04	R1
U2OS-RPA194-HC-PS	XP-SP-HC-RPA-2	U2OS-RPA194-PS-T4	RNAi00774	01	MGC22679	151230	RPA194	A-103407	B011	1.91704	5.777	R2
U2OS-RPA194-HC-PS	XP-SP-HC-RPA-2	U2OS-RPA194-PS-T4	RNAi00775	01	DRE1	54800	RPA194	A-103369	C002	1.34648	19.527	R1
U2OS-RPA194-HC-PS	XP-SP-HC-RPA-2	U2OS-RPA194-PS-T4	RNAi00775	01	DRE1	54800	RPA194	A-103407	C002	1.74282	5.252	R2
U2OS-RPA194-HC-PS	XP-SP-HC-RPA-2	U2OS-RPA194-PS-T4	RNAi00776	01	FLJ12587	64410	RPA194	A-103369	C003	0.758296	10.997	R1
U2OS-RPA194-HC-PS	XP-SP-HC-RPA-2	U2OS-RPA194-PS-T4	RNAi00776	01	FLJ12587	64410	RPA194	A-103407	C003	0.928157	2.797	R2
U2OS-RPA194-HC-PS	XP-SP-HC-RPA-2	U2OS-RPA194-PS-T4	RNAi00777	01	FLJ11078	55295	RPA194	A-103369	C004	0.641418	9.302	R1
U2OS-RPA194-HC-PS	XP-SP-HC-RPA-2	U2OS-RPA194-PS-T4	RNAi00777	01	FLJ11078	55295	RPA194	A-103407	C004	1.00713	3.035	R2
U2OS-RPA194-HC-PS	XP-SP-HC-RPA-2	U2OS-RPA194-PS-T4	RNAi00778	01	BTBD5	54813	RPA194	A-103369	C005	0.948336	13.753	R1
U2OS-RPA194-HC-PS	XP-SP-HC-RPA-2	U2OS-RPA194-PS-T4	RNAi00778	01	BTBD5	54813	RPA194	A-103407	C005	1.20491	3.631	R2
U2OS-RPA194-HC-PS	XP-SP-HC-RPA-2	U2OS-RPA194-PS-T4	RNAi00779	01	KBTBD9	114818	RPA194	A-103369	C006	1.5681	22.741	R1
U2OS-RPA194-HC-PS	XP-SP-HC-RPA-2	U2OS-RPA194-PS-T4	RNAi00779	01	KBTBD9	114818	RPA194	A-103407	C006	2.66434	8.029	R2
U2OS-RPA194-HC-PS	XP-SP-HC-RPA-2	U2OS-RPA194-PS-T4	RNAi00780	01	KLHL3	26249	RPA194	A-103369	C007	1.35434	19.641	R1
U2OS-RPA194-HC-PS	XP-SP-HC-RPA-2	U2OS-RPA194-PS-T4	RNAi00780	01	KLHL3	26249	RPA194	A-103407	C007	1.4966	4.51	R2
U2OS-RPA194-HC-PS	XP-SP-HC-RPA-2	U2OS-RPA194-PS-T4	RNAi00781	01	FLJ43374	377007	RPA194	A-103369	C008	1.25091	18.141	R1
U2OS-RPA194-HC-PS	XP-SP-HC-RPA-2	U2OS-RPA194-PS-T4	RNAi00781	01	FLJ43374	377007	RPA194	A-103407	C008	1.92235	5.793	R2
U2OS-RPA194-HC-PS	XP-SP-HC-RPA-2	U2OS-RPA194-PS-T4	RNAi00782	01	KBTBD1	401265	RPA194	A-103369	C009	1.7418	25.26	R1
U2OS-RPA194-HC-PS	XP-SP-HC-RPA-2	U2OS-RPA194-PS-T4	RNAi00782	01	KBTBD1	401265	RPA194	A-103407	C009	2.5701	7.745	R2
U2OS-RPA194-HC-PS	XP-SP-HC-RPA-2	U2OS-RPA194-PS-T4	RNAi00783	01	KIAA1900	114792	RPA194	A-103369	C010	1.09224	15.84	R1
U2OS-RPA194-HC-PS	XP-SP-HC-RPA-2	U2OS-RPA194-PS-T4	RNAi00783	01	KIAA1900	114792	RPA194	A-103407	C010	1.3622	4.105	R2
U2OS-RPA194-HC-PS	XP-SP-HC-RPA-2	U2OS-RPA194-PS-T4	RNAi00784	01	LOC123103	123103	RPA194	A-103369	C011	0.828354	12.013	R1
U2OS-RPA194-HC-PS	XP-SP-HC-RPA-2	U2OS-RPA194-PS-T4	RNAi00784	01	LOC123103	123103	RPA194	A-103407	C011	1.33466	4.022	R2
U2OS-RPA194-HC-PS	XP-SP-HC-RPA-2	U2OS-RPA194-PS-T4	RNAi00785	01	FLJ34960	257240	RPA194	A-103369	D002	1.49163	21.632	R1
U2OS-RPA194-HC-PS	XP-SP-HC-RPA-2	U2OS-RPA194-PS-T4	RNAi00785	01	FLJ34960	257240	RPA194	A-103407	D002	1.6154	4.868	R2
U2OS-RPA194-HC-PS	XP-SP-HC-RPA-2	U2OS-RPA194-PS-T4	RNAi00786	01	KLHL36	79786	RPA194	A-103369	D003	2.06223	29.907	R1
U2OS-RPA194-HC-PS	XP-SP-HC-RPA-2	U2OS-RPA194-PS-T4	RNAi00786	01	KLHL36	79786	RPA194	A-103407	D003	1.66916	5.03	R2
U2OS-RPA194-HC-PS	XP-SP-HC-RPA-2	U2OS-RPA194-PS-T4	RNAi00787	01	LOC340359	340359	RPA194	A-103369	D004	1.20505	17.476	R1
U2OS-RPA194-HC-PS	XP-SP-HC-RPA-2	U2OS-RPA194-PS-T4	RNAi00787	01	LOC340359	340359	RPA194	A-103407	D004	1.7999	5.424	R2
U2OS-RPA194-HC-PS	XP-SP-HC-RPA-2	U2OS-RPA194-PS-T4	RNAi00788	01	KLHL4	56062	RPA194	A-103369	D005	0.867796	12.585	R1
U2OS-RPA194-HC-PS	XP-SP-HC-RPA-2	U2OS-RPA194-PS-T4	RNAi00788	01	KLHL4	56062	RPA194	A-103407	D005	1.22748	3.699	R2
U2OS-RPA194-HC-PS	XP-SP-HC-RPA-2	U2OS-RPA194-PS-T4	RNAi00789	01	KLHL5	51088	RPA194	A-103369	D006	1.03453	15.003	R1
U2OS-RPA194-HC-PS	XP-SP-HC-RPA-2	U2OS-RPA194-PS-T4	RNAi00789	01	KLHL5	51088	RPA194	A-103407	D006	1.24871	3.763	R2
U2OS-RPA194-HC-PS	XP-SP-HC-RPA-2	U2OS-RPA194-PS-T4	RNAi00790	01	KLHL6	89857	RPA194	A-103369	D007	0.774018	11.225	R1
U2OS-RPA194-HC-PS	XP-SP-HC-RPA-2	U2OS-RPA194-PS-T4	RNAi00790	01	KLHL6	89857	RPA194	A-103407	D007	1.11631	3.364	R2
U2OS-RPA194-HC-PS	XP-SP-HC-RPA-2	U2OS-RPA194-PS-T4	RNAi00791	01	KLHL7	55975	RPA194	A-103369	D008	1.10217	15.984	R1
U2OS-RPA194-HC-PS	XP-SP-HC-RPA-2	U2OS-RPA194-PS-T4	RNAi00791	01	KLHL7	55975	RPA194	A-103407	D008	1.94193	5.852	R2
U2OS-RPA194-HC-PS	XP-SP-HC-RPA-2	U2OS-RPA194-PS-T4	RNAi00792	01	KLHL8	57563	RPA194	A-103369	D009	0.946888	13.732	R1
U2OS-RPA194-HC-PS	XP-SP-HC-RPA-2	U2OS-RPA194-PS-T4	RNAi00792	01	KLHL8	57563	RPA194	A-103407	D009	2.25187	6.786	R2
U2OS-RPA194-HC-PS	XP-SP-HC-RPA-2	U2OS-RPA194-PS-T4	RNAi00793	01	KLHL9	55958	RPA194	A-103369	D010	0.892551	12.944	R1
U2OS-RPA194-HC-PS	XP-SP-HC-RPA-2	U2OS-RPA194-PS-T4	RNAi00793	01	KLHL9	55958	RPA194	A-103407	D010	1.90144	5.73	R2
U2OS-RPA194-HC-PS	XP-SP-HC-RPA-2	U2OS-RPA194-PS-T4	RNAi00794	01	LATS1	9113	RPA194	A-103369	D011	1.62313	23.539	R1
U2OS-RPA194-HC-PS	XP-SP-HC-RPA-2	U2OS-RPA194-PS-T4	RNAi00794	01	LATS1	9113	RPA194	A-103407	D011	2.8598	8.618	R2
U2OS-RPA194-HC-PS	XP-SP-HC-RPA-2	U2OS-RPA194-PS-T4	RNAi00795	01	LATS2	26524	RPA194	A-103369	E002	0.597562	8.666	R1
U2OS-RPA194-HC-PS	XP-SP-HC-RPA-2	U2OS-RPA194-PS-T4	RNAi00795	01	LATS2	26524	RPA194	A-103407	E002	0.894973	2.697	R2
U2OS-RPA194-HC-PS	XP-SP-HC-RPA-2	U2OS-RPA194-PS-T4	RNAi00796	01	LGALS3BP	3959	RPA194	A-103369	E003	1.01577	14.731	R1
U2OS-RPA194-HC-PS	XP-SP-HC-RPA-2	U2OS-RPA194-PS-T4	RNAi00796	01	LGALS3BP	3959	RPA194	A-103407	E003	1.80322	5.434	R2
U2OS-RPA194-HC-PS	XP-SP-HC-RPA-2	U2OS-RPA194-PS-T4	RNAi00797	01	LMX1B	4010	RPA194	A-103369	E004	1.64506	23.857	R1
U2OS-RPA194-HC-PS	XP-SP-HC-RPA-2	U2OS-RPA194-PS-T4	RNAi00797	01	LMX1B	4010	RPA194	A-103407	E004	2.37166	7.147	R2
U2OS-RPA194-HC-PS	XP-SP-HC-RPA-2	U2OS-RPA194-PS-T4	RNAi00798	01	LOC100134427	100134427	RPA194	A-103369	E005	0.777052	11.269	R1
U2OS-RPA194-HC-PS	XP-SP-HC-RPA-2	U2OS-RPA194-PS-T4	RNAi00798	01	LOC100134427	100134427	RPA194	A-103407	E005	1.58686	4.782	R2
U2OS-RPA194-HC-PS	XP-SP-HC-RPA-2	U2OS-RPA194-PS-T4	RNAi00799	01	LOC643596	643596	RPA194	A-103369	E006	0.90848	13.175	R1
U2OS-RPA194-HC-PS	XP-SP-HC-RPA-2	U2OS-RPA194-PS-T4	RNAi00799	01	LOC643596	643596	RPA194	A-103407	E006	1.95222	5.883	R2
U2OS-RPA194-HC-PS	XP-SP-HC-RPA-2	U2OS-RPA194-PS-T4	RNAi00800	01	LOC646862	646862	RPA194	A-103369	E007	1.05673	15.325	R1
U2OS-RPA194-HC-PS	XP-SP-HC-RPA-2	U2OS-RPA194-PS-T4	RNAi00800	01	LOC646862	646862	RPA194	A-103407	E007	2.18483	6.584	R2
U2OS-RPA194-HC-PS	XP-SP-HC-RPA-2	U2OS-RPA194-PS-T4	RNAi00801	01	LOC648245	648245	RPA194	A-103369	E008	0.821666	11.916	R1
U2OS-RPA194-HC-PS	XP-SP-HC-RPA-2	U2OS-RPA194-PS-T4	RNAi00801	01	LOC648245	648245	RPA194	A-103407	E008	2.21802	6.684	R2
U2OS-RPA194-HC-PS	XP-SP-HC-RPA-2	U2OS-RPA194-PS-T4	RNAi00802	01	LOC731049	731049	RPA194	A-103369	E009	1.23036	17.843	R1
U2OS-RPA194-HC-PS	XP-SP-HC-RPA-2	U2OS-RPA194-PS-T4	RNAi00802	01	LOC731049	731049	RPA194	A-103407	E009	3.06985	9.251	R2
U2OS-RPA194-HC-PS	XP-SP-HC-RPA-2	U2OS-RPA194-PS-T4	RNAi00803	01	LZTR1	8216	RPA194	A-103369	E010	0.724095	10.501	R1
U2OS-RPA194-HC-PS	XP-SP-HC-RPA-2	U2OS-RPA194-PS-T4	RNAi00803	01	LZTR1	8216	RPA194	A-103407	E010	1.90543	5.742	R2
U2OS-RPA194-HC-PS	XP-SP-HC-RPA-2	U2OS-RPA194-PS-T4	RNAi00804	01	MAP3K7IP2	23118	RPA194	A-103369	E011	0.809323	11.737	R1
U2OS-RPA194-HC-PS	XP-SP-HC-RPA-2	U2OS-RPA194-PS-T4	RNAi00804	01	MAP3K7IP2	23118	RPA194	A-103407	E011	2.25784	6.804	R2
U2OS-RPA194-HC-PS	XP-SP-HC-RPA-2	U2OS-RPA194-PS-T4	RNAi00805	01	TAB3	257397	RPA194	A-103369	F002	1.57934	22.904	R1
U2OS-RPA194-HC-PS	XP-SP-HC-RPA-2	U2OS-RPA194-PS-T4	RNAi00805	01	TAB3	257397	RPA194	A-103407	F002	1.78231	5.371	R2
U2OS-RPA194-HC-PS	XP-SP-HC-RPA-2	U2OS-RPA194-PS-T4	RNAi00806	01	MARK1	4139	RPA194	A-103369	F003	1.92322	27.891	R1
U2OS-RPA194-HC-PS	XP-SP-HC-RPA-2	U2OS-RPA194-PS-T4	RNAi00806	01	MARK1	4139	RPA194	A-103407	F003	1.91439	5.769	R2
U2OS-RPA194-HC-PS	XP-SP-HC-RPA-2	U2OS-RPA194-PS-T4	RNAi00807	01	MARK2	2011	RPA194	A-103369	F004	1.62333	23.542	R1
U2OS-RPA194-HC-PS	XP-SP-HC-RPA-2	U2OS-RPA194-PS-T4	RNAi00807	01	MARK2	2011	RPA194	A-103407	F004	3.74017	11.271	R2
U2OS-RPA194-HC-PS	XP-SP-HC-RPA-2	U2OS-RPA194-PS-T4	RNAi00808	01	MARK3	4140	RPA194	A-103369	F005	1.03239	14.972	R1
U2OS-RPA194-HC-PS	XP-SP-HC-RPA-2	U2OS-RPA194-PS-T4	RNAi00808	01	MARK3	4140	RPA194	A-103407	F005	2.35938	7.11	R2
U2OS-RPA194-HC-PS	XP-SP-HC-RPA-2	U2OS-RPA194-PS-T4	RNAi00809	01	MARK4	57787	RPA194	A-103369	F006	2.05278	29.77	R1
U2OS-RPA194-HC-PS	XP-SP-HC-RPA-2	U2OS-RPA194-PS-T4	RNAi00809	01	MARK4	57787	RPA194	A-103407	F006	4.90891	14.793	R2
U2OS-RPA194-HC-PS	XP-SP-HC-RPA-2	U2OS-RPA194-PS-T4	RNAi00810	01	TRFP	9477	RPA194	A-103369	F007	0.776845	11.266	R1
U2OS-RPA194-HC-PS	XP-SP-HC-RPA-2	U2OS-RPA194-PS-T4	RNAi00810	01	TRFP	9477	RPA194	A-103407	F007	1.9708	5.939	R2
U2OS-RPA194-HC-PS	XP-SP-HC-RPA-2	U2OS-RPA194-PS-T4	RNAi00811	01	MOCS3	27304	RPA194	A-103369	F008	1.05866	15.353	R1
U2OS-RPA194-HC-PS	XP-SP-HC-RPA-2	U2OS-RPA194-PS-T4	RNAi00811	01	MOCS3	27304	RPA194	A-103407	F008	3.12627	9.421	R2
U2OS-RPA194-HC-PS	XP-SP-HC-RPA-2	U2OS-RPA194-PS-T4	RNAi00812	01	FLJ14981	84954	RPA194	A-103369	F009	1.77331	25.717	R1
U2OS-RPA194-HC-PS	XP-SP-HC-RPA-2	U2OS-RPA194-PS-T4	RNAi00812	01	FLJ14981	84954	RPA194	A-103407	F009	5.38842	16.238	R2
U2OS-RPA194-HC-PS	XP-SP-HC-RPA-2	U2OS-RPA194-PS-T4	RNAi00813	01	KIAA1018	22909	RPA194	A-103369	F010	2.19228	31.793	R1
U2OS-RPA194-HC-PS	XP-SP-HC-RPA-2	U2OS-RPA194-PS-T4	RNAi00813	01	KIAA1018	22909	RPA194	A-103407	F010	5.94724	17.922	R2
U2OS-RPA194-HC-PS	XP-SP-HC-RPA-2	U2OS-RPA194-PS-T4	RNAi00814	01	MYNN	55892	RPA194	A-103369	F011	1.44757	20.993	R1
U2OS-RPA194-HC-PS	XP-SP-HC-RPA-2	U2OS-RPA194-PS-T4	RNAi00814	01	MYNN	55892	RPA194	A-103407	F011	2.98026	8.981	R2
U2OS-RPA194-HC-PS	XP-SP-HC-RPA-2	U2OS-RPA194-PS-T4	RNAi00815	01	MYO6	4646	RPA194	A-103369	G002	2.35998	34.225	R1
U2OS-RPA194-HC-PS	XP-SP-HC-RPA-2	U2OS-RPA194-PS-T4	RNAi00815	01	MYO6	4646	RPA194	A-103407	G002	4.54024	13.682	R2
U2OS-RPA194-HC-PS	XP-SP-HC-RPA-2	U2OS-RPA194-PS-T4	RNAi00816	01	MYSM1	114803	RPA194	A-103369	G003	1.4275	20.702	R1
U2OS-RPA194-HC-PS	XP-SP-HC-RPA-2	U2OS-RPA194-PS-T4	RNAi00816	01	MYSM1	114803	RPA194	A-103407	G003	2.31857	6.987	R2
U2OS-RPA194-HC-PS	XP-SP-HC-RPA-2	U2OS-RPA194-PS-T4	RNAi00817	01	N4BP2	55728	RPA194	A-103369	G004	0.976262	14.158	R1
U2OS-RPA194-HC-PS	XP-SP-HC-RPA-2	U2OS-RPA194-PS-T4	RNAi00817	01	N4BP2	55728	RPA194	A-103407	G004	1.8958	5.713	R2
U2OS-RPA194-HC-PS	XP-SP-HC-RPA-2	U2OS-RPA194-PS-T4	RNAi00818	01	NACA	4666	RPA194	A-103369	G005	2.17456	31.536	R1
U2OS-RPA194-HC-PS	XP-SP-HC-RPA-2	U2OS-RPA194-PS-T4	RNAi00818	01	NACA	4666	RPA194	A-103407	G005	7.26398	21.89	R2
U2OS-RPA194-HC-PS	XP-SP-HC-RPA-2	U2OS-RPA194-PS-T4	RNAi00819	01	MGC71999	342538	RPA194	A-103369	G006	1.5901	23.06	R1
U2OS-RPA194-HC-PS	XP-SP-HC-RPA-2	U2OS-RPA194-PS-T4	RNAi00819	01	MGC71999	342538	RPA194	A-103407	G006	4.0584	12.23	R2
U2OS-RPA194-HC-PS	XP-SP-HC-RPA-2	U2OS-RPA194-PS-T4	RNAi00820	01	KIAA0363	23148	RPA194	A-103369	G007	1.06053	15.38	R1
U2OS-RPA194-HC-PS	XP-SP-HC-RPA-2	U2OS-RPA194-PS-T4	RNAi00820	01	KIAA0363	23148	RPA194	A-103407	G007	3.05426	9.204	R2
U2OS-RPA194-HC-PS	XP-SP-HC-RPA-2	U2OS-RPA194-PS-T4	RNAi00821	01	BTBD14B	112939	RPA194	A-103369	G008	2.06802	29.991	R1
U2OS-RPA194-HC-PS	XP-SP-HC-RPA-2	U2OS-RPA194-PS-T4	RNAi00821	01	BTBD14B	112939	RPA194	A-103407	G008	5.5623	16.762	R2
U2OS-RPA194-HC-PS	XP-SP-HC-RPA-2	U2OS-RPA194-PS-T4	RNAi00822	01	BTBD14A	138151	RPA194	A-103369	G009	1.03832	15.058	R1
U2OS-RPA194-HC-PS	XP-SP-HC-RPA-2	U2OS-RPA194-PS-T4	RNAi00822	01	BTBD14A	138151	RPA194	A-103407	G009	3.18467	9.597	R2
U2OS-RPA194-HC-PS	XP-SP-HC-RPA-2	U2OS-RPA194-PS-T4	RNAi00823	01	APPBP1	8883	RPA194	A-103369	G010	1.03694	15.038	R1
U2OS-RPA194-HC-PS	XP-SP-HC-RPA-2	U2OS-RPA194-PS-T4	RNAi00823	01	APPBP1	8883	RPA194	A-103407	G010	3.62369	10.92	R2
U2OS-RPA194-HC-PS	XP-SP-HC-RPA-2	U2OS-RPA194-PS-T4	RNAi00824	01	M17S2	4077	RPA194	A-103369	G011	4.21438	61.118	R1
U2OS-RPA194-HC-PS	XP-SP-HC-RPA-2	U2OS-RPA194-PS-T4	RNAi00824	01	M17S2	4077	RPA194	A-103407	G011	11.933	35.96	R2
U2OS-RPA194-HC-PS	XP-SP-HC-RPA-2	U2OS-RPA194-PS-T4	RNAi00825	01	NEIL3	55247	RPA194	A-103369	H002	1.1121	16.128	R1
U2OS-RPA194-HC-PS	XP-SP-HC-RPA-2	U2OS-RPA194-PS-T4	RNAi00825	01	NEIL3	55247	RPA194	A-103407	H002	1.49693	4.511	R2
U2OS-RPA194-HC-PS	XP-SP-HC-RPA-2	U2OS-RPA194-PS-T4	RNAi00826	01	NFX1	4799	RPA194	A-103369	H003	1.55934	22.614	R1
U2OS-RPA194-HC-PS	XP-SP-HC-RPA-2	U2OS-RPA194-PS-T4	RNAi00826	01	NFX1	4799	RPA194	A-103407	H003	2.58669	7.795	R2
U2OS-RPA194-HC-PS	XP-SP-HC-RPA-2	U2OS-RPA194-PS-T4	RNAi00827	01	HOZFP	152518	RPA194	A-103369	H004	2.02479	29.364	R1
U2OS-RPA194-HC-PS	XP-SP-HC-RPA-2	U2OS-RPA194-PS-T4	RNAi00827	01	HOZFP	152518	RPA194	A-103407	H004	3.80256	11.459	R2
U2OS-RPA194-HC-PS	XP-SP-HC-RPA-2	U2OS-RPA194-PS-T4	RNAi00828	01	NIPBL	25836	RPA194	A-103369	H005	0.272372	3.95	R1
U2OS-RPA194-HC-PS	XP-SP-HC-RPA-2	U2OS-RPA194-PS-T4	RNAi00828	01	NIPBL	25836	RPA194	A-103407	H005	1.33765	4.031	R2
U2OS-RPA194-HC-PS	XP-SP-HC-RPA-2	U2OS-RPA194-PS-T4	RNAi00829	01	NOSIP	51070	RPA194	A-103369	H006	0.734438	10.651	R1
U2OS-RPA194-HC-PS	XP-SP-HC-RPA-2	U2OS-RPA194-PS-T4	RNAi00829	01	NOSIP	51070	RPA194	A-103407	H006	2.02555	6.104	R2
U2OS-RPA194-HC-PS	XP-SP-HC-RPA-2	U2OS-RPA194-PS-T4	RNAi00830	01	NPL4	55666	RPA194	A-103369	H007	1.92743	27.952	R1
U2OS-RPA194-HC-PS	XP-SP-HC-RPA-2	U2OS-RPA194-PS-T4	RNAi00830	01	NPL4	55666	RPA194	A-103407	H007	5.82479	17.553	R2
U2OS-RPA194-HC-PS	XP-SP-HC-RPA-2	U2OS-RPA194-PS-T4	RNAi00831	01	NSFL1C	55968	RPA194	A-103369	H008	0.604872	8.772	R1
U2OS-RPA194-HC-PS	XP-SP-HC-RPA-2	U2OS-RPA194-PS-T4	RNAi00831	01	NSFL1C	55968	RPA194	A-103407	H008	2.35606	7.1	R2
U2OS-RPA194-HC-PS	XP-SP-HC-RPA-2	U2OS-RPA194-PS-T4	RNAi00832	01	NSMCE1	197370	RPA194	A-103369	H009	0.943647	13.685	R1
U2OS-RPA194-HC-PS	XP-SP-HC-RPA-2	U2OS-RPA194-PS-T4	RNAi00832	01	NSMCE1	197370	RPA194	A-103407	H009	2.3033	6.941	R2
U2OS-RPA194-HC-PS	XP-SP-HC-RPA-2	U2OS-RPA194-PS-T4	RNAi00833	01	NYREN18	51667	RPA194	A-103369	H010	0.463032	6.715	R1
U2OS-RPA194-HC-PS	XP-SP-HC-RPA-2	U2OS-RPA194-PS-T4	RNAi00833	01	NYREN18	51667	RPA194	A-103407	H010	0.889331	2.68	R2
U2OS-RPA194-HC-PS	XP-SP-HC-RPA-2	U2OS-RPA194-PS-T4	RNAi00834	01	NUP153	9972	RPA194	A-103369	H011	0.691893	10.034	R1
U2OS-RPA194-HC-PS	XP-SP-HC-RPA-2	U2OS-RPA194-PS-T4	RNAi00834	01	NUP153	9972	RPA194	A-103407	H011	2.41082	7.265	R2
U2OS-RPA194-HC-PS	XP-SP-HC-RPA-2	U2OS-RPA194-PS-T4	RNAi00835	01	NXF1	10482	RPA194	A-103370	A002	2.21014	42.579	R1
U2OS-RPA194-HC-PS	XP-SP-HC-RPA-2	U2OS-RPA194-PS-T4	RNAi00835	01	NXF1	10482	RPA194	A-103408	A002	3.51078	11.781	R2
U2OS-RPA194-HC-PS	XP-SP-HC-RPA-2	U2OS-RPA194-PS-T4	RNAi00836	01	NXF2	56001	RPA194	A-103370	A003	1.61233	31.062	R1
U2OS-RPA194-HC-PS	XP-SP-HC-RPA-2	U2OS-RPA194-PS-T4	RNAi00836	01	NXF2	56001	RPA194	A-103408	A003	1.04629	3.511	R2
U2OS-RPA194-HC-PS	XP-SP-HC-RPA-2	U2OS-RPA194-PS-T4	RNAi00837	01	OPTN	10133	RPA194	A-103370	A004	1.45562	28.043	R1
U2OS-RPA194-HC-PS	XP-SP-HC-RPA-2	U2OS-RPA194-PS-T4	RNAi00837	01	OPTN	10133	RPA194	A-103408	A004	1.31926	4.427	R2
U2OS-RPA194-HC-PS	XP-SP-HC-RPA-2	U2OS-RPA194-PS-T4	RNAi00838	01	OSTM1	28962	RPA194	A-103370	A005	1.25381	24.155	R1
U2OS-RPA194-HC-PS	XP-SP-HC-RPA-2	U2OS-RPA194-PS-T4	RNAi00838	01	OSTM1	28962	RPA194	A-103408	A005	0.920532	3.089	R2
U2OS-RPA194-HC-PS	XP-SP-HC-RPA-2	U2OS-RPA194-PS-T4	RNAi00839	01	OTUB1	55611	RPA194	A-103370	A006	1.10146	21.22	R1
U2OS-RPA194-HC-PS	XP-SP-HC-RPA-2	U2OS-RPA194-PS-T4	RNAi00839	01	OTUB1	55611	RPA194	A-103408	A006	1.2987	4.358	R2
U2OS-RPA194-HC-PS	XP-SP-HC-RPA-2	U2OS-RPA194-PS-T4	RNAi00840	01	OTUB2	78990	RPA194	A-103370	A007	1.37786	26.545	R1
U2OS-RPA194-HC-PS	XP-SP-HC-RPA-2	U2OS-RPA194-PS-T4	RNAi00840	01	OTUB2	78990	RPA194	A-103408	A007	1.9403	6.511	R2
U2OS-RPA194-HC-PS	XP-SP-HC-RPA-2	U2OS-RPA194-PS-T4	RNAi00841	01	OTUD1	220213	RPA194	A-103370	A008	1.10764	21.339	R1
U2OS-RPA194-HC-PS	XP-SP-HC-RPA-2	U2OS-RPA194-PS-T4	RNAi00841	01	OTUD1	220213	RPA194	A-103408	A008	1.39287	4.674	R2
U2OS-RPA194-HC-PS	XP-SP-HC-RPA-2	U2OS-RPA194-PS-T4	RNAi00842	01	OTUD4	54726	RPA194	A-103370	A009	1.81699	35.005	R1
U2OS-RPA194-HC-PS	XP-SP-HC-RPA-2	U2OS-RPA194-PS-T4	RNAi00842	01	OTUD4	54726	RPA194	A-103408	A009	1.76984	5.939	R2
U2OS-RPA194-HC-PS	XP-SP-HC-RPA-2	U2OS-RPA194-PS-T4	RNAi00843	01	OTUD5	55593	RPA194	A-103370	A010	1.17953	22.724	R1
U2OS-RPA194-HC-PS	XP-SP-HC-RPA-2	U2OS-RPA194-PS-T4	RNAi00843	01	OTUD5	55593	RPA194	A-103408	A010	1.43757	4.824	R2
U2OS-RPA194-HC-PS	XP-SP-HC-RPA-2	U2OS-RPA194-PS-T4	RNAi00844	01	HSHIN6	139562	RPA194	A-103370	A011	1.09482	21.092	R1
U2OS-RPA194-HC-PS	XP-SP-HC-RPA-2	U2OS-RPA194-PS-T4	RNAi00844	01	HSHIN6	139562	RPA194	A-103408	A011	0.891328	2.991	R2
U2OS-RPA194-HC-PS	XP-SP-HC-RPA-2	U2OS-RPA194-PS-T4	RNAi00845	01	OTUD6B	51633	RPA194	A-103370	B002	2.22784	42.92	R1
U2OS-RPA194-HC-PS	XP-SP-HC-RPA-2	U2OS-RPA194-PS-T4	RNAi00845	01	OTUD6B	51633	RPA194	A-103408	B002	1.51207	5.074	R2
U2OS-RPA194-HC-PS	XP-SP-HC-RPA-2	U2OS-RPA194-PS-T4	RNAi00846	01	OTUD7	161725	RPA194	A-103370	B003	1.14973	22.15	R1
U2OS-RPA194-HC-PS	XP-SP-HC-RPA-2	U2OS-RPA194-PS-T4	RNAi00846	01	OTUD7	161725	RPA194	A-103408	B003	0.967021	3.245	R2
U2OS-RPA194-HC-PS	XP-SP-HC-RPA-2	U2OS-RPA194-PS-T4	RNAi00847	01	USP52	9924	RPA194	A-103370	B004	0.716364	13.801	R1
U2OS-RPA194-HC-PS	XP-SP-HC-RPA-2	U2OS-RPA194-PS-T4	RNAi00847	01	USP52	9924	RPA194	A-103408	B004	0.984901	3.305	R2
U2OS-RPA194-HC-PS	XP-SP-HC-RPA-2	U2OS-RPA194-PS-T4	RNAi00848	01	PARP11	57097	RPA194	A-103370	B005	0.680549	13.111	R1
U2OS-RPA194-HC-PS	XP-SP-HC-RPA-2	U2OS-RPA194-PS-T4	RNAi00848	01	PARP11	57097	RPA194	A-103408	B005	1.2987	4.358	R2
U2OS-RPA194-HC-PS	XP-SP-HC-RPA-2	U2OS-RPA194-PS-T4	RNAi00849	01	PCF11	51585	RPA194	A-103370	B006	3.50386	67.503	R1
U2OS-RPA194-HC-PS	XP-SP-HC-RPA-2	U2OS-RPA194-PS-T4	RNAi00849	01	PCF11	51585	RPA194	A-103408	B006	7.37201	24.738	R2
U2OS-RPA194-HC-PS	XP-SP-HC-RPA-2	U2OS-RPA194-PS-T4	RNAi00850	01	PEX12	5193	RPA194	A-103370	B007	0.921292	17.749	R1
U2OS-RPA194-HC-PS	XP-SP-HC-RPA-2	U2OS-RPA194-PS-T4	RNAi00850	01	PEX12	5193	RPA194	A-103408	B007	1.51654	5.089	R2
U2OS-RPA194-HC-PS	XP-SP-HC-RPA-2	U2OS-RPA194-PS-T4	RNAi00851	01	PIAS1	8554	RPA194	A-103370	B008	2.24533	43.257	R1
U2OS-RPA194-HC-PS	XP-SP-HC-RPA-2	U2OS-RPA194-PS-T4	RNAi00851	01	PIAS1	8554	RPA194	A-103408	B008	4.46171	14.972	R2
U2OS-RPA194-HC-PS	XP-SP-HC-RPA-2	U2OS-RPA194-PS-T4	RNAi00852	01	PIAS2	9063	RPA194	A-103370	B009	1.43974	27.737	R1
U2OS-RPA194-HC-PS	XP-SP-HC-RPA-2	U2OS-RPA194-PS-T4	RNAi00852	01	PIAS2	9063	RPA194	A-103408	B009	1.58001	5.302	R2
U2OS-RPA194-HC-PS	XP-SP-HC-RPA-2	U2OS-RPA194-PS-T4	RNAi00853	01	PIAS3	10401	RPA194	A-103370	B010	2.06983	39.876	R1
U2OS-RPA194-HC-PS	XP-SP-HC-RPA-2	U2OS-RPA194-PS-T4	RNAi00853	01	PIAS3	10401	RPA194	A-103408	B010	2.59442	8.706	R2
U2OS-RPA194-HC-PS	XP-SP-HC-RPA-2	U2OS-RPA194-PS-T4	RNAi00854	01	PIAS4	51588	RPA194	A-103370	B011	1.43475	27.641	R1
U2OS-RPA194-HC-PS	XP-SP-HC-RPA-2	U2OS-RPA194-PS-T4	RNAi00854	01	PIAS4	51588	RPA194	A-103408	B011	2.02642	6.8	R2
U2OS-RPA194-HC-PS	XP-SP-HC-RPA-2	U2OS-RPA194-PS-T4	RNAi00855	01	POLH	5429	RPA194	A-103370	C002	1.2156	23.419	R1
U2OS-RPA194-HC-PS	XP-SP-HC-RPA-2	U2OS-RPA194-PS-T4	RNAi00855	01	POLH	5429	RPA194	A-103408	C002	1.63932	5.501	R2
U2OS-RPA194-HC-PS	XP-SP-HC-RPA-2	U2OS-RPA194-PS-T4	RNAi00856	01	POLI	11201	RPA194	A-103370	C003	0.379853	7.318	R1
U2OS-RPA194-HC-PS	XP-SP-HC-RPA-2	U2OS-RPA194-PS-T4	RNAi00856	01	POLI	11201	RPA194	A-103408	C003	0.910698	3.056	R2
U2OS-RPA194-HC-PS	XP-SP-HC-RPA-2	U2OS-RPA194-PS-T4	RNAi00857	01	POLK	51426	RPA194	A-103370	C004	1.0276	19.797	R1
U2OS-RPA194-HC-PS	XP-SP-HC-RPA-2	U2OS-RPA194-PS-T4	RNAi00857	01	POLK	51426	RPA194	A-103408	C004	1.82467	6.123	R2
U2OS-RPA194-HC-PS	XP-SP-HC-RPA-2	U2OS-RPA194-PS-T4	RNAi00858	01	PRPF8	10594	RPA194	A-103370	C005	1.9438	37.448	R1
U2OS-RPA194-HC-PS	XP-SP-HC-RPA-2	U2OS-RPA194-PS-T4	RNAi00858	01	PRPF8	10594	RPA194	A-103408	C005	6.12337	20.548	R2
U2OS-RPA194-HC-PS	XP-SP-HC-RPA-2	U2OS-RPA194-PS-T4	RNAi00859	01	PSMD14	10213	RPA194	A-103370	C006	4.24285	81.74	R1
U2OS-RPA194-HC-PS	XP-SP-HC-RPA-2	U2OS-RPA194-PS-T4	RNAi00859	01	PSMD14	10213	RPA194	A-103408	C006	14.2997	47.985	R2
U2OS-RPA194-HC-PS	XP-SP-HC-RPA-2	U2OS-RPA194-PS-T4	RNAi00860	01	PSMD4	5710	RPA194	A-103370	C007	1.94048	37.384	R1
U2OS-RPA194-HC-PS	XP-SP-HC-RPA-2	U2OS-RPA194-PS-T4	RNAi00860	01	PSMD4	5710	RPA194	A-103408	C007	5.19479	17.432	R2
U2OS-RPA194-HC-PS	XP-SP-HC-RPA-2	U2OS-RPA194-PS-T4	RNAi00861	01	PSMD7	5713	RPA194	A-103370	C008	3.58265	69.021	R1
U2OS-RPA194-HC-PS	XP-SP-HC-RPA-2	U2OS-RPA194-PS-T4	RNAi00861	01	PSMD7	5713	RPA194	A-103408	C008	10.5025	35.243	R2
U2OS-RPA194-HC-PS	XP-SP-HC-RPA-2	U2OS-RPA194-PS-T4	RNAi00862	01	LL0XNC01-237H1.1	282808	RPA194	A-103370	C009	2.75988	53.17	R1
U2OS-RPA194-HC-PS	XP-SP-HC-RPA-2	U2OS-RPA194-PS-T4	RNAi00862	01	LL0XNC01-237H1.1	282808	RPA194	A-103408	C009	1.97248	6.619	R2
U2OS-RPA194-HC-PS	XP-SP-HC-RPA-2	U2OS-RPA194-PS-T4	RNAi00863	01	RABGEF1	27342	RPA194	A-103370	C010	2.46671	47.522	R1
U2OS-RPA194-HC-PS	XP-SP-HC-RPA-2	U2OS-RPA194-PS-T4	RNAi00863	01	RABGEF1	27342	RPA194	A-103408	C010	2.84832	9.558	R2
U2OS-RPA194-HC-PS	XP-SP-HC-RPA-2	U2OS-RPA194-PS-T4	RNAi00864	01	RAD23A	5886	RPA194	A-103370	C011	1.87067	36.039	R1
U2OS-RPA194-HC-PS	XP-SP-HC-RPA-2	U2OS-RPA194-PS-T4	RNAi00864	01	RAD23A	5886	RPA194	A-103408	C011	1.56452	5.25	R2
U2OS-RPA194-HC-PS	XP-SP-HC-RPA-2	U2OS-RPA194-PS-T4	RNAi00865	01	RAD23B	5887	RPA194	A-103370	D002	1.40454	27.059	R1
U2OS-RPA194-HC-PS	XP-SP-HC-RPA-2	U2OS-RPA194-PS-T4	RNAi00865	01	RAD23B	5887	RPA194	A-103408	D002	1.94924	6.541	R2
U2OS-RPA194-HC-PS	XP-SP-HC-RPA-2	U2OS-RPA194-PS-T4	RNAi00866	01	RANBP2	5903	RPA194	A-103370	D003	1.00761	19.412	R1
U2OS-RPA194-HC-PS	XP-SP-HC-RPA-2	U2OS-RPA194-PS-T4	RNAi00866	01	RANBP2	5903	RPA194	A-103408	D003	1.34727	4.521	R2
U2OS-RPA194-HC-PS	XP-SP-HC-RPA-2	U2OS-RPA194-PS-T4	RNAi00867	01	RBM10	8241	RPA194	A-103370	D004	0.672296	12.952	R1
U2OS-RPA194-HC-PS	XP-SP-HC-RPA-2	U2OS-RPA194-PS-T4	RNAi00867	01	RBM10	8241	RPA194	A-103408	D004	1.43936	4.83	R2
U2OS-RPA194-HC-PS	XP-SP-HC-RPA-2	U2OS-RPA194-PS-T4	RNAi00868	01	FLJ40411	375316	RPA194	A-103370	D005	0.703803	13.559	R1
U2OS-RPA194-HC-PS	XP-SP-HC-RPA-2	U2OS-RPA194-PS-T4	RNAi00868	01	FLJ40411	375316	RPA194	A-103408	D005	1.52488	5.117	R2
U2OS-RPA194-HC-PS	XP-SP-HC-RPA-2	U2OS-RPA194-PS-T4	RNAi00869	01	RBM6	10180	RPA194	A-103370	D006	0.862067	16.608	R1
U2OS-RPA194-HC-PS	XP-SP-HC-RPA-2	U2OS-RPA194-PS-T4	RNAi00869	01	RBM6	10180	RPA194	A-103408	D006	2.4037	8.066	R2
U2OS-RPA194-HC-PS	XP-SP-HC-RPA-2	U2OS-RPA194-PS-T4	RNAi00870	01	RCBTB1	55213	RPA194	A-103370	D007	0.610682	11.765	R1
U2OS-RPA194-HC-PS	XP-SP-HC-RPA-2	U2OS-RPA194-PS-T4	RNAi00870	01	RCBTB1	55213	RPA194	A-103408	D007	1.77997	5.973	R2
U2OS-RPA194-HC-PS	XP-SP-HC-RPA-2	U2OS-RPA194-PS-T4	RNAi00871	01	CHC1L	1102	RPA194	A-103370	D008	1.0577	20.377	R1
U2OS-RPA194-HC-PS	XP-SP-HC-RPA-2	U2OS-RPA194-PS-T4	RNAi00871	01	CHC1L	1102	RPA194	A-103408	D008	1.88964	6.341	R2
U2OS-RPA194-HC-PS	XP-SP-HC-RPA-2	U2OS-RPA194-PS-T4	RNAi00872	01	REV1L	51455	RPA194	A-103370	D009	1.19219	22.968	R1
U2OS-RPA194-HC-PS	XP-SP-HC-RPA-2	U2OS-RPA194-PS-T4	RNAi00872	01	REV1L	51455	RPA194	A-103408	D009	2.27079	7.62	R2
U2OS-RPA194-HC-PS	XP-SP-HC-RPA-2	U2OS-RPA194-PS-T4	RNAi00873	01	RFC1	5981	RPA194	A-103370	D010	0.807305	15.553	R1
U2OS-RPA194-HC-PS	XP-SP-HC-RPA-2	U2OS-RPA194-PS-T4	RNAi00873	01	RFC1	5981	RPA194	A-103408	D010	1.62322	5.447	R2
U2OS-RPA194-HC-PS	XP-SP-HC-RPA-2	U2OS-RPA194-PS-T4	RNAi00874	01	LOC342931	342931	RPA194	A-103370	D011	1.24301	23.947	R1
U2OS-RPA194-HC-PS	XP-SP-HC-RPA-2	U2OS-RPA194-PS-T4	RNAi00874	01	LOC342931	342931	RPA194	A-103408	D011	1.74094	5.842	R2
U2OS-RPA194-HC-PS	XP-SP-HC-RPA-2	U2OS-RPA194-PS-T4	RNAi00875	01	RHBDD3	25807	RPA194	A-103370	E002	1.01337	19.523	R1
U2OS-RPA194-HC-PS	XP-SP-HC-RPA-2	U2OS-RPA194-PS-T4	RNAi00875	01	RHBDD3	25807	RPA194	A-103408	E002	1.44234	4.84	R2
U2OS-RPA194-HC-PS	XP-SP-HC-RPA-2	U2OS-RPA194-PS-T4	RNAi00876	01	RHOBTB1	9886	RPA194	A-103370	E003	2.08016	40.075	R1
U2OS-RPA194-HC-PS	XP-SP-HC-RPA-2	U2OS-RPA194-PS-T4	RNAi00876	01	RHOBTB1	9886	RPA194	A-103408	E003	2.78335	9.34	R2
U2OS-RPA194-HC-PS	XP-SP-HC-RPA-2	U2OS-RPA194-PS-T4	RNAi00877	01	RHOBTB2	23221	RPA194	A-103370	E004	1.2074	23.261	R1
U2OS-RPA194-HC-PS	XP-SP-HC-RPA-2	U2OS-RPA194-PS-T4	RNAi00877	01	RHOBTB2	23221	RPA194	A-103408	E004	2.46449	8.27	R2
U2OS-RPA194-HC-PS	XP-SP-HC-RPA-2	U2OS-RPA194-PS-T4	RNAi00878	01	RHOBTB3	22836	RPA194	A-103370	E005	0.509205	9.81	R1
U2OS-RPA194-HC-PS	XP-SP-HC-RPA-2	U2OS-RPA194-PS-T4	RNAi00878	01	RHOBTB3	22836	RPA194	A-103408	E005	1.17175	3.932	R2
U2OS-RPA194-HC-PS	XP-SP-HC-RPA-2	U2OS-RPA194-PS-T4	RNAi00879	01	RNF212	285498	RPA194	A-103370	E006	0.42496	8.187	R1
U2OS-RPA194-HC-PS	XP-SP-HC-RPA-2	U2OS-RPA194-PS-T4	RNAi00879	01	RNF212	285498	RPA194	A-103408	E006	1.23344	4.139	R2
U2OS-RPA194-HC-PS	XP-SP-HC-RPA-2	U2OS-RPA194-PS-T4	RNAi00880	01	RWDD1	51389	RPA194	A-103370	E007	0.965776	18.606	R1
U2OS-RPA194-HC-PS	XP-SP-HC-RPA-2	U2OS-RPA194-PS-T4	RNAi00880	01	RWDD1	51389	RPA194	A-103408	E007	2.91626	9.786	R2
U2OS-RPA194-HC-PS	XP-SP-HC-RPA-2	U2OS-RPA194-PS-T4	RNAi00881	01	RWDD2	112611	RPA194	A-103370	E008	0.671154	12.93	R1
U2OS-RPA194-HC-PS	XP-SP-HC-RPA-2	U2OS-RPA194-PS-T4	RNAi00881	01	RWDD2	112611	RPA194	A-103408	E008	1.64915	5.534	R2
U2OS-RPA194-HC-PS	XP-SP-HC-RPA-2	U2OS-RPA194-PS-T4	RNAi00882	01	RWDD2B	10069	RPA194	A-103370	E009	0.954305	18.385	R1
U2OS-RPA194-HC-PS	XP-SP-HC-RPA-2	U2OS-RPA194-PS-T4	RNAi00882	01	RWDD2B	10069	RPA194	A-103408	E009	2.10927	7.078	R2
U2OS-RPA194-HC-PS	XP-SP-HC-RPA-2	U2OS-RPA194-PS-T4	RNAi00883	01	RWDD3	25950	RPA194	A-103370	E010	1.24555	23.996	R1
U2OS-RPA194-HC-PS	XP-SP-HC-RPA-2	U2OS-RPA194-PS-T4	RNAi00883	01	RWDD3	25950	RPA194	A-103408	E010	3.41124	11.447	R2
U2OS-RPA194-HC-PS	XP-SP-HC-RPA-2	U2OS-RPA194-PS-T4	RNAi00884	01	MGC10198	201965	RPA194	A-103370	E011	1.24997	24.081	R1
U2OS-RPA194-HC-PS	XP-SP-HC-RPA-2	U2OS-RPA194-PS-T4	RNAi00884	01	MGC10198	201965	RPA194	A-103408	E011	2.20075	7.385	R2
U2OS-RPA194-HC-PS	XP-SP-HC-RPA-2	U2OS-RPA194-PS-T4	RNAi00885	01	RYBP	23429	RPA194	A-103370	F002	3.94979	76.094	R1
U2OS-RPA194-HC-PS	XP-SP-HC-RPA-2	U2OS-RPA194-PS-T4	RNAi00885	01	RYBP	23429	RPA194	A-103408	F002	6.32155	21.213	R2
U2OS-RPA194-HC-PS	XP-SP-HC-RPA-2	U2OS-RPA194-PS-T4	RNAi00886	01	SAE1	10055	RPA194	A-103370	F003	1.46849	28.291	R1
U2OS-RPA194-HC-PS	XP-SP-HC-RPA-2	U2OS-RPA194-PS-T4	RNAi00886	01	SAE1	10055	RPA194	A-103408	F003	2.27853	7.646	R2
U2OS-RPA194-HC-PS	XP-SP-HC-RPA-2	U2OS-RPA194-PS-T4	RNAi00887	01	SENP1	29843	RPA194	A-103370	F004	1.50991	29.089	R1
U2OS-RPA194-HC-PS	XP-SP-HC-RPA-2	U2OS-RPA194-PS-T4	RNAi00887	01	SENP1	29843	RPA194	A-103408	F004	2.69872	9.056	R2
U2OS-RPA194-HC-PS	XP-SP-HC-RPA-2	U2OS-RPA194-PS-T4	RNAi00888	01	SENP2	59343	RPA194	A-103370	F005	0.805333	15.515	R1
U2OS-RPA194-HC-PS	XP-SP-HC-RPA-2	U2OS-RPA194-PS-T4	RNAi00888	01	SENP2	59343	RPA194	A-103408	F005	1.28022	4.296	R2
U2OS-RPA194-HC-PS	XP-SP-HC-RPA-2	U2OS-RPA194-PS-T4	RNAi00889	01	SENP3	26168	RPA194	A-103370	F006	0.899751	17.334	R1
U2OS-RPA194-HC-PS	XP-SP-HC-RPA-2	U2OS-RPA194-PS-T4	RNAi00889	01	SENP3	26168	RPA194	A-103408	F006	1.46796	4.926	R2
U2OS-RPA194-HC-PS	XP-SP-HC-RPA-2	U2OS-RPA194-PS-T4	RNAi00890	01	SENP5	205564	RPA194	A-103370	F007	1.17371	22.612	R1
U2OS-RPA194-HC-PS	XP-SP-HC-RPA-2	U2OS-RPA194-PS-T4	RNAi00890	01	SENP5	205564	RPA194	A-103408	F007	3.0304	10.169	R2
U2OS-RPA194-HC-PS	XP-SP-HC-RPA-2	U2OS-RPA194-PS-T4	RNAi00891	01	SENP6	26054	RPA194	A-103370	F008	0.943145	18.17	R1
U2OS-RPA194-HC-PS	XP-SP-HC-RPA-2	U2OS-RPA194-PS-T4	RNAi00891	01	SENP6	26054	RPA194	A-103408	F008	2.37449	7.968	R2
U2OS-RPA194-HC-PS	XP-SP-HC-RPA-2	U2OS-RPA194-PS-T4	RNAi00892	01	SENP7	57337	RPA194	A-103370	F009	1.35149	26.037	R1
U2OS-RPA194-HC-PS	XP-SP-HC-RPA-2	U2OS-RPA194-PS-T4	RNAi00892	01	SENP7	57337	RPA194	A-103408	F009	2.83342	9.508	R2
U2OS-RPA194-HC-PS	XP-SP-HC-RPA-2	U2OS-RPA194-PS-T4	RNAi00893	01	SENP8	123228	RPA194	A-103370	F010	1.29492	24.947	R1
U2OS-RPA194-HC-PS	XP-SP-HC-RPA-2	U2OS-RPA194-PS-T4	RNAi00893	01	SENP8	123228	RPA194	A-103408	F010	2.3876	8.012	R2
U2OS-RPA194-HC-PS	XP-SP-HC-RPA-2	U2OS-RPA194-PS-T4	RNAi00894	01	SF3B3	23450	RPA194	A-103370	F011	3.23996	62.419	R1
U2OS-RPA194-HC-PS	XP-SP-HC-RPA-2	U2OS-RPA194-PS-T4	RNAi00894	01	SF3B3	23450	RPA194	A-103408	F011	6.85169	22.992	R2
U2OS-RPA194-HC-PS	XP-SP-HC-RPA-2	U2OS-RPA194-PS-T4	RNAi00895	01	SHARPIN	81858	RPA194	A-103370	G002	0.52213	10.059	R1
U2OS-RPA194-HC-PS	XP-SP-HC-RPA-2	U2OS-RPA194-PS-T4	RNAi00895	01	SHARPIN	81858	RPA194	A-103408	G002	1.40628	4.719	R2
U2OS-RPA194-HC-PS	XP-SP-HC-RPA-2	U2OS-RPA194-PS-T4	RNAi00896	01	SHKBP1	92799	RPA194	A-103370	G003	0.844678	16.273	R1
U2OS-RPA194-HC-PS	XP-SP-HC-RPA-2	U2OS-RPA194-PS-T4	RNAi00896	01	SHKBP1	92799	RPA194	A-103408	G003	1.49329	5.011	R2
U2OS-RPA194-HC-PS	XP-SP-HC-RPA-2	U2OS-RPA194-PS-T4	RNAi00897	01	SIAH1	6477	RPA194	A-103370	G004	0.539466	10.393	R1
U2OS-RPA194-HC-PS	XP-SP-HC-RPA-2	U2OS-RPA194-PS-T4	RNAi00897	01	SIAH1	6477	RPA194	A-103408	G004	1.32224	4.437	R2
U2OS-RPA194-HC-PS	XP-SP-HC-RPA-2	U2OS-RPA194-PS-T4	RNAi00898	01	SNF1LK	150094	RPA194	A-103370	G005	0.89238	17.192	R1
U2OS-RPA194-HC-PS	XP-SP-HC-RPA-2	U2OS-RPA194-PS-T4	RNAi00898	01	SNF1LK	150094	RPA194	A-103408	G005	1.56571	5.254	R2
U2OS-RPA194-HC-PS	XP-SP-HC-RPA-2	U2OS-RPA194-PS-T4	RNAi00899	01	SIK2	23235	RPA194	A-103370	G006	0.915427	17.636	R1
U2OS-RPA194-HC-PS	XP-SP-HC-RPA-2	U2OS-RPA194-PS-T4	RNAi00899	01	SIK2	23235	RPA194	A-103408	G006	1.46737	4.924	R2
U2OS-RPA194-HC-PS	XP-SP-HC-RPA-2	U2OS-RPA194-PS-T4	RNAi00900	01	SMARCAD1	56916	RPA194	A-103370	G007	1.26258	24.324	R1
U2OS-RPA194-HC-PS	XP-SP-HC-RPA-2	U2OS-RPA194-PS-T4	RNAi00900	01	SMARCAD1	56916	RPA194	A-103408	G007	3.58319	12.024	R2
U2OS-RPA194-HC-PS	XP-SP-HC-RPA-2	U2OS-RPA194-PS-T4	RNAi00901	01	SNRK	54861	RPA194	A-103370	G008	1.16453	22.435	R1
U2OS-RPA194-HC-PS	XP-SP-HC-RPA-2	U2OS-RPA194-PS-T4	RNAi00901	01	SNRK	54861	RPA194	A-103408	G008	2.49965	8.388	R2
U2OS-RPA194-HC-PS	XP-SP-HC-RPA-2	U2OS-RPA194-PS-T4	RNAi00902	01	SOLH	6650	RPA194	A-103370	G009	1.26336	24.339	R1
U2OS-RPA194-HC-PS	XP-SP-HC-RPA-2	U2OS-RPA194-PS-T4	RNAi00902	01	SOLH	6650	RPA194	A-103408	G009	3.29294	11.05	R2
U2OS-RPA194-HC-PS	XP-SP-HC-RPA-2	U2OS-RPA194-PS-T4	RNAi00903	01	SPOP	8405	RPA194	A-103370	G010	1.55746	30.005	R1
U2OS-RPA194-HC-PS	XP-SP-HC-RPA-2	U2OS-RPA194-PS-T4	RNAi00903	01	SPOP	8405	RPA194	A-103408	G010	2.86769	9.623	R2
U2OS-RPA194-HC-PS	XP-SP-HC-RPA-2	U2OS-RPA194-PS-T4	RNAi00904	01	LOC339745	339745	RPA194	A-103370	G011	1.51448	29.177	R1
U2OS-RPA194-HC-PS	XP-SP-HC-RPA-2	U2OS-RPA194-PS-T4	RNAi00904	01	LOC339745	339745	RPA194	A-103408	G011	2.60395	8.738	R2
U2OS-RPA194-HC-PS	XP-SP-HC-RPA-2	U2OS-RPA194-PS-T4	RNAi00905	01	SQSTM1	8878	RPA194	A-103370	H002	0.689529	13.284	R1
U2OS-RPA194-HC-PS	XP-SP-HC-RPA-2	U2OS-RPA194-PS-T4	RNAi00905	01	SQSTM1	8878	RPA194	A-103408	H002	1.2692	4.259	R2
U2OS-RPA194-HC-PS	XP-SP-HC-RPA-2	U2OS-RPA194-PS-T4	RNAi00906	01	STAM	8027	RPA194	A-103370	H003	1.30613	25.163	R1
U2OS-RPA194-HC-PS	XP-SP-HC-RPA-2	U2OS-RPA194-PS-T4	RNAi00906	01	STAM	8027	RPA194	A-103408	H003	2.32472	7.801	R2
U2OS-RPA194-HC-PS	XP-SP-HC-RPA-2	U2OS-RPA194-PS-T4	RNAi00907	01	STAM2	10254	RPA194	A-103370	H004	0.805488	15.518	R1
U2OS-RPA194-HC-PS	XP-SP-HC-RPA-2	U2OS-RPA194-PS-T4	RNAi00907	01	STAM2	10254	RPA194	A-103408	H004	1.3881	4.658	R2
U2OS-RPA194-HC-PS	XP-SP-HC-RPA-2	U2OS-RPA194-PS-T4	RNAi00908	01	STAMBP	10617	RPA194	A-103370	H005	0.856253	16.496	R1
U2OS-RPA194-HC-PS	XP-SP-HC-RPA-2	U2OS-RPA194-PS-T4	RNAi00908	01	STAMBP	10617	RPA194	A-103408	H005	1.53353	5.146	R2
U2OS-RPA194-HC-PS	XP-SP-HC-RPA-2	U2OS-RPA194-PS-T4	RNAi00909	01	STAMBPL1	57559	RPA194	A-103370	H006	1.71375	33.016	R1
U2OS-RPA194-HC-PS	XP-SP-HC-RPA-2	U2OS-RPA194-PS-T4	RNAi00909	01	STAMBPL1	57559	RPA194	A-103408	H006	3.02056	10.136	R2
U2OS-RPA194-HC-PS	XP-SP-HC-RPA-2	U2OS-RPA194-PS-T4	RNAi00910	01	MGC5306	79101	RPA194	A-103370	H007	1.90332	36.668	R1
U2OS-RPA194-HC-PS	XP-SP-HC-RPA-2	U2OS-RPA194-PS-T4	RNAi00910	01	MGC5306	79101	RPA194	A-103408	H007	3.73011	12.517	R2
U2OS-RPA194-HC-PS	XP-SP-HC-RPA-2	U2OS-RPA194-PS-T4	RNAi00911	01	TANK	10010	RPA194	A-103370	H008	0.816129	15.723	R1
U2OS-RPA194-HC-PS	XP-SP-HC-RPA-2	U2OS-RPA194-PS-T4	RNAi00911	01	TANK	10010	RPA194	A-103408	H008	1.75911	5.903	R2
U2OS-RPA194-HC-PS	XP-SP-HC-RPA-2	U2OS-RPA194-PS-T4	RNAi00912	01	TAX1BP1	8887	RPA194	A-103370	H009	1.97162	37.984	R1
U2OS-RPA194-HC-PS	XP-SP-HC-RPA-2	U2OS-RPA194-PS-T4	RNAi00912	01	TAX1BP1	8887	RPA194	A-103408	H009	4.29304	14.406	R2
U2OS-RPA194-HC-PS	XP-SP-HC-RPA-2	U2OS-RPA194-PS-T4	RNAi00913	01	PROSAPIP2	9755	RPA194	A-103370	H010	1.53763	29.623	R1
U2OS-RPA194-HC-PS	XP-SP-HC-RPA-2	U2OS-RPA194-PS-T4	RNAi00913	01	PROSAPIP2	9755	RPA194	A-103408	H010	3.43598	11.53	R2
U2OS-RPA194-HC-PS	XP-SP-HC-RPA-2	U2OS-RPA194-PS-T4	RNAi00914	01	TCEB3	6924	RPA194	A-103370	H011	0.816752	15.735	R1
U2OS-RPA194-HC-PS	XP-SP-HC-RPA-2	U2OS-RPA194-PS-T4	RNAi00914	01	TCEB3	6924	RPA194	A-103408	H011	1.84971	6.207	R2
U2OS-RPA194-HC-PS	XP-SP-HC-RPA-2	U2OS-RPA194-PS-T4	RNAi00915	01	TDRD3	81550	RPA194	A-103371	A002	1.13401	14.132	R1
U2OS-RPA194-HC-PS	XP-SP-HC-RPA-2	U2OS-RPA194-PS-T4	RNAi00915	01	TDRD3	81550	RPA194	A-103409	A002	1.10194	2.216	R2
U2OS-RPA194-HC-PS	XP-SP-HC-RPA-2	U2OS-RPA194-PS-T4	RNAi00916	01	TNFAIP1	7126	RPA194	A-103371	A003	0.812791	10.129	R1
U2OS-RPA194-HC-PS	XP-SP-HC-RPA-2	U2OS-RPA194-PS-T4	RNAi00916	01	TNFAIP1	7126	RPA194	A-103409	A003	1.10045	2.213	R2
U2OS-RPA194-HC-PS	XP-SP-HC-RPA-2	U2OS-RPA194-PS-T4	RNAi00917	01	TNIP1	10318	RPA194	A-103371	A004	0.598941	7.464	R1
U2OS-RPA194-HC-PS	XP-SP-HC-RPA-2	U2OS-RPA194-PS-T4	RNAi00917	01	TNIP1	10318	RPA194	A-103409	A004	1.16708	2.347	R2
U2OS-RPA194-HC-PS	XP-SP-HC-RPA-2	U2OS-RPA194-PS-T4	RNAi00918	01	TNIP2	79155	RPA194	A-103371	A005	0.706387	8.803	R1
U2OS-RPA194-HC-PS	XP-SP-HC-RPA-2	U2OS-RPA194-PS-T4	RNAi00918	01	TNIP2	79155	RPA194	A-103409	A005	1.6365	3.291	R2
U2OS-RPA194-HC-PS	XP-SP-HC-RPA-2	U2OS-RPA194-PS-T4	RNAi00919	01	TNIP3	79931	RPA194	A-103371	A006	0.574466	7.159	R1
U2OS-RPA194-HC-PS	XP-SP-HC-RPA-2	U2OS-RPA194-PS-T4	RNAi00919	01	TNIP3	79931	RPA194	A-103409	A006	1.93187	3.885	R2
U2OS-RPA194-HC-PS	XP-SP-HC-RPA-2	U2OS-RPA194-PS-T4	RNAi00920	01	TNK2	10188	RPA194	A-103371	A007	1.13088	14.093	R1
U2OS-RPA194-HC-PS	XP-SP-HC-RPA-2	U2OS-RPA194-PS-T4	RNAi00920	01	TNK2	10188	RPA194	A-103409	A007	2.25908	4.543	R2
U2OS-RPA194-HC-PS	XP-SP-HC-RPA-2	U2OS-RPA194-PS-T4	RNAi00921	01	KIAA1582	57690	RPA194	A-103371	A008	2.12839	26.524	R1
U2OS-RPA194-HC-PS	XP-SP-HC-RPA-2	U2OS-RPA194-PS-T4	RNAi00921	01	KIAA1582	57690	RPA194	A-103409	A008	3.16609	6.367	R2
U2OS-RPA194-HC-PS	XP-SP-HC-RPA-2	U2OS-RPA194-PS-T4	RNAi00922	01	TOLLIP	54472	RPA194	A-103371	A009	1.632	20.338	R1
U2OS-RPA194-HC-PS	XP-SP-HC-RPA-2	U2OS-RPA194-PS-T4	RNAi00922	01	TOLLIP	54472	RPA194	A-103409	A009	1.37494	2.765	R2
U2OS-RPA194-HC-PS	XP-SP-HC-RPA-2	U2OS-RPA194-PS-T4	RNAi00923	01	TOM1	10043	RPA194	A-103371	A010	0.883727	11.013	R1
U2OS-RPA194-HC-PS	XP-SP-HC-RPA-2	U2OS-RPA194-PS-T4	RNAi00923	01	TOM1	10043	RPA194	A-103409	A010	2.78866	5.608	R2
U2OS-RPA194-HC-PS	XP-SP-HC-RPA-2	U2OS-RPA194-PS-T4	RNAi00924	01	TOM1L1	10040	RPA194	A-103371	A011	1.63505	20.376	R1
U2OS-RPA194-HC-PS	XP-SP-HC-RPA-2	U2OS-RPA194-PS-T4	RNAi00924	01	TOM1L1	10040	RPA194	A-103409	A011	1.89557	3.812	R2
U2OS-RPA194-HC-PS	XP-SP-HC-RPA-2	U2OS-RPA194-PS-T4	RNAi00925	01	TOM1L2	146691	RPA194	A-103371	B002	1.20262	14.987	R1
U2OS-RPA194-HC-PS	XP-SP-HC-RPA-2	U2OS-RPA194-PS-T4	RNAi00925	01	TOM1L2	146691	RPA194	A-103409	B002	1.05818	2.128	R2
U2OS-RPA194-HC-PS	XP-SP-HC-RPA-2	U2OS-RPA194-PS-T4	RNAi00926	01	TRAF2	7186	RPA194	A-103371	B003	1.14243	14.237	R1
U2OS-RPA194-HC-PS	XP-SP-HC-RPA-2	U2OS-RPA194-PS-T4	RNAi00926	01	TRAF2	7186	RPA194	A-103409	B003	2.06763	4.158	R2
U2OS-RPA194-HC-PS	XP-SP-HC-RPA-2	U2OS-RPA194-PS-T4	RNAi00927	01	TRIM9	114088	RPA194	A-103371	B004	1.38613	17.274	R1
U2OS-RPA194-HC-PS	XP-SP-HC-RPA-2	U2OS-RPA194-PS-T4	RNAi00927	01	TRIM9	114088	RPA194	A-103409	B004	1.93585	3.893	R2
U2OS-RPA194-HC-PS	XP-SP-HC-RPA-2	U2OS-RPA194-PS-T4	RNAi00928	01	TTRAP	51567	RPA194	A-103371	B005	1.31247	16.356	R1
U2OS-RPA194-HC-PS	XP-SP-HC-RPA-2	U2OS-RPA194-PS-T4	RNAi00928	01	TTRAP	51567	RPA194	A-103409	B005	1.99851	4.019	R2
U2OS-RPA194-HC-PS	XP-SP-HC-RPA-2	U2OS-RPA194-PS-T4	RNAi00929	01	UBA2	10054	RPA194	A-103371	B006	1.4468	18.03	R1
U2OS-RPA194-HC-PS	XP-SP-HC-RPA-2	U2OS-RPA194-PS-T4	RNAi00929	01	UBA2	10054	RPA194	A-103409	B006	2.01442	4.051	R2
U2OS-RPA194-HC-PS	XP-SP-HC-RPA-2	U2OS-RPA194-PS-T4	RNAi00930	01	UBADC1	10422	RPA194	A-103371	B007	0.980581	12.22	R1
U2OS-RPA194-HC-PS	XP-SP-HC-RPA-2	U2OS-RPA194-PS-T4	RNAi00930	01	UBADC1	10422	RPA194	A-103409	B007	1.65092	3.32	R2
U2OS-RPA194-HC-PS	XP-SP-HC-RPA-2	U2OS-RPA194-PS-T4	RNAi00931	01	PHGDHL1	337867	RPA194	A-103371	B008	1.16137	14.473	R1
U2OS-RPA194-HC-PS	XP-SP-HC-RPA-2	U2OS-RPA194-PS-T4	RNAi00931	01	PHGDHL1	337867	RPA194	A-103409	B008	1.63948	3.297	R2
U2OS-RPA194-HC-PS	XP-SP-HC-RPA-2	U2OS-RPA194-PS-T4	RNAi00932	01	UBAP1	51271	RPA194	A-103371	B009	0.823303	10.26	R1
U2OS-RPA194-HC-PS	XP-SP-HC-RPA-2	U2OS-RPA194-PS-T4	RNAi00932	01	UBAP1	51271	RPA194	A-103409	B009	1.44406	2.904	R2
U2OS-RPA194-HC-PS	XP-SP-HC-RPA-2	U2OS-RPA194-PS-T4	RNAi00933	01	UBAP2	55833	RPA194	A-103371	B010	1.35091	16.835	R1
U2OS-RPA194-HC-PS	XP-SP-HC-RPA-2	U2OS-RPA194-PS-T4	RNAi00933	01	UBAP2	55833	RPA194	A-103409	B010	1.94132	3.904	R2
U2OS-RPA194-HC-PS	XP-SP-HC-RPA-2	U2OS-RPA194-PS-T4	RNAi00934	01	NICE-4	9898	RPA194	A-103371	B011	1.48235	18.473	R1
U2OS-RPA194-HC-PS	XP-SP-HC-RPA-2	U2OS-RPA194-PS-T4	RNAi00934	01	NICE-4	9898	RPA194	A-103409	B011	1.55644	3.13	R2
U2OS-RPA194-HC-PS	XP-SP-HC-RPA-2	U2OS-RPA194-PS-T4	RNAi00935	01	UBASH3A	53347	RPA194	A-103371	C002	0.666586	8.307	R1
U2OS-RPA194-HC-PS	XP-SP-HC-RPA-2	U2OS-RPA194-PS-T4	RNAi00935	01	UBASH3A	53347	RPA194	A-103409	C002	1.45102	2.918	R2
U2OS-RPA194-HC-PS	XP-SP-HC-RPA-2	U2OS-RPA194-PS-T4	RNAi00936	01	KIAA1959	84959	RPA194	A-103371	C003	1.21016	15.081	R1
U2OS-RPA194-HC-PS	XP-SP-HC-RPA-2	U2OS-RPA194-PS-T4	RNAi00936	01	KIAA1959	84959	RPA194	A-103409	C003	1.46096	2.938	R2
U2OS-RPA194-HC-PS	XP-SP-HC-RPA-2	U2OS-RPA194-PS-T4	RNAi00937	01	LOC646463	646463	RPA194	A-103371	C004	1.18111	14.719	R1
U2OS-RPA194-HC-PS	XP-SP-HC-RPA-2	U2OS-RPA194-PS-T4	RNAi00937	01	LOC646463	646463	RPA194	A-103409	C004	1.9642	3.95	R2
U2OS-RPA194-HC-PS	XP-SP-HC-RPA-2	U2OS-RPA194-PS-T4	RNAi00938	01	UBL3	5412	RPA194	A-103371	C005	1.0512	13.1	R1
U2OS-RPA194-HC-PS	XP-SP-HC-RPA-2	U2OS-RPA194-PS-T4	RNAi00938	01	UBL3	5412	RPA194	A-103409	C005	2.04525	4.113	R2
U2OS-RPA194-HC-PS	XP-SP-HC-RPA-2	U2OS-RPA194-PS-T4	RNAi00939	01	UBL4	8266	RPA194	A-103371	C006	0.753651	9.392	R1
U2OS-RPA194-HC-PS	XP-SP-HC-RPA-2	U2OS-RPA194-PS-T4	RNAi00939	01	UBL4	8266	RPA194	A-103409	C006	1.93635	3.894	R2
U2OS-RPA194-HC-PS	XP-SP-HC-RPA-2	U2OS-RPA194-PS-T4	RNAi00940	01	UBL5	59286	RPA194	A-103371	C007	1.2693	15.818	R1
U2OS-RPA194-HC-PS	XP-SP-HC-RPA-2	U2OS-RPA194-PS-T4	RNAi00940	01	UBL5	59286	RPA194	A-103409	C007	3.33764	6.712	R2
U2OS-RPA194-HC-PS	XP-SP-HC-RPA-2	U2OS-RPA194-PS-T4	RNAi00941	01	BMSC-UBP	84993	RPA194	A-103371	C008	1.09653	13.665	R1
U2OS-RPA194-HC-PS	XP-SP-HC-RPA-2	U2OS-RPA194-PS-T4	RNAi00941	01	BMSC-UBP	84993	RPA194	A-103409	C008	1.58429	3.186	R2
U2OS-RPA194-HC-PS	XP-SP-HC-RPA-2	U2OS-RPA194-PS-T4	RNAi00942	01	UBQLN1	29979	RPA194	A-103371	C009	1.43372	17.867	R1
U2OS-RPA194-HC-PS	XP-SP-HC-RPA-2	U2OS-RPA194-PS-T4	RNAi00942	01	UBQLN1	29979	RPA194	A-103409	C009	2.42118	4.869	R2
U2OS-RPA194-HC-PS	XP-SP-HC-RPA-2	U2OS-RPA194-PS-T4	RNAi00943	01	UBQLN2	29978	RPA194	A-103371	C010	1.43412	17.872	R1
U2OS-RPA194-HC-PS	XP-SP-HC-RPA-2	U2OS-RPA194-PS-T4	RNAi00943	01	UBQLN2	29978	RPA194	A-103409	C010	3.30731	6.651	R2
U2OS-RPA194-HC-PS	XP-SP-HC-RPA-2	U2OS-RPA194-PS-T4	RNAi00944	01	UBQLN3	50613	RPA194	A-103371	C011	1.29811	16.177	R1
U2OS-RPA194-HC-PS	XP-SP-HC-RPA-2	U2OS-RPA194-PS-T4	RNAi00944	01	UBQLN3	50613	RPA194	A-103409	C011	1.6554	3.329	R2
U2OS-RPA194-HC-PS	XP-SP-HC-RPA-2	U2OS-RPA194-PS-T4	RNAi00945	01	UBQLN4	56893	RPA194	A-103371	D002	1.56323	19.481	R1
U2OS-RPA194-HC-PS	XP-SP-HC-RPA-2	U2OS-RPA194-PS-T4	RNAi00945	01	UBQLN4	56893	RPA194	A-103409	D002	1.58429	3.186	R2
U2OS-RPA194-HC-PS	XP-SP-HC-RPA-2	U2OS-RPA194-PS-T4	RNAi00946	01	RBAF600	23352	RPA194	A-103371	D003	1.09597	13.658	R1
U2OS-RPA194-HC-PS	XP-SP-HC-RPA-2	U2OS-RPA194-PS-T4	RNAi00946	01	RBAF600	23352	RPA194	A-103409	D003	1.26405	2.542	R2
U2OS-RPA194-HC-PS	XP-SP-HC-RPA-2	U2OS-RPA194-PS-T4	RNAi00947	01	UBTD1	80019	RPA194	A-103371	D004	1.64669	20.521	R1
U2OS-RPA194-HC-PS	XP-SP-HC-RPA-2	U2OS-RPA194-PS-T4	RNAi00947	01	UBTD1	80019	RPA194	A-103409	D004	1.79612	3.612	R2
U2OS-RPA194-HC-PS	XP-SP-HC-RPA-2	U2OS-RPA194-PS-T4	RNAi00948	01	LOC120126	120126	RPA194	A-103371	D005	0.658241	8.203	R1
U2OS-RPA194-HC-PS	XP-SP-HC-RPA-2	U2OS-RPA194-PS-T4	RNAi00948	01	LOC120126	120126	RPA194	A-103409	D005	1.4356	2.887	R2
U2OS-RPA194-HC-PS	XP-SP-HC-RPA-2	U2OS-RPA194-PS-T4	RNAi00949	01	UBXN1	51035	RPA194	A-103371	D006	2.37723	29.625	R1
U2OS-RPA194-HC-PS	XP-SP-HC-RPA-2	U2OS-RPA194-PS-T4	RNAi00949	01	UBXN1	51035	RPA194	A-103409	D006	5.30632	10.671	R2
U2OS-RPA194-HC-PS	XP-SP-HC-RPA-2	U2OS-RPA194-PS-T4	RNAi00950	01	KIAA0794	26043	RPA194	A-103371	D007	0.789279	9.836	R1
U2OS-RPA194-HC-PS	XP-SP-HC-RPA-2	U2OS-RPA194-PS-T4	RNAi00950	01	KIAA0794	26043	RPA194	A-103409	D007	1.727	3.473	R2
U2OS-RPA194-HC-PS	XP-SP-HC-RPA-2	U2OS-RPA194-PS-T4	RNAi00951	01	UCHL1	7345	RPA194	A-103371	D008	0.591398	7.37	R1
U2OS-RPA194-HC-PS	XP-SP-HC-RPA-2	U2OS-RPA194-PS-T4	RNAi00951	01	UCHL1	7345	RPA194	A-103409	D008	1.64097	3.3	R2
U2OS-RPA194-HC-PS	XP-SP-HC-RPA-2	U2OS-RPA194-PS-T4	RNAi00952	01	UCHL3	7347	RPA194	A-103371	D009	1.47071	18.328	R1
U2OS-RPA194-HC-PS	XP-SP-HC-RPA-2	U2OS-RPA194-PS-T4	RNAi00952	01	UCHL3	7347	RPA194	A-103409	D009	2.28891	4.603	R2
U2OS-RPA194-HC-PS	XP-SP-HC-RPA-2	U2OS-RPA194-PS-T4	RNAi00953	01	UCHL5	51377	RPA194	A-103371	D010	0.726448	9.053	R1
U2OS-RPA194-HC-PS	XP-SP-HC-RPA-2	U2OS-RPA194-PS-T4	RNAi00953	01	UCHL5	51377	RPA194	A-103409	D010	2.09896	4.221	R2
U2OS-RPA194-HC-PS	XP-SP-HC-RPA-2	U2OS-RPA194-PS-T4	RNAi00954	01	UFD1L	7353	RPA194	A-103371	D011	1.56516	19.505	R1
U2OS-RPA194-HC-PS	XP-SP-HC-RPA-2	U2OS-RPA194-PS-T4	RNAi00954	01	UFD1L	7353	RPA194	A-103409	D011	3.02884	6.091	R2
U2OS-RPA194-HC-PS	XP-SP-HC-RPA-2	U2OS-RPA194-PS-T4	RNAi00955	01	RAP80	51720	RPA194	A-103371	E002	0.988365	12.317	R1
U2OS-RPA194-HC-PS	XP-SP-HC-RPA-2	U2OS-RPA194-PS-T4	RNAi00955	01	RAP80	51720	RPA194	A-103409	E002	1.15117	2.315	R2
U2OS-RPA194-HC-PS	XP-SP-HC-RPA-2	U2OS-RPA194-PS-T4	RNAi00956	01	UNKL	64718	RPA194	A-103371	E003	0.768737	9.58	R1
U2OS-RPA194-HC-PS	XP-SP-HC-RPA-2	U2OS-RPA194-PS-T4	RNAi00956	01	UNKL	64718	RPA194	A-103409	E003	1.65142	3.321	R2
U2OS-RPA194-HC-PS	XP-SP-HC-RPA-2	U2OS-RPA194-PS-T4	RNAi00957	01	USP1	7398	RPA194	A-103371	E004	0.775317	9.662	R1
U2OS-RPA194-HC-PS	XP-SP-HC-RPA-2	U2OS-RPA194-PS-T4	RNAi00957	01	USP1	7398	RPA194	A-103409	E004	2.04923	4.121	R2
U2OS-RPA194-HC-PS	XP-SP-HC-RPA-2	U2OS-RPA194-PS-T4	RNAi00958	01	USP10	9100	RPA194	A-103371	E005	0.781416	9.738	R1
U2OS-RPA194-HC-PS	XP-SP-HC-RPA-2	U2OS-RPA194-PS-T4	RNAi00958	01	USP10	9100	RPA194	A-103409	E005	2.27897	4.583	R2
U2OS-RPA194-HC-PS	XP-SP-HC-RPA-2	U2OS-RPA194-PS-T4	RNAi00959	01	USP11	8237	RPA194	A-103371	E006	0.390387	4.865	R1
U2OS-RPA194-HC-PS	XP-SP-HC-RPA-2	U2OS-RPA194-PS-T4	RNAi00959	01	USP11	8237	RPA194	A-103409	E006	1.49577	3.008	R2
U2OS-RPA194-HC-PS	XP-SP-HC-RPA-2	U2OS-RPA194-PS-T4	RNAi00960	01	USP12	219333	RPA194	A-103371	E007	0.928583	11.572	R1
U2OS-RPA194-HC-PS	XP-SP-HC-RPA-2	U2OS-RPA194-PS-T4	RNAi00960	01	USP12	219333	RPA194	A-103409	E007	2.22775	4.48	R2
U2OS-RPA194-HC-PS	XP-SP-HC-RPA-2	U2OS-RPA194-PS-T4	RNAi00961	01	USP13	8975	RPA194	A-103371	E008	0.769058	9.584	R1
U2OS-RPA194-HC-PS	XP-SP-HC-RPA-2	U2OS-RPA194-PS-T4	RNAi00961	01	USP13	8975	RPA194	A-103409	E008	1.6733	3.365	R2
U2OS-RPA194-HC-PS	XP-SP-HC-RPA-2	U2OS-RPA194-PS-T4	RNAi00962	01	USP14	9097	RPA194	A-103371	E009	1.16041	14.461	R1
U2OS-RPA194-HC-PS	XP-SP-HC-RPA-2	U2OS-RPA194-PS-T4	RNAi00962	01	USP14	9097	RPA194	A-103409	E009	1.95027	3.922	R2
U2OS-RPA194-HC-PS	XP-SP-HC-RPA-2	U2OS-RPA194-PS-T4	RNAi00963	01	USP15	9958	RPA194	A-103371	E010	1.64974	20.559	R1
U2OS-RPA194-HC-PS	XP-SP-HC-RPA-2	U2OS-RPA194-PS-T4	RNAi00963	01	USP15	9958	RPA194	A-103409	E010	2.8543	5.74	R2
U2OS-RPA194-HC-PS	XP-SP-HC-RPA-2	U2OS-RPA194-PS-T4	RNAi00964	01	USP16	10600	RPA194	A-103371	E011	2.09846	26.151	R1
U2OS-RPA194-HC-PS	XP-SP-HC-RPA-2	U2OS-RPA194-PS-T4	RNAi00964	01	USP16	10600	RPA194	A-103409	E011	3.88215	7.807	R2
U2OS-RPA194-HC-PS	XP-SP-HC-RPA-2	U2OS-RPA194-PS-T4	RNAi00965	01	USP17L3	645836	RPA194	A-103371	F002	0.712406	8.878	R1
U2OS-RPA194-HC-PS	XP-SP-HC-RPA-2	U2OS-RPA194-PS-T4	RNAi00965	01	USP17L3	645836	RPA194	A-103409	F002	1.40726	2.83	R2
U2OS-RPA194-HC-PS	XP-SP-HC-RPA-2	U2OS-RPA194-PS-T4	RNAi00966	01	USP18	11274	RPA194	A-103371	F003	1.39576	17.394	R1
U2OS-RPA194-HC-PS	XP-SP-HC-RPA-2	U2OS-RPA194-PS-T4	RNAi00966	01	USP18	11274	RPA194	A-103409	F003	1.98707	3.996	R2
U2OS-RPA194-HC-PS	XP-SP-HC-RPA-2	U2OS-RPA194-PS-T4	RNAi00967	01	USP19	10869	RPA194	A-103371	F004	0.817124	10.183	R1
U2OS-RPA194-HC-PS	XP-SP-HC-RPA-2	U2OS-RPA194-PS-T4	RNAi00967	01	USP19	10869	RPA194	A-103409	F004	1.54898	3.115	R2
U2OS-RPA194-HC-PS	XP-SP-HC-RPA-2	U2OS-RPA194-PS-T4	RNAi00968	01	USP2	9099	RPA194	A-103371	F005	1.19218	14.857	R1
U2OS-RPA194-HC-PS	XP-SP-HC-RPA-2	U2OS-RPA194-PS-T4	RNAi00968	01	USP2	9099	RPA194	A-103409	F005	3.69667	7.434	R2
U2OS-RPA194-HC-PS	XP-SP-HC-RPA-2	U2OS-RPA194-PS-T4	RNAi00969	01	USP20	10868	RPA194	A-103371	F006	1.92008	23.928	R1
U2OS-RPA194-HC-PS	XP-SP-HC-RPA-2	U2OS-RPA194-PS-T4	RNAi00969	01	USP20	10868	RPA194	A-103409	F006	4.61909	9.289	R2
U2OS-RPA194-HC-PS	XP-SP-HC-RPA-2	U2OS-RPA194-PS-T4	RNAi00970	01	USP21	27005	RPA194	A-103371	F007	0.914299	11.394	R1
U2OS-RPA194-HC-PS	XP-SP-HC-RPA-2	U2OS-RPA194-PS-T4	RNAi00970	01	USP21	27005	RPA194	A-103409	F007	2.26902	4.563	R2
U2OS-RPA194-HC-PS	XP-SP-HC-RPA-2	U2OS-RPA194-PS-T4	RNAi00971	01	USP22	23326	RPA194	A-103371	F008	0.474482	5.913	R1
U2OS-RPA194-HC-PS	XP-SP-HC-RPA-2	U2OS-RPA194-PS-T4	RNAi00971	01	USP22	23326	RPA194	A-103409	F008	1.62307	3.264	R2
U2OS-RPA194-HC-PS	XP-SP-HC-RPA-2	U2OS-RPA194-PS-T4	RNAi00972	01	USP24	23358	RPA194	A-103371	F009	1.38766	17.293	R1
U2OS-RPA194-HC-PS	XP-SP-HC-RPA-2	U2OS-RPA194-PS-T4	RNAi00972	01	USP24	23358	RPA194	A-103409	F009	2.41124	4.849	R2
U2OS-RPA194-HC-PS	XP-SP-HC-RPA-2	U2OS-RPA194-PS-T4	RNAi00973	01	USP25	29761	RPA194	A-103371	F010	2.04855	25.529	R1
U2OS-RPA194-HC-PS	XP-SP-HC-RPA-2	U2OS-RPA194-PS-T4	RNAi00973	01	USP25	29761	RPA194	A-103409	F010	3.1457	6.326	R2
U2OS-RPA194-HC-PS	XP-SP-HC-RPA-2	U2OS-RPA194-PS-T4	RNAi00974	01	USP26	83844	RPA194	A-103371	F011	1.11186	13.856	R1
U2OS-RPA194-HC-PS	XP-SP-HC-RPA-2	U2OS-RPA194-PS-T4	RNAi00974	01	USP26	83844	RPA194	A-103409	F011	2.0184	4.059	R2
U2OS-RPA194-HC-PS	XP-SP-HC-RPA-2	U2OS-RPA194-PS-T4	RNAi00975	01	USP28	57646	RPA194	A-103371	G002	1.35612	16.9	R1
U2OS-RPA194-HC-PS	XP-SP-HC-RPA-2	U2OS-RPA194-PS-T4	RNAi00975	01	USP28	57646	RPA194	A-103409	G002	1.59175	3.201	R2
U2OS-RPA194-HC-PS	XP-SP-HC-RPA-2	U2OS-RPA194-PS-T4	RNAi00976	01	USP29	57663	RPA194	A-103371	G003	0.985075	12.276	R1
U2OS-RPA194-HC-PS	XP-SP-HC-RPA-2	U2OS-RPA194-PS-T4	RNAi00976	01	USP29	57663	RPA194	A-103409	G003	1.79264	3.605	R2
U2OS-RPA194-HC-PS	XP-SP-HC-RPA-2	U2OS-RPA194-PS-T4	RNAi00977	01	USP3	9960	RPA194	A-103371	G004	1.89865	23.661	R1
U2OS-RPA194-HC-PS	XP-SP-HC-RPA-2	U2OS-RPA194-PS-T4	RNAi00977	01	USP3	9960	RPA194	A-103409	G004	3.29935	6.635	R2
U2OS-RPA194-HC-PS	XP-SP-HC-RPA-2	U2OS-RPA194-PS-T4	RNAi00978	01	USP30	84749	RPA194	A-103371	G005	0.762799	9.506	R1
U2OS-RPA194-HC-PS	XP-SP-HC-RPA-2	U2OS-RPA194-PS-T4	RNAi00978	01	USP30	84749	RPA194	A-103409	G005	2.20239	4.429	R2
U2OS-RPA194-HC-PS	XP-SP-HC-RPA-2	U2OS-RPA194-PS-T4	RNAi00979	01	USP31	57478	RPA194	A-103371	G006	0.969989	12.088	R1
U2OS-RPA194-HC-PS	XP-SP-HC-RPA-2	U2OS-RPA194-PS-T4	RNAi00979	01	USP31	57478	RPA194	A-103409	G006	1.81253	3.645	R2
U2OS-RPA194-HC-PS	XP-SP-HC-RPA-2	U2OS-RPA194-PS-T4	RNAi00980	01	USP32	84669	RPA194	A-103371	G007	1.48427	18.497	R1
U2OS-RPA194-HC-PS	XP-SP-HC-RPA-2	U2OS-RPA194-PS-T4	RNAi00980	01	USP32	84669	RPA194	A-103409	G007	5.02387	10.103	R2
U2OS-RPA194-HC-PS	XP-SP-HC-RPA-2	U2OS-RPA194-PS-T4	RNAi00981	01	USP33	23032	RPA194	A-103371	G008	1.22934	15.32	R1
U2OS-RPA194-HC-PS	XP-SP-HC-RPA-2	U2OS-RPA194-PS-T4	RNAi00981	01	USP33	23032	RPA194	A-103409	G008	1.83292	3.686	R2
U2OS-RPA194-HC-PS	XP-SP-HC-RPA-2	U2OS-RPA194-PS-T4	RNAi00982	01	USP34	9736	RPA194	A-103371	G009	2.53467	31.587	R1
U2OS-RPA194-HC-PS	XP-SP-HC-RPA-2	U2OS-RPA194-PS-T4	RNAi00982	01	USP34	9736	RPA194	A-103409	G009	5.77772	11.619	R2
U2OS-RPA194-HC-PS	XP-SP-HC-RPA-2	U2OS-RPA194-PS-T4	RNAi00983	01	USP35	57558	RPA194	A-103371	G010	1.58899	19.802	R1
U2OS-RPA194-HC-PS	XP-SP-HC-RPA-2	U2OS-RPA194-PS-T4	RNAi00983	01	USP35	57558	RPA194	A-103409	G010	3.0547	6.143	R2
U2OS-RPA194-HC-PS	XP-SP-HC-RPA-2	U2OS-RPA194-PS-T4	RNAi00984	01	USP36	57602	RPA194	A-103371	G011	2.07904	25.909	R1
U2OS-RPA194-HC-PS	XP-SP-HC-RPA-2	U2OS-RPA194-PS-T4	RNAi00984	01	USP36	57602	RPA194	A-103409	G011	4.35306	8.754	R2
U2OS-RPA194-HC-PS	XP-SP-HC-RPA-2	U2OS-RPA194-PS-T4	RNAi00985	01	USP37	57695	RPA194	A-103371	H002	0.979538	12.207	R1
U2OS-RPA194-HC-PS	XP-SP-HC-RPA-2	U2OS-RPA194-PS-T4	RNAi00985	01	USP37	57695	RPA194	A-103409	H002	2.07509	4.173	R2
U2OS-RPA194-HC-PS	XP-SP-HC-RPA-2	U2OS-RPA194-PS-T4	RNAi00986	01	USP38	84640	RPA194	A-103371	H003	0.694511	8.655	R1
U2OS-RPA194-HC-PS	XP-SP-HC-RPA-2	U2OS-RPA194-PS-T4	RNAi00986	01	USP38	84640	RPA194	A-103409	H003	2.57036	5.169	R2
U2OS-RPA194-HC-PS	XP-SP-HC-RPA-2	U2OS-RPA194-PS-T4	RNAi00987	01	USP39	10713	RPA194	A-103371	H004	0.748435	9.327	R1
U2OS-RPA194-HC-PS	XP-SP-HC-RPA-2	U2OS-RPA194-PS-T4	RNAi00987	01	USP39	10713	RPA194	A-103409	H004	1.70761	3.434	R2
U2OS-RPA194-HC-PS	XP-SP-HC-RPA-2	U2OS-RPA194-PS-T4	RNAi00988	01	USP4	7375	RPA194	A-103371	H005	0.644118	8.027	R1
U2OS-RPA194-HC-PS	XP-SP-HC-RPA-2	U2OS-RPA194-PS-T4	RNAi00988	01	USP4	7375	RPA194	A-103409	H005	1.29587	2.606	R2
U2OS-RPA194-HC-PS	XP-SP-HC-RPA-2	U2OS-RPA194-PS-T4	RNAi00989	01	USP40	55230	RPA194	A-103371	H006	1.00979	12.584	R1
U2OS-RPA194-HC-PS	XP-SP-HC-RPA-2	U2OS-RPA194-PS-T4	RNAi00989	01	USP40	55230	RPA194	A-103409	H006	2.41919	4.865	R2
U2OS-RPA194-HC-PS	XP-SP-HC-RPA-2	U2OS-RPA194-PS-T4	RNAi00990	01	USP41	373856	RPA194	A-103371	H007	0.90467	11.274	R1
U2OS-RPA194-HC-PS	XP-SP-HC-RPA-2	U2OS-RPA194-PS-T4	RNAi00990	01	USP41	373856	RPA194	A-103409	H007	2.69518	5.42	R2
U2OS-RPA194-HC-PS	XP-SP-HC-RPA-2	U2OS-RPA194-PS-T4	RNAi00991	01	USP42	84132	RPA194	A-103371	H008	1.50409	18.744	R1
U2OS-RPA194-HC-PS	XP-SP-HC-RPA-2	U2OS-RPA194-PS-T4	RNAi00991	01	USP42	84132	RPA194	A-103409	H008	3.37792	6.793	R2
U2OS-RPA194-HC-PS	XP-SP-HC-RPA-2	U2OS-RPA194-PS-T4	RNAi00992	01	USP43	124739	RPA194	A-103371	H009	2.21642	27.621	R1
U2OS-RPA194-HC-PS	XP-SP-HC-RPA-2	U2OS-RPA194-PS-T4	RNAi00992	01	USP43	124739	RPA194	A-103409	H009	5.95624	11.978	R2
U2OS-RPA194-HC-PS	XP-SP-HC-RPA-2	U2OS-RPA194-PS-T4	RNAi00993	01	USP44	84101	RPA194	A-103371	H010	1.45346	18.113	R1
U2OS-RPA194-HC-PS	XP-SP-HC-RPA-2	U2OS-RPA194-PS-T4	RNAi00993	01	USP44	84101	RPA194	A-103409	H010	2.62805	5.285	R2
U2OS-RPA194-HC-PS	XP-SP-HC-RPA-2	U2OS-RPA194-PS-T4	RNAi00994	01	USP45	85015	RPA194	A-103371	H011	1.17172	14.602	R1
U2OS-RPA194-HC-PS	XP-SP-HC-RPA-2	U2OS-RPA194-PS-T4	RNAi00994	01	USP45	85015	RPA194	A-103409	H011	2.37046	4.767	R2
U2OS-RPA194-HC-PS	XP-SP-HC-RPA-2	U2OS-RPA194-PS-T4	RNAi00995	01	USP46	64854	RPA194	A-103372	A002	1.70151	19.573	R1
U2OS-RPA194-HC-PS	XP-SP-HC-RPA-2	U2OS-RPA194-PS-T4	RNAi00995	01	USP46	64854	RPA194	A-103410	A002	1.7665	6.249	R2
U2OS-RPA194-HC-PS	XP-SP-HC-RPA-2	U2OS-RPA194-PS-T4	RNAi00996	01	USP47	55031	RPA194	A-103372	A003	1.71194	19.693	R1
U2OS-RPA194-HC-PS	XP-SP-HC-RPA-2	U2OS-RPA194-PS-T4	RNAi00996	01	USP47	55031	RPA194	A-103410	A003	1.0465	3.702	R2
U2OS-RPA194-HC-PS	XP-SP-HC-RPA-2	U2OS-RPA194-PS-T4	RNAi00997	01	USP48	84196	RPA194	A-103372	A004	1.08429	12.473	R1
U2OS-RPA194-HC-PS	XP-SP-HC-RPA-2	U2OS-RPA194-PS-T4	RNAi00997	01	USP48	84196	RPA194	A-103410	A004	1.01682	3.597	R2
U2OS-RPA194-HC-PS	XP-SP-HC-RPA-2	U2OS-RPA194-PS-T4	RNAi00998	01	USP49	25862	RPA194	A-103372	A005	1.25642	14.453	R1
U2OS-RPA194-HC-PS	XP-SP-HC-RPA-2	U2OS-RPA194-PS-T4	RNAi00998	01	USP49	25862	RPA194	A-103410	A005	1.28537	4.547	R2
U2OS-RPA194-HC-PS	XP-SP-HC-RPA-2	U2OS-RPA194-PS-T4	RNAi00999	01	USP5	8078	RPA194	A-103372	A006	1.80426	20.755	R1
U2OS-RPA194-HC-PS	XP-SP-HC-RPA-2	U2OS-RPA194-PS-T4	RNAi00999	01	USP5	8078	RPA194	A-103410	A006	2.3135	8.184	R2
U2OS-RPA194-HC-PS	XP-SP-HC-RPA-2	U2OS-RPA194-PS-T4	RNAi01000	01	USP50	373509	RPA194	A-103372	A007	1.21295	13.953	R1
U2OS-RPA194-HC-PS	XP-SP-HC-RPA-2	U2OS-RPA194-PS-T4	RNAi01000	01	USP50	373509	RPA194	A-103410	A007	1.65286	5.847	R2
U2OS-RPA194-HC-PS	XP-SP-HC-RPA-2	U2OS-RPA194-PS-T4	RNAi01001	01	USP51	158880	RPA194	A-103372	A008	0.853926	9.823	R1
U2OS-RPA194-HC-PS	XP-SP-HC-RPA-2	U2OS-RPA194-PS-T4	RNAi01001	01	USP51	158880	RPA194	A-103410	A008	1.26417	4.472	R2
U2OS-RPA194-HC-PS	XP-SP-HC-RPA-2	U2OS-RPA194-PS-T4	RNAi01002	01	USP53	54532	RPA194	A-103372	A009	1.5426	17.745	R1
U2OS-RPA194-HC-PS	XP-SP-HC-RPA-2	U2OS-RPA194-PS-T4	RNAi01002	01	USP53	54532	RPA194	A-103410	A009	1.40127	4.957	R2
U2OS-RPA194-HC-PS	XP-SP-HC-RPA-2	U2OS-RPA194-PS-T4	RNAi01003	01	USP54	159195	RPA194	A-103372	A010	1.86824	21.491	R1
U2OS-RPA194-HC-PS	XP-SP-HC-RPA-2	U2OS-RPA194-PS-T4	RNAi01003	01	USP54	159195	RPA194	A-103410	A010	2.06134	7.292	R2
U2OS-RPA194-HC-PS	XP-SP-HC-RPA-2	U2OS-RPA194-PS-T4	RNAi01004	01	USP6	9098	RPA194	A-103372	A011	2.02663	23.313	R1
U2OS-RPA194-HC-PS	XP-SP-HC-RPA-2	U2OS-RPA194-PS-T4	RNAi01004	01	USP6	9098	RPA194	A-103410	A011	2.05343	7.264	R2
U2OS-RPA194-HC-PS	XP-SP-HC-RPA-2	U2OS-RPA194-PS-T4	RNAi01005	01	USP7	7874	RPA194	A-103372	B002	1.31527	15.13	R1
U2OS-RPA194-HC-PS	XP-SP-HC-RPA-2	U2OS-RPA194-PS-T4	RNAi01005	01	USP7	7874	RPA194	A-103410	B002	1.34813	4.769	R2
U2OS-RPA194-HC-PS	XP-SP-HC-RPA-2	U2OS-RPA194-PS-T4	RNAi01006	01	USP8	9101	RPA194	A-103372	B003	0.8388	9.649	R1
U2OS-RPA194-HC-PS	XP-SP-HC-RPA-2	U2OS-RPA194-PS-T4	RNAi01006	01	USP8	9101	RPA194	A-103410	B003	1.35208	4.783	R2
U2OS-RPA194-HC-PS	XP-SP-HC-RPA-2	U2OS-RPA194-PS-T4	RNAi01007	01	USP9X	8239	RPA194	A-103372	B004	1.34491	15.471	R1
U2OS-RPA194-HC-PS	XP-SP-HC-RPA-2	U2OS-RPA194-PS-T4	RNAi01007	01	USP9X	8239	RPA194	A-103410	B004	1.31816	4.663	R2
U2OS-RPA194-HC-PS	XP-SP-HC-RPA-2	U2OS-RPA194-PS-T4	RNAi01008	01	USP9Y	8287	RPA194	A-103372	B005	1.80539	20.768	R1
U2OS-RPA194-HC-PS	XP-SP-HC-RPA-2	U2OS-RPA194-PS-T4	RNAi01008	01	USP9Y	8287	RPA194	A-103410	B005	2.29004	8.101	R2
U2OS-RPA194-HC-PS	XP-SP-HC-RPA-2	U2OS-RPA194-PS-T4	RNAi01009	01	USPL1	10208	RPA194	A-103372	B006	3.41892	39.329	R1
U2OS-RPA194-HC-PS	XP-SP-HC-RPA-2	U2OS-RPA194-PS-T4	RNAi01009	01	USPL1	10208	RPA194	A-103410	B006	6.46389	22.866	R2
U2OS-RPA194-HC-PS	XP-SP-HC-RPA-2	U2OS-RPA194-PS-T4	RNAi01010	01	VCPIP1	80124	RPA194	A-103372	B007	1.15054	13.235	R1
[truncated: 353 more rows]

## Sheet: ProcessedData-DMSO
Study ID	Protocol ID	Test ID	Compound ID	Batch Ref.	OBJECT GENESYMBOL	OBJECT LOCUSID	Target	Plate ID	Well Ref.	NTFold	OTotalArea	ReplicateNo
U2OS-RPA194-HC-PS	XP-SP-HC-RPA-1	U2OS-RPA194-PS-T5	RNAi00001	01	AKTIP	64400	RPA194	A-103377	A002	1.19186	65.463	R1
U2OS-RPA194-HC-PS	XP-SP-HC-RPA-1	U2OS-RPA194-PS-T5	RNAi00001	01	AKTIP	64400	RPA194	A-103415	A002	1.24582	70.752	R2
U2OS-RPA194-HC-PS	XP-SP-HC-RPA-1	U2OS-RPA194-PS-T5	RNAi00002	01	ARIH1	25820	RPA194	A-103377	A003	1.47441	80.982	R1
U2OS-RPA194-HC-PS	XP-SP-HC-RPA-1	U2OS-RPA194-PS-T5	RNAi00002	01	ARIH1	25820	RPA194	A-103415	A003	1.46602	83.258	R2
U2OS-RPA194-HC-PS	XP-SP-HC-RPA-1	U2OS-RPA194-PS-T5	RNAi00003	01	BIRC6	57448	RPA194	A-103377	A004	1.1242	61.747	R1
U2OS-RPA194-HC-PS	XP-SP-HC-RPA-1	U2OS-RPA194-PS-T5	RNAi00003	01	BIRC6	57448	RPA194	A-103415	A004	1.07112	60.831	R2
U2OS-RPA194-HC-PS	XP-SP-HC-RPA-1	U2OS-RPA194-PS-T5	RNAi00004	01	CACUL1	143384	RPA194	A-103377	A005	1.30662	71.766	R1
U2OS-RPA194-HC-PS	XP-SP-HC-RPA-1	U2OS-RPA194-PS-T5	RNAi00004	01	CACUL1	143384	RPA194	A-103415	A005	1.06898	60.709	R2
U2OS-RPA194-HC-PS	XP-SP-HC-RPA-1	U2OS-RPA194-PS-T5	RNAi00005	01	FLJ34154	283450	RPA194	A-103377	A006	1.19372	65.565	R1
U2OS-RPA194-HC-PS	XP-SP-HC-RPA-1	U2OS-RPA194-PS-T5	RNAi00005	01	FLJ34154	283450	RPA194	A-103415	A006	1.22852	69.77	R2
U2OS-RPA194-HC-PS	XP-SP-HC-RPA-1	U2OS-RPA194-PS-T5	RNAi00006	01	TIP120A	55832	RPA194	A-103377	A007	0.984941	54.098	R1
U2OS-RPA194-HC-PS	XP-SP-HC-RPA-1	U2OS-RPA194-PS-T5	RNAi00006	01	TIP120A	55832	RPA194	A-103415	A007	1.00928	57.319	R2
U2OS-RPA194-HC-PS	XP-SP-HC-RPA-1	U2OS-RPA194-PS-T5	RNAi00007	01	CAND2	23066	RPA194	A-103377	A008	1.08584	59.64	R1
U2OS-RPA194-HC-PS	XP-SP-HC-RPA-1	U2OS-RPA194-PS-T5	RNAi00007	01	CAND2	23066	RPA194	A-103415	A008	1.23742	70.275	R2
U2OS-RPA194-HC-PS	XP-SP-HC-RPA-1	U2OS-RPA194-PS-T5	RNAi00008	01	CDC34	997	RPA194	A-103377	A009	1.11576	61.283	R1
U2OS-RPA194-HC-PS	XP-SP-HC-RPA-1	U2OS-RPA194-PS-T5	RNAi00008	01	CDC34	997	RPA194	A-103415	A009	0.93408	53.048	R2
U2OS-RPA194-HC-PS	XP-SP-HC-RPA-1	U2OS-RPA194-PS-T5	RNAi00009	01	CUL1	8454	RPA194	A-103377	A010	1.50489	82.656	R1
U2OS-RPA194-HC-PS	XP-SP-HC-RPA-1	U2OS-RPA194-PS-T5	RNAi00009	01	CUL1	8454	RPA194	A-103415	A010	1.52674	86.706	R2
U2OS-RPA194-HC-PS	XP-SP-HC-RPA-1	U2OS-RPA194-PS-T5	RNAi00010	01	CUL2	8453	RPA194	A-103377	A011	0.912806	50.136	R1
U2OS-RPA194-HC-PS	XP-SP-HC-RPA-1	U2OS-RPA194-PS-T5	RNAi00010	01	CUL2	8453	RPA194	A-103415	A011	0.881167	50.043	R2
U2OS-RPA194-HC-PS	XP-SP-HC-RPA-1	U2OS-RPA194-PS-T5	RNAi00011	01	CUL3	8452	RPA194	A-103377	B002	1.53593	84.361	R1
U2OS-RPA194-HC-PS	XP-SP-HC-RPA-1	U2OS-RPA194-PS-T5	RNAi00011	01	CUL3	8452	RPA194	A-103415	B002	1.56565	88.916	R2
U2OS-RPA194-HC-PS	XP-SP-HC-RPA-1	U2OS-RPA194-PS-T5	RNAi00012	01	CUL4A	8451	RPA194	A-103377	B003	1.11605	61.299	R1
U2OS-RPA194-HC-PS	XP-SP-HC-RPA-1	U2OS-RPA194-PS-T5	RNAi00012	01	CUL4A	8451	RPA194	A-103415	B003	1.28945	73.23	R2
U2OS-RPA194-HC-PS	XP-SP-HC-RPA-1	U2OS-RPA194-PS-T5	RNAi00013	01	CUL4B	8450	RPA194	A-103377	B004	1.1789	64.751	R1
U2OS-RPA194-HC-PS	XP-SP-HC-RPA-1	U2OS-RPA194-PS-T5	RNAi00013	01	CUL4B	8450	RPA194	A-103415	B004	1.1741	66.679	R2
U2OS-RPA194-HC-PS	XP-SP-HC-RPA-1	U2OS-RPA194-PS-T5	RNAi00014	01	CUL5	8065	RPA194	A-103377	B005	0.89886	49.37	R1
U2OS-RPA194-HC-PS	XP-SP-HC-RPA-1	U2OS-RPA194-PS-T5	RNAi00014	01	CUL5	8065	RPA194	A-103415	B005	1.17794	66.897	R2
U2OS-RPA194-HC-PS	XP-SP-HC-RPA-1	U2OS-RPA194-PS-T5	RNAi00015	01	CUL7	9820	RPA194	A-103377	B006	0.852797	46.84	R1
U2OS-RPA194-HC-PS	XP-SP-HC-RPA-1	U2OS-RPA194-PS-T5	RNAi00015	01	CUL7	9820	RPA194	A-103415	B006	1.1336	64.379	R2
U2OS-RPA194-HC-PS	XP-SP-HC-RPA-1	U2OS-RPA194-PS-T5	RNAi00016	01	DCUN1D1	54165	RPA194	A-103377	B007	1.06955	58.745	R1
U2OS-RPA194-HC-PS	XP-SP-HC-RPA-1	U2OS-RPA194-PS-T5	RNAi00016	01	DCUN1D1	54165	RPA194	A-103415	B007	1.08533	61.638	R2
U2OS-RPA194-HC-PS	XP-SP-HC-RPA-1	U2OS-RPA194-PS-T5	RNAi00017	01	DCUN1D2	55208	RPA194	A-103377	B008	1.07093	58.821	R1
U2OS-RPA194-HC-PS	XP-SP-HC-RPA-1	U2OS-RPA194-PS-T5	RNAi00017	01	DCUN1D2	55208	RPA194	A-103415	B008	1.19283	67.743	R2
U2OS-RPA194-HC-PS	XP-SP-HC-RPA-1	U2OS-RPA194-PS-T5	RNAi00018	01	DCUN1D3	123879	RPA194	A-103377	B009	1.28429	70.54	R1
U2OS-RPA194-HC-PS	XP-SP-HC-RPA-1	U2OS-RPA194-PS-T5	RNAi00018	01	DCUN1D3	123879	RPA194	A-103415	B009	1.2169	69.11	R2
U2OS-RPA194-HC-PS	XP-SP-HC-RPA-1	U2OS-RPA194-PS-T5	RNAi00019	01	DCUN1D4	23142	RPA194	A-103377	B010	1.12344	61.705	R1
U2OS-RPA194-HC-PS	XP-SP-HC-RPA-1	U2OS-RPA194-PS-T5	RNAi00019	01	DCUN1D4	23142	RPA194	A-103415	B010	1.35703	77.068	R2
U2OS-RPA194-HC-PS	XP-SP-HC-RPA-1	U2OS-RPA194-PS-T5	RNAi00020	01	DCUN1D5	84259	RPA194	A-103377	B011	1.30734	71.806	R1
U2OS-RPA194-HC-PS	XP-SP-HC-RPA-1	U2OS-RPA194-PS-T5	RNAi00020	01	DCUN1D5	84259	RPA194	A-103415	B011	1.51858	86.243	R2
U2OS-RPA194-HC-PS	XP-SP-HC-RPA-1	U2OS-RPA194-PS-T5	RNAi00021	01	EDD1	51366	RPA194	A-103377	C002	1.27071	69.794	R1
U2OS-RPA194-HC-PS	XP-SP-HC-RPA-1	U2OS-RPA194-PS-T5	RNAi00021	01	EDD1	51366	RPA194	A-103415	C002	1.14321	64.925	R2
U2OS-RPA194-HC-PS	XP-SP-HC-RPA-1	U2OS-RPA194-PS-T5	RNAi00022	01	FLJ25076	134111	RPA194	A-103377	C003	1.0714	58.847	R1
U2OS-RPA194-HC-PS	XP-SP-HC-RPA-1	U2OS-RPA194-PS-T5	RNAi00022	01	FLJ25076	134111	RPA194	A-103415	C003	1.30479	74.101	R2
U2OS-RPA194-HC-PS	XP-SP-HC-RPA-1	U2OS-RPA194-PS-T5	RNAi00023	01	HACE1	57531	RPA194	A-103377	C004	1.12235	61.645	R1
U2OS-RPA194-HC-PS	XP-SP-HC-RPA-1	U2OS-RPA194-PS-T5	RNAi00023	01	HACE1	57531	RPA194	A-103415	C004	1.32854	75.45	R2
U2OS-RPA194-HC-PS	XP-SP-HC-RPA-1	U2OS-RPA194-PS-T5	RNAi00024	01	HECTD1	25831	RPA194	A-103377	C005	1.03271	56.722	R1
U2OS-RPA194-HC-PS	XP-SP-HC-RPA-1	U2OS-RPA194-PS-T5	RNAi00024	01	HECTD1	25831	RPA194	A-103415	C005	1.25883	71.491	R2
U2OS-RPA194-HC-PS	XP-SP-HC-RPA-1	U2OS-RPA194-PS-T5	RNAi00025	01	HECTD2	143279	RPA194	A-103377	C006	1.40371	77.099	R1
U2OS-RPA194-HC-PS	XP-SP-HC-RPA-1	U2OS-RPA194-PS-T5	RNAi00025	01	HECTD2	143279	RPA194	A-103415	C006	1.3827	78.526	R2
U2OS-RPA194-HC-PS	XP-SP-HC-RPA-1	U2OS-RPA194-PS-T5	RNAi00026	01	HECTD3	79654	RPA194	A-103377	C007	0.877595	48.202	R1
U2OS-RPA194-HC-PS	XP-SP-HC-RPA-1	U2OS-RPA194-PS-T5	RNAi00026	01	HECTD3	79654	RPA194	A-103415	C007	1.07878	61.266	R2
U2OS-RPA194-HC-PS	XP-SP-HC-RPA-1	U2OS-RPA194-PS-T5	RNAi00027	01	HECW1	23072	RPA194	A-103377	C008	1.05482	57.936	R1
U2OS-RPA194-HC-PS	XP-SP-HC-RPA-1	U2OS-RPA194-PS-T5	RNAi00027	01	HECW1	23072	RPA194	A-103415	C008	1.23055	69.885	R2
U2OS-RPA194-HC-PS	XP-SP-HC-RPA-1	U2OS-RPA194-PS-T5	RNAi00028	01	HECW2	57520	RPA194	A-103377	C009	1.12373	61.721	R1
U2OS-RPA194-HC-PS	XP-SP-HC-RPA-1	U2OS-RPA194-PS-T5	RNAi00028	01	HECW2	57520	RPA194	A-103415	C009	1.1003	62.488	R2
U2OS-RPA194-HC-PS	XP-SP-HC-RPA-1	U2OS-RPA194-PS-T5	RNAi00029	01	HERC1	8925	RPA194	A-103377	C010	1.05921	58.177	R1
U2OS-RPA194-HC-PS	XP-SP-HC-RPA-1	U2OS-RPA194-PS-T5	RNAi00029	01	HERC1	8925	RPA194	A-103415	C010	0.970247	55.102	R2
U2OS-RPA194-HC-PS	XP-SP-HC-RPA-1	U2OS-RPA194-PS-T5	RNAi00030	01	HERC2	8924	RPA194	A-103377	C011	1.31918	72.456	R1
U2OS-RPA194-HC-PS	XP-SP-HC-RPA-1	U2OS-RPA194-PS-T5	RNAi00030	01	HERC2	8924	RPA194	A-103415	C011	1.34944	76.637	R2
U2OS-RPA194-HC-PS	XP-SP-HC-RPA-1	U2OS-RPA194-PS-T5	RNAi00031	01	HERC3	8916	RPA194	A-103377	D002	1.16586	64.035	R1
U2OS-RPA194-HC-PS	XP-SP-HC-RPA-1	U2OS-RPA194-PS-T5	RNAi00031	01	HERC3	8916	RPA194	A-103415	D002	1.25344	71.185	R2
U2OS-RPA194-HC-PS	XP-SP-HC-RPA-1	U2OS-RPA194-PS-T5	RNAi00032	01	HERC4	26091	RPA194	A-103377	D003	1.03721	56.969	R1
U2OS-RPA194-HC-PS	XP-SP-HC-RPA-1	U2OS-RPA194-PS-T5	RNAi00032	01	HERC4	26091	RPA194	A-103415	D003	1.26445	71.81	R2
U2OS-RPA194-HC-PS	XP-SP-HC-RPA-1	U2OS-RPA194-PS-T5	RNAi00033	01	HERC5	51191	RPA194	A-103377	D004	1.18474	65.072	R1
U2OS-RPA194-HC-PS	XP-SP-HC-RPA-1	U2OS-RPA194-PS-T5	RNAi00033	01	HERC5	51191	RPA194	A-103415	D004	1.34273	76.256	R2
U2OS-RPA194-HC-PS	XP-SP-HC-RPA-1	U2OS-RPA194-PS-T5	RNAi00034	01	HERC6	55008	RPA194	A-103377	D005	1.37835	75.706	R1
U2OS-RPA194-HC-PS	XP-SP-HC-RPA-1	U2OS-RPA194-PS-T5	RNAi00034	01	HERC6	55008	RPA194	A-103415	D005	1.33532	75.835	R2
U2OS-RPA194-HC-PS	XP-SP-HC-RPA-1	U2OS-RPA194-PS-T5	RNAi00035	01	HIP2	3093	RPA194	A-103377	D006	1.26183	69.306	R1
U2OS-RPA194-HC-PS	XP-SP-HC-RPA-1	U2OS-RPA194-PS-T5	RNAi00035	01	HIP2	3093	RPA194	A-103415	D006	1.32081	75.011	R2
U2OS-RPA194-HC-PS	XP-SP-HC-RPA-1	U2OS-RPA194-PS-T5	RNAi00036	01	HUWE1	10075	RPA194	A-103377	D007	1.11807	61.41	R1
U2OS-RPA194-HC-PS	XP-SP-HC-RPA-1	U2OS-RPA194-PS-T5	RNAi00036	01	HUWE1	10075	RPA194	A-103415	D007	1.15962	65.857	R2
U2OS-RPA194-HC-PS	XP-SP-HC-RPA-1	U2OS-RPA194-PS-T5	RNAi00037	01	ITCH	83737	RPA194	A-103377	D008	1.12936	62.03	R1
U2OS-RPA194-HC-PS	XP-SP-HC-RPA-1	U2OS-RPA194-PS-T5	RNAi00037	01	ITCH	83737	RPA194	A-103415	D008	1.18563	67.334	R2
U2OS-RPA194-HC-PS	XP-SP-HC-RPA-1	U2OS-RPA194-PS-T5	RNAi00038	01	KIAA0317	9870	RPA194	A-103377	D009	1.22339	67.195	R1
U2OS-RPA194-HC-PS	XP-SP-HC-RPA-1	U2OS-RPA194-PS-T5	RNAi00038	01	KIAA0317	9870	RPA194	A-103415	D009	0.905114	51.403	R2
U2OS-RPA194-HC-PS	XP-SP-HC-RPA-1	U2OS-RPA194-PS-T5	RNAi00039	01	KUA-UEV	387522	RPA194	A-103377	D010	1.25358	68.853	R1
U2OS-RPA194-HC-PS	XP-SP-HC-RPA-1	U2OS-RPA194-PS-T5	RNAi00039	01	KUA-UEV	387522	RPA194	A-103415	D010	1.18491	67.293	R2
U2OS-RPA194-HC-PS	XP-SP-HC-RPA-1	U2OS-RPA194-PS-T5	RNAi00040	01	NEDD4	4734	RPA194	A-103377	D011	1.33535	73.344	R1
U2OS-RPA194-HC-PS	XP-SP-HC-RPA-1	U2OS-RPA194-PS-T5	RNAi00040	01	NEDD4	4734	RPA194	A-103415	D011	1.02772	58.366	R2
U2OS-RPA194-HC-PS	XP-SP-HC-RPA-1	U2OS-RPA194-PS-T5	RNAi00041	01	NEDD4L	23327	RPA194	A-103377	E002	1.46326	80.37	R1
U2OS-RPA194-HC-PS	XP-SP-HC-RPA-1	U2OS-RPA194-PS-T5	RNAi00041	01	NEDD4L	23327	RPA194	A-103415	E002	1.54047	87.486	R2
U2OS-RPA194-HC-PS	XP-SP-HC-RPA-1	U2OS-RPA194-PS-T5	RNAi00042	01	SMURF1	57154	RPA194	A-103377	E003	1.24987	68.649	R1
U2OS-RPA194-HC-PS	XP-SP-HC-RPA-1	U2OS-RPA194-PS-T5	RNAi00042	01	SMURF1	57154	RPA194	A-103415	E003	1.35671	77.05	R2
U2OS-RPA194-HC-PS	XP-SP-HC-RPA-1	U2OS-RPA194-PS-T5	RNAi00043	01	SMURF2	64750	RPA194	A-103377	E004	1.25487	68.924	R1
U2OS-RPA194-HC-PS	XP-SP-HC-RPA-1	U2OS-RPA194-PS-T5	RNAi00043	01	SMURF2	64750	RPA194	A-103415	E004	1.37647	78.172	R2
U2OS-RPA194-HC-PS	XP-SP-HC-RPA-1	U2OS-RPA194-PS-T5	RNAi00044	01	TRIP12	9320	RPA194	A-103377	E005	1.46682	80.565	R1
U2OS-RPA194-HC-PS	XP-SP-HC-RPA-1	U2OS-RPA194-PS-T5	RNAi00044	01	TRIP12	9320	RPA194	A-103415	E005	1.46521	83.212	R2
U2OS-RPA194-HC-PS	XP-SP-HC-RPA-1	U2OS-RPA194-PS-T5	RNAi00045	01	TSG101	7251	RPA194	A-103377	E006	1.09363	60.068	R1
U2OS-RPA194-HC-PS	XP-SP-HC-RPA-1	U2OS-RPA194-PS-T5	RNAi00045	01	TSG101	7251	RPA194	A-103415	E006	1.27459	72.386	R2
U2OS-RPA194-HC-PS	XP-SP-HC-RPA-1	U2OS-RPA194-PS-T5	RNAi00046	01	UBE1	7317	RPA194	A-103377	E007	0.964823	52.993	R1
U2OS-RPA194-HC-PS	XP-SP-HC-RPA-1	U2OS-RPA194-PS-T5	RNAi00046	01	UBE1	7317	RPA194	A-103415	E007	0.979632	55.635	R2
U2OS-RPA194-HC-PS	XP-SP-HC-RPA-1	U2OS-RPA194-PS-T5	RNAi00047	01	UBE1C	9039	RPA194	A-103377	E008	1.40233	77.023	R1
U2OS-RPA194-HC-PS	XP-SP-HC-RPA-1	U2OS-RPA194-PS-T5	RNAi00047	01	UBE1C	9039	RPA194	A-103415	E008	1.47117	83.55	R2
U2OS-RPA194-HC-PS	XP-SP-HC-RPA-1	U2OS-RPA194-PS-T5	RNAi00048	01	UBE1DC1	79876	RPA194	A-103377	E009	1.23989	68.101	R1
U2OS-RPA194-HC-PS	XP-SP-HC-RPA-1	U2OS-RPA194-PS-T5	RNAi00048	01	UBE1DC1	79876	RPA194	A-103415	E009	1.06146	60.282	R2
U2OS-RPA194-HC-PS	XP-SP-HC-RPA-1	U2OS-RPA194-PS-T5	RNAi00049	01	UBE1L	7318	RPA194	A-103377	E010	1.08581	59.638	R1
U2OS-RPA194-HC-PS	XP-SP-HC-RPA-1	U2OS-RPA194-PS-T5	RNAi00049	01	UBE1L	7318	RPA194	A-103415	E010	0.889337	50.507	R2
U2OS-RPA194-HC-PS	XP-SP-HC-RPA-1	U2OS-RPA194-PS-T5	RNAi00050	01	UBE1L2	55236	RPA194	A-103377	E011	1.04459	57.374	R1
U2OS-RPA194-HC-PS	XP-SP-HC-RPA-1	U2OS-RPA194-PS-T5	RNAi00050	01	UBE1L2	55236	RPA194	A-103415	E011	0.867715	49.279	R2
U2OS-RPA194-HC-PS	XP-SP-HC-RPA-1	U2OS-RPA194-PS-T5	RNAi00051	01	UBE2A	7319	RPA194	A-103377	F002	1.43066	78.579	R1
U2OS-RPA194-HC-PS	XP-SP-HC-RPA-1	U2OS-RPA194-PS-T5	RNAi00051	01	UBE2A	7319	RPA194	A-103415	F002	1.54677	87.844	R2
U2OS-RPA194-HC-PS	XP-SP-HC-RPA-1	U2OS-RPA194-PS-T5	RNAi00052	01	UBE2B	7320	RPA194	A-103377	F003	1.15911	63.664	R1
U2OS-RPA194-HC-PS	XP-SP-HC-RPA-1	U2OS-RPA194-PS-T5	RNAi00052	01	UBE2B	7320	RPA194	A-103415	F003	1.32143	75.046	R2
U2OS-RPA194-HC-PS	XP-SP-HC-RPA-1	U2OS-RPA194-PS-T5	RNAi00053	01	UBE2C	11065	RPA194	A-103377	F004	1.03135	56.647	R1
U2OS-RPA194-HC-PS	XP-SP-HC-RPA-1	U2OS-RPA194-PS-T5	RNAi00053	01	UBE2C	11065	RPA194	A-103415	F004	1.19778	68.024	R2
U2OS-RPA194-HC-PS	XP-SP-HC-RPA-1	U2OS-RPA194-PS-T5	RNAi00054	01	UBE2D1	7321	RPA194	A-103377	F005	0.904486	49.679	R1
U2OS-RPA194-HC-PS	XP-SP-HC-RPA-1	U2OS-RPA194-PS-T5	RNAi00054	01	UBE2D1	7321	RPA194	A-103415	F005	1.14168	64.838	R2
U2OS-RPA194-HC-PS	XP-SP-HC-RPA-1	U2OS-RPA194-PS-T5	RNAi00055	01	UBE2D2	7322	RPA194	A-103377	F006	1.92544	105.755	R1
U2OS-RPA194-HC-PS	XP-SP-HC-RPA-1	U2OS-RPA194-PS-T5	RNAi00055	01	UBE2D2	7322	RPA194	A-103415	F006	1.96601	111.653	R2
U2OS-RPA194-HC-PS	XP-SP-HC-RPA-1	U2OS-RPA194-PS-T5	RNAi00056	01	UBE2D3	7323	RPA194	A-103377	F007	1.84469	101.32	R1
U2OS-RPA194-HC-PS	XP-SP-HC-RPA-1	U2OS-RPA194-PS-T5	RNAi00056	01	UBE2D3	7323	RPA194	A-103415	F007	1.80474	102.494	R2
U2OS-RPA194-HC-PS	XP-SP-HC-RPA-1	U2OS-RPA194-PS-T5	RNAi00057	01	UBE2D4	51619	RPA194	A-103377	F008	1.3571	74.539	R1
U2OS-RPA194-HC-PS	XP-SP-HC-RPA-1	U2OS-RPA194-PS-T5	RNAi00057	01	UBE2D4	51619	RPA194	A-103415	F008	1.41075	80.119	R2
U2OS-RPA194-HC-PS	XP-SP-HC-RPA-1	U2OS-RPA194-PS-T5	RNAi00058	01	UBE2E1	7324	RPA194	A-103377	F009	1.2871	70.694	R1
U2OS-RPA194-HC-PS	XP-SP-HC-RPA-1	U2OS-RPA194-PS-T5	RNAi00058	01	UBE2E1	7324	RPA194	A-103415	F009	1.21917	69.239	R2
U2OS-RPA194-HC-PS	XP-SP-HC-RPA-1	U2OS-RPA194-PS-T5	RNAi00059	01	UBE2E2	7325	RPA194	A-103377	F010	1.17132	64.335	R1
U2OS-RPA194-HC-PS	XP-SP-HC-RPA-1	U2OS-RPA194-PS-T5	RNAi00059	01	UBE2E2	7325	RPA194	A-103415	F010	1.14788	65.19	R2
U2OS-RPA194-HC-PS	XP-SP-HC-RPA-1	U2OS-RPA194-PS-T5	RNAi00060	01	UBE2E3	10477	RPA194	A-103377	F011	1.26924	69.713	R1
U2OS-RPA194-HC-PS	XP-SP-HC-RPA-1	U2OS-RPA194-PS-T5	RNAi00060	01	UBE2E3	10477	RPA194	A-103415	F011	1.26879	72.057	R2
U2OS-RPA194-HC-PS	XP-SP-HC-RPA-1	U2OS-RPA194-PS-T5	RNAi00061	01	UBE2F	140739	RPA194	A-103377	G002	1.18536	65.106	R1
U2OS-RPA194-HC-PS	XP-SP-HC-RPA-1	U2OS-RPA194-PS-T5	RNAi00061	01	UBE2F	140739	RPA194	A-103415	G002	1.17827	66.916	R2
U2OS-RPA194-HC-PS	XP-SP-HC-RPA-1	U2OS-RPA194-PS-T5	RNAi00062	01	UBE2G1	7326	RPA194	A-103377	G003	1.07457	59.021	R1
U2OS-RPA194-HC-PS	XP-SP-HC-RPA-1	U2OS-RPA194-PS-T5	RNAi00062	01	UBE2G1	7326	RPA194	A-103415	G003	1.00666	57.17	R2
U2OS-RPA194-HC-PS	XP-SP-HC-RPA-1	U2OS-RPA194-PS-T5	RNAi00063	01	UBE2G2	7327	RPA194	A-103377	G004	1.21107	66.518	R1
U2OS-RPA194-HC-PS	XP-SP-HC-RPA-1	U2OS-RPA194-PS-T5	RNAi00063	01	UBE2G2	7327	RPA194	A-103415	G004	1.2277	69.723	R2
U2OS-RPA194-HC-PS	XP-SP-HC-RPA-1	U2OS-RPA194-PS-T5	RNAi00064	01	UBE2H	7328	RPA194	A-103377	G005	1.56917	86.187	R1
U2OS-RPA194-HC-PS	XP-SP-HC-RPA-1	U2OS-RPA194-PS-T5	RNAi00064	01	UBE2H	7328	RPA194	A-103415	G005	1.47338	83.676	R2
U2OS-RPA194-HC-PS	XP-SP-HC-RPA-1	U2OS-RPA194-PS-T5	RNAi00065	01	UBE2I	7329	RPA194	A-103377	G006	0.850157	46.695	R1
U2OS-RPA194-HC-PS	XP-SP-HC-RPA-1	U2OS-RPA194-PS-T5	RNAi00065	01	UBE2I	7329	RPA194	A-103415	G006	0.83963	47.684	R2
U2OS-RPA194-HC-PS	XP-SP-HC-RPA-1	U2OS-RPA194-PS-T5	RNAi00066	01	UBE2J1	51465	RPA194	A-103377	G007	1.30263	71.547	R1
U2OS-RPA194-HC-PS	XP-SP-HC-RPA-1	U2OS-RPA194-PS-T5	RNAi00066	01	UBE2J1	51465	RPA194	A-103415	G007	1.32308	75.14	R2
U2OS-RPA194-HC-PS	XP-SP-HC-RPA-1	U2OS-RPA194-PS-T5	RNAi00067	01	UBE2J2	118424	RPA194	A-103377	G008	0.915938	50.308	R1
U2OS-RPA194-HC-PS	XP-SP-HC-RPA-1	U2OS-RPA194-PS-T5	RNAi00067	01	UBE2J2	118424	RPA194	A-103415	G008	0.875533	49.723	R2
U2OS-RPA194-HC-PS	XP-SP-HC-RPA-1	U2OS-RPA194-PS-T5	RNAi00068	01	UBE2L3	7332	RPA194	A-103377	G009	1.5198	83.475	R1
U2OS-RPA194-HC-PS	XP-SP-HC-RPA-1	U2OS-RPA194-PS-T5	RNAi00068	01	UBE2L3	7332	RPA194	A-103415	G009	1.23765	70.288	R2
U2OS-RPA194-HC-PS	XP-SP-HC-RPA-1	U2OS-RPA194-PS-T5	RNAi00069	01	UBE2L6	9246	RPA194	A-103377	G010	1.35009	74.154	R1
U2OS-RPA194-HC-PS	XP-SP-HC-RPA-1	U2OS-RPA194-PS-T5	RNAi00069	01	UBE2L6	9246	RPA194	A-103415	G010	1.21808	69.177	R2
U2OS-RPA194-HC-PS	XP-SP-HC-RPA-1	U2OS-RPA194-PS-T5	RNAi00070	01	UBE2M	9040	RPA194	A-103377	G011	1.74789	96.003	R1
U2OS-RPA194-HC-PS	XP-SP-HC-RPA-1	U2OS-RPA194-PS-T5	RNAi00070	01	UBE2M	9040	RPA194	A-103415	G011	1.48712	84.456	R2
U2OS-RPA194-HC-PS	XP-SP-HC-RPA-1	U2OS-RPA194-PS-T5	RNAi00071	01	UBE2N	7334	RPA194	A-103377	H002	1.36526	74.987	R1
U2OS-RPA194-HC-PS	XP-SP-HC-RPA-1	U2OS-RPA194-PS-T5	RNAi00071	01	UBE2N	7334	RPA194	A-103415	H002	0.948026	53.84	R2
U2OS-RPA194-HC-PS	XP-SP-HC-RPA-1	U2OS-RPA194-PS-T5	RNAi00072	01	UBE2NL	389898	RPA194	A-103377	H003	1.86556	102.466	R1
U2OS-RPA194-HC-PS	XP-SP-HC-RPA-1	U2OS-RPA194-PS-T5	RNAi00072	01	UBE2NL	389898	RPA194	A-103415	H003	1.63195	92.681	R2
U2OS-RPA194-HC-PS	XP-SP-HC-RPA-1	U2OS-RPA194-PS-T5	RNAi00073	01	UBE2O	63893	RPA194	A-103377	H004	1.67089	91.774	R1
U2OS-RPA194-HC-PS	XP-SP-HC-RPA-1	U2OS-RPA194-PS-T5	RNAi00073	01	UBE2O	63893	RPA194	A-103415	H004	1.21326	68.903	R2
U2OS-RPA194-HC-PS	XP-SP-HC-RPA-1	U2OS-RPA194-PS-T5	RNAi00074	01	UBE2Q1	55585	RPA194	A-103377	H005	1.35082	74.194	R1
U2OS-RPA194-HC-PS	XP-SP-HC-RPA-1	U2OS-RPA194-PS-T5	RNAi00074	01	UBE2Q1	55585	RPA194	A-103415	H005	1.06297	60.368	R2
U2OS-RPA194-HC-PS	XP-SP-HC-RPA-1	U2OS-RPA194-PS-T5	RNAi00075	01	UBE2Q2	92912	RPA194	A-103377	H006	1.10809	60.862	R1
U2OS-RPA194-HC-PS	XP-SP-HC-RPA-1	U2OS-RPA194-PS-T5	RNAi00075	01	UBE2Q2	92912	RPA194	A-103415	H006	0.916067	52.025	R2
U2OS-RPA194-HC-PS	XP-SP-HC-RPA-1	U2OS-RPA194-PS-T5	RNAi00076	01	UBE2R2	54926	RPA194	A-103377	H007	1.44551	79.395	R1
U2OS-RPA194-HC-PS	XP-SP-HC-RPA-1	U2OS-RPA194-PS-T5	RNAi00076	01	UBE2R2	54926	RPA194	A-103415	H007	1.13788	64.622	R2
U2OS-RPA194-HC-PS	XP-SP-HC-RPA-1	U2OS-RPA194-PS-T5	RNAi00077	01	UBE2S	27338	RPA194	A-103377	H008	1.39728	76.746	R1
U2OS-RPA194-HC-PS	XP-SP-HC-RPA-1	U2OS-RPA194-PS-T5	RNAi00077	01	UBE2S	27338	RPA194	A-103415	H008	1.15733	65.727	R2
U2OS-RPA194-HC-PS	XP-SP-HC-RPA-1	U2OS-RPA194-PS-T5	RNAi00078	01	UBE2T	29089	RPA194	A-103377	H009	1.58823	87.234	R1
U2OS-RPA194-HC-PS	XP-SP-HC-RPA-1	U2OS-RPA194-PS-T5	RNAi00078	01	UBE2T	29089	RPA194	A-103415	H009	1.24016	70.431	R2
U2OS-RPA194-HC-PS	XP-SP-HC-RPA-1	U2OS-RPA194-PS-T5	RNAi00079	01	UBE2U	148581	RPA194	A-103377	H010	1.37358	75.444	R1
U2OS-RPA194-HC-PS	XP-SP-HC-RPA-1	U2OS-RPA194-PS-T5	RNAi00079	01	UBE2U	148581	RPA194	A-103415	H010	1.10616	62.821	R2
U2OS-RPA194-HC-PS	XP-SP-HC-RPA-1	U2OS-RPA194-PS-T5	RNAi00080	01	UBE2V1	7335	RPA194	A-103377	H011	1.39534	76.639	R1
U2OS-RPA194-HC-PS	XP-SP-HC-RPA-1	U2OS-RPA194-PS-T5	RNAi00080	01	UBE2V1	7335	RPA194	A-103415	H011	1.08907	61.85	R2
U2OS-RPA194-HC-PS	XP-SP-HC-RPA-1	U2OS-RPA194-PS-T5	RNAi00081	01	UBE2V2	7336	RPA194	A-103378	A002	1.40801	66.22	R1
U2OS-RPA194-HC-PS	XP-SP-HC-RPA-1	U2OS-RPA194-PS-T5	RNAi00081	01	UBE2V2	7336	RPA194	A-103416	A002	1.50082	71.909	R2
U2OS-RPA194-HC-PS	XP-SP-HC-RPA-1	U2OS-RPA194-PS-T5	RNAi00082	01	UBE2W	55284	RPA194	A-103378	A003	1.1127	52.331	R1
U2OS-RPA194-HC-PS	XP-SP-HC-RPA-1	U2OS-RPA194-PS-T5	RNAi00082	01	UBE2W	55284	RPA194	A-103416	A003	1.34151	64.276	R2
U2OS-RPA194-HC-PS	XP-SP-HC-RPA-1	U2OS-RPA194-PS-T5	RNAi00083	01	UBE2Z	65264	RPA194	A-103378	A004	0.989353	46.53	R1
U2OS-RPA194-HC-PS	XP-SP-HC-RPA-1	U2OS-RPA194-PS-T5	RNAi00083	01	UBE2Z	65264	RPA194	A-103416	A004	1.13756	54.504	R2
U2OS-RPA194-HC-PS	XP-SP-HC-RPA-1	U2OS-RPA194-PS-T5	RNAi00084	01	UBE3A	7337	RPA194	A-103378	A005	0.983123	46.237	R1
U2OS-RPA194-HC-PS	XP-SP-HC-RPA-1	U2OS-RPA194-PS-T5	RNAi00084	01	UBE3A	7337	RPA194	A-103416	A005	1.16559	55.847	R2
U2OS-RPA194-HC-PS	XP-SP-HC-RPA-1	U2OS-RPA194-PS-T5	RNAi00085	01	UBE3B	89910	RPA194	A-103378	A006	0.797414	37.503	R1
U2OS-RPA194-HC-PS	XP-SP-HC-RPA-1	U2OS-RPA194-PS-T5	RNAi00085	01	UBE3B	89910	RPA194	A-103416	A006	1.19339	57.179	R2
U2OS-RPA194-HC-PS	XP-SP-HC-RPA-1	U2OS-RPA194-PS-T5	RNAi00086	01	UBE3C	9690	RPA194	A-103378	A007	0.838622	39.441	R1
U2OS-RPA194-HC-PS	XP-SP-HC-RPA-1	U2OS-RPA194-PS-T5	RNAi00086	01	UBE3C	9690	RPA194	A-103416	A007	0.820195	39.298	R2
U2OS-RPA194-HC-PS	XP-SP-HC-RPA-1	U2OS-RPA194-PS-T5	RNAi00087	01	UEVLD	55293	RPA194	A-103378	A008	0.976574	45.929	R1
U2OS-RPA194-HC-PS	XP-SP-HC-RPA-1	U2OS-RPA194-PS-T5	RNAi00087	01	UEVLD	55293	RPA194	A-103416	A008	0.990483	47.457	R2
U2OS-RPA194-HC-PS	XP-SP-HC-RPA-1	U2OS-RPA194-PS-T5	RNAi00088	01	WWP1	11059	RPA194	A-103378	A009	1.07372	50.498	R1
U2OS-RPA194-HC-PS	XP-SP-HC-RPA-1	U2OS-RPA194-PS-T5	RNAi00088	01	WWP1	11059	RPA194	A-103416	A009	1.28867	61.744	R2
U2OS-RPA194-HC-PS	XP-SP-HC-RPA-1	U2OS-RPA194-PS-T5	RNAi00089	01	WWP2	11060	RPA194	A-103378	A010	1.22161	57.453	R1
U2OS-RPA194-HC-PS	XP-SP-HC-RPA-1	U2OS-RPA194-PS-T5	RNAi00089	01	WWP2	11060	RPA194	A-103416	A010	1.10106	52.755	R2
U2OS-RPA194-HC-PS	XP-SP-HC-RPA-1	U2OS-RPA194-PS-T5	RNAi00090	01	AMN1	196394	RPA194	A-103379	A002	1.37447	67.116	R1
U2OS-RPA194-HC-PS	XP-SP-HC-RPA-1	U2OS-RPA194-PS-T5	RNAi00090	01	AMN1	196394	RPA194	A-103417	A002	1.49494	57.668	R2
U2OS-RPA194-HC-PS	XP-SP-HC-RPA-1	U2OS-RPA194-PS-T5	RNAi00091	01	ANKRD9	122416	RPA194	A-103379	A003	0.492317	24.04	R1
U2OS-RPA194-HC-PS	XP-SP-HC-RPA-1	U2OS-RPA194-PS-T5	RNAi00091	01	ANKRD9	122416	RPA194	A-103417	A003	0.422574	16.301	R2
U2OS-RPA194-HC-PS	XP-SP-HC-RPA-1	U2OS-RPA194-PS-T5	RNAi00092	01	ASB1	51665	RPA194	A-103379	A004	0.868477	42.408	R1
U2OS-RPA194-HC-PS	XP-SP-HC-RPA-1	U2OS-RPA194-PS-T5	RNAi00092	01	ASB1	51665	RPA194	A-103417	A004	0.86612	33.411	R2
U2OS-RPA194-HC-PS	XP-SP-HC-RPA-1	U2OS-RPA194-PS-T5	RNAi00093	01	ASB10	136371	RPA194	A-103379	A005	0.868662	42.417	R1
U2OS-RPA194-HC-PS	XP-SP-HC-RPA-1	U2OS-RPA194-PS-T5	RNAi00093	01	ASB10	136371	RPA194	A-103417	A005	0.824539	31.807	R2
U2OS-RPA194-HC-PS	XP-SP-HC-RPA-1	U2OS-RPA194-PS-T5	RNAi00094	01	ASB11	140456	RPA194	A-103379	A006	1.00366	49.009	R1
U2OS-RPA194-HC-PS	XP-SP-HC-RPA-1	U2OS-RPA194-PS-T5	RNAi00094	01	ASB11	140456	RPA194	A-103417	A006	1.33183	51.376	R2
U2OS-RPA194-HC-PS	XP-SP-HC-RPA-1	U2OS-RPA194-PS-T5	RNAi00095	01	ASB12	142689	RPA194	A-103379	A007	1.00589	49.118	R1
U2OS-RPA194-HC-PS	XP-SP-HC-RPA-1	U2OS-RPA194-PS-T5	RNAi00095	01	ASB12	142689	RPA194	A-103417	A007	1.03866	40.067	R2
U2OS-RPA194-HC-PS	XP-SP-HC-RPA-1	U2OS-RPA194-PS-T5	RNAi00096	01	ASB13	79754	RPA194	A-103379	A008	1.13419	55.383	R1
U2OS-RPA194-HC-PS	XP-SP-HC-RPA-1	U2OS-RPA194-PS-T5	RNAi00096	01	ASB13	79754	RPA194	A-103417	A008	1.66131	64.086	R2
U2OS-RPA194-HC-PS	XP-SP-HC-RPA-1	U2OS-RPA194-PS-T5	RNAi00097	01	ASB14	142686	RPA194	A-103379	A009	0.626107	30.573	R1
U2OS-RPA194-HC-PS	XP-SP-HC-RPA-1	U2OS-RPA194-PS-T5	RNAi00097	01	ASB14	142686	RPA194	A-103417	A009	0.611891	23.604	R2
U2OS-RPA194-HC-PS	XP-SP-HC-RPA-1	U2OS-RPA194-PS-T5	RNAi00098	01	ASB15	142685	RPA194	A-103379	A010	0.929034	45.365	R1
U2OS-RPA194-HC-PS	XP-SP-HC-RPA-1	U2OS-RPA194-PS-T5	RNAi00098	01	ASB15	142685	RPA194	A-103417	A010	0.997991	38.498	R2
U2OS-RPA194-HC-PS	XP-SP-HC-RPA-1	U2OS-RPA194-PS-T5	RNAi00099	01	ASB16	92591	RPA194	A-103379	A011	0.716932	35.008	R1
U2OS-RPA194-HC-PS	XP-SP-HC-RPA-1	U2OS-RPA194-PS-T5	RNAi00099	01	ASB16	92591	RPA194	A-103417	A011	0.725849	28	R2
U2OS-RPA194-HC-PS	XP-SP-HC-RPA-1	U2OS-RPA194-PS-T5	RNAi00100	01	ASB17	127247	RPA194	A-103379	B002	0.707819	34.563	R1
U2OS-RPA194-HC-PS	XP-SP-HC-RPA-1	U2OS-RPA194-PS-T5	RNAi00100	01	ASB17	127247	RPA194	A-103417	B002	0.627497	24.206	R2
U2OS-RPA194-HC-PS	XP-SP-HC-RPA-1	U2OS-RPA194-PS-T5	RNAi00101	01	ASB18	401036	RPA194	A-103379	B003	1.21924	59.536	R1
U2OS-RPA194-HC-PS	XP-SP-HC-RPA-1	U2OS-RPA194-PS-T5	RNAi00101	01	ASB18	401036	RPA194	A-103417	B003	1.38095	53.271	R2
U2OS-RPA194-HC-PS	XP-SP-HC-RPA-1	U2OS-RPA194-PS-T5	RNAi00102	01	ASB2	51676	RPA194	A-103379	B004	1.1318	55.266	R1
U2OS-RPA194-HC-PS	XP-SP-HC-RPA-1	U2OS-RPA194-PS-T5	RNAi00102	01	ASB2	51676	RPA194	A-103417	B004	1.31672	50.793	R2
U2OS-RPA194-HC-PS	XP-SP-HC-RPA-1	U2OS-RPA194-PS-T5	RNAi00103	01	ASB3	51130	RPA194	A-103379	B005	1.35617	66.222	R1
U2OS-RPA194-HC-PS	XP-SP-HC-RPA-1	U2OS-RPA194-PS-T5	RNAi00103	01	ASB3	51130	RPA194	A-103417	B005	1.73403	66.891	R2
U2OS-RPA194-HC-PS	XP-SP-HC-RPA-1	U2OS-RPA194-PS-T5	RNAi00104	01	ASB4	51666	RPA194	A-103379	B006	1.45051	70.829	R1
U2OS-RPA194-HC-PS	XP-SP-HC-RPA-1	U2OS-RPA194-PS-T5	RNAi00104	01	ASB4	51666	RPA194	A-103417	B006	1.72812	66.663	R2
U2OS-RPA194-HC-PS	XP-SP-HC-RPA-1	U2OS-RPA194-PS-T5	RNAi00105	01	ASB5	140458	RPA194	A-103379	B007	0.99598	48.634	R1
U2OS-RPA194-HC-PS	XP-SP-HC-RPA-1	U2OS-RPA194-PS-T5	RNAi00105	01	ASB5	140458	RPA194	A-103417	B007	1.31734	50.817	R2
U2OS-RPA194-HC-PS	XP-SP-HC-RPA-1	U2OS-RPA194-PS-T5	RNAi00106	01	ASB6	140459	RPA194	A-103379	B008	0.731738	35.731	R1
U2OS-RPA194-HC-PS	XP-SP-HC-RPA-1	U2OS-RPA194-PS-T5	RNAi00106	01	ASB6	140459	RPA194	A-103417	B008	1.29751	50.052	R2
U2OS-RPA194-HC-PS	XP-SP-HC-RPA-1	U2OS-RPA194-PS-T5	RNAi00107	01	ASB7	140460	RPA194	A-103379	B009	0.935731	45.692	R1
U2OS-RPA194-HC-PS	XP-SP-HC-RPA-1	U2OS-RPA194-PS-T5	RNAi00107	01	ASB7	140460	RPA194	A-103417	B009	1.78517	68.864	R2
U2OS-RPA194-HC-PS	XP-SP-HC-RPA-1	U2OS-RPA194-PS-T5	RNAi00108	01	ASB8	140461	RPA194	A-103379	B010	0.80276	39.199	R1
U2OS-RPA194-HC-PS	XP-SP-HC-RPA-1	U2OS-RPA194-PS-T5	RNAi00108	01	ASB8	140461	RPA194	A-103417	B010	1.16675	45.008	R2
U2OS-RPA194-HC-PS	XP-SP-HC-RPA-1	U2OS-RPA194-PS-T5	RNAi00109	01	ASB9	140462	RPA194	A-103379	B011	0.780069	38.091	R1
U2OS-RPA194-HC-PS	XP-SP-HC-RPA-1	U2OS-RPA194-PS-T5	RNAi00109	01	ASB9	140462	RPA194	A-103417	B011	1.06106	40.931	R2
U2OS-RPA194-HC-PS	XP-SP-HC-RPA-1	U2OS-RPA194-PS-T5	RNAi00110	01	BTRC	8945	RPA194	A-103379	C002	1.43358	70.002	R1
U2OS-RPA194-HC-PS	XP-SP-HC-RPA-1	U2OS-RPA194-PS-T5	RNAi00110	01	BTRC	8945	RPA194	A-103417	C002	1.68249	64.903	R2
U2OS-RPA194-HC-PS	XP-SP-HC-RPA-1	U2OS-RPA194-PS-T5	RNAi00111	01	CCNF	899	RPA194	A-103379	C003	0.923976	45.118	R1
U2OS-RPA194-HC-PS	XP-SP-HC-RPA-1	U2OS-RPA194-PS-T5	RNAi00111	01	CCNF	899	RPA194	A-103417	C003	1.08206	41.741	R2
U2OS-RPA194-HC-PS	XP-SP-HC-RPA-1	U2OS-RPA194-PS-T5	RNAi00112	01	CISH	1154	RPA194	A-103379	C004	0.979085	47.809	R1
U2OS-RPA194-HC-PS	XP-SP-HC-RPA-1	U2OS-RPA194-PS-T5	RNAi00112	01	CISH	1154	RPA194	A-103417	C004	1.31293	50.647	R2
U2OS-RPA194-HC-PS	XP-SP-HC-RPA-1	U2OS-RPA194-PS-T5	RNAi00113	01	FBXL10	84678	RPA194	A-103379	C005	0.573763	28.017	R1
U2OS-RPA194-HC-PS	XP-SP-HC-RPA-1	U2OS-RPA194-PS-T5	RNAi00113	01	FBXL10	84678	RPA194	A-103417	C005	0.79172	30.541	R2
U2OS-RPA194-HC-PS	XP-SP-HC-RPA-1	U2OS-RPA194-PS-T5	RNAi00114	01	FBXL11	22992	RPA194	A-103379	C006	0.863788	42.179	R1
U2OS-RPA194-HC-PS	XP-SP-HC-RPA-1	U2OS-RPA194-PS-T5	RNAi00114	01	FBXL11	22992	RPA194	A-103417	C006	1.07369	41.418	R2
U2OS-RPA194-HC-PS	XP-SP-HC-RPA-1	U2OS-RPA194-PS-T5	RNAi00115	01	FBXL12	54850	RPA194	A-103379	C007	0.830018	40.53	R1
U2OS-RPA194-HC-PS	XP-SP-HC-RPA-1	U2OS-RPA194-PS-T5	RNAi00115	01	FBXL12	54850	RPA194	A-103417	C007	1.18212	45.601	R2
U2OS-RPA194-HC-PS	XP-SP-HC-RPA-1	U2OS-RPA194-PS-T5	RNAi00116	01	FBXL13	222235	RPA194	A-103379	C008	1.11974	54.677	R1
U2OS-RPA194-HC-PS	XP-SP-HC-RPA-1	U2OS-RPA194-PS-T5	RNAi00116	01	FBXL13	222235	RPA194	A-103417	C008	1.56379	60.324	R2
U2OS-RPA194-HC-PS	XP-SP-HC-RPA-1	U2OS-RPA194-PS-T5	RNAi00117	01	FBXL14	144699	RPA194	A-103379	C009	1.04546	51.05	R1
U2OS-RPA194-HC-PS	XP-SP-HC-RPA-1	U2OS-RPA194-PS-T5	RNAi00117	01	FBXL14	144699	RPA194	A-103417	C009	1.2391	47.799	R2
U2OS-RPA194-HC-PS	XP-SP-HC-RPA-1	U2OS-RPA194-PS-T5	RNAi00118	01	FBXL15	79176	RPA194	A-103379	C010	1.01863	49.74	R1
U2OS-RPA194-HC-PS	XP-SP-HC-RPA-1	U2OS-RPA194-PS-T5	RNAi00118	01	FBXL15	79176	RPA194	A-103417	C010	1.17131	45.184	R2
U2OS-RPA194-HC-PS	XP-SP-HC-RPA-1	U2OS-RPA194-PS-T5	RNAi00119	01	FBXL16	146330	RPA194	A-103379	C011	1.20706	58.941	R1
U2OS-RPA194-HC-PS	XP-SP-HC-RPA-1	U2OS-RPA194-PS-T5	RNAi00119	01	FBXL16	146330	RPA194	A-103417	C011	1.43863	55.496	R2
U2OS-RPA194-HC-PS	XP-SP-HC-RPA-1	U2OS-RPA194-PS-T5	RNAi00120	01	FBXL17	64839	RPA194	A-103379	D002	0.721069	35.21	R1
U2OS-RPA194-HC-PS	XP-SP-HC-RPA-1	U2OS-RPA194-PS-T5	RNAi00120	01	FBXL17	64839	RPA194	A-103417	D002	0.880352	33.96	R2
U2OS-RPA194-HC-PS	XP-SP-HC-RPA-1	U2OS-RPA194-PS-T5	RNAi00121	01	FBXL18	80028	RPA194	A-103379	D003	0.944107	46.101	R1
U2OS-RPA194-HC-PS	XP-SP-HC-RPA-1	U2OS-RPA194-PS-T5	RNAi00121	01	FBXL18	80028	RPA194	A-103417	D003	1.00076	38.605	R2
U2OS-RPA194-HC-PS	XP-SP-HC-RPA-1	U2OS-RPA194-PS-T5	RNAi00122	01	FBXL19	54620	RPA194	A-103379	D004	1.47497	72.023	R1
U2OS-RPA194-HC-PS	XP-SP-HC-RPA-1	U2OS-RPA194-PS-T5	RNAi00122	01	FBXL19	54620	RPA194	A-103417	D004	1.76882	68.233	R2
U2OS-RPA194-HC-PS	XP-SP-HC-RPA-1	U2OS-RPA194-PS-T5	RNAi00123	01	FBXL2	25827	RPA194	A-103379	D005	1.11629	54.509	R1
U2OS-RPA194-HC-PS	XP-SP-HC-RPA-1	U2OS-RPA194-PS-T5	RNAi00123	01	FBXL2	25827	RPA194	A-103417	D005	1.46266	56.423	R2
U2OS-RPA194-HC-PS	XP-SP-HC-RPA-1	U2OS-RPA194-PS-T5	RNAi00124	01	FBXL20	84961	RPA194	A-103379	D006	0.921232	44.984	R1
U2OS-RPA194-HC-PS	XP-SP-HC-RPA-1	U2OS-RPA194-PS-T5	RNAi00124	01	FBXL20	84961	RPA194	A-103417	D006	0.970305	37.43	R2
U2OS-RPA194-HC-PS	XP-SP-HC-RPA-1	U2OS-RPA194-PS-T5	RNAi00125	01	FBXL3P	26223	RPA194	A-103379	D007	0.751276	36.685	R1
U2OS-RPA194-HC-PS	XP-SP-HC-RPA-1	U2OS-RPA194-PS-T5	RNAi00125	01	FBXL3P	26223	RPA194	A-103417	D007	1.4166	54.646	R2
U2OS-RPA194-HC-PS	XP-SP-HC-RPA-1	U2OS-RPA194-PS-T5	RNAi00126	01	FBXL22	283807	RPA194	A-103379	D008	0.822113	40.144	R1
U2OS-RPA194-HC-PS	XP-SP-HC-RPA-1	U2OS-RPA194-PS-T5	RNAi00126	01	FBXL22	283807	RPA194	A-103417	D008	1.29144	49.818	R2
U2OS-RPA194-HC-PS	XP-SP-HC-RPA-1	U2OS-RPA194-PS-T5	RNAi00127	01	FBXL3A	26224	RPA194	A-103379	D009	0.757133	36.971	R1
U2OS-RPA194-HC-PS	XP-SP-HC-RPA-1	U2OS-RPA194-PS-T5	RNAi00127	01	FBXL3A	26224	RPA194	A-103417	D009	1.18785	45.822	R2
U2OS-RPA194-HC-PS	XP-SP-HC-RPA-1	U2OS-RPA194-PS-T5	RNAi00128	01	FBXL4	26235	RPA194	A-103379	D010	0.805033	39.31	R1
U2OS-RPA194-HC-PS	XP-SP-HC-RPA-1	U2OS-RPA194-PS-T5	RNAi00128	01	FBXL4	26235	RPA194	A-103417	D010	1.28416	49.537	R2
U2OS-RPA194-HC-PS	XP-SP-HC-RPA-1	U2OS-RPA194-PS-T5	RNAi00129	01	FBXL5	26234	RPA194	A-103379	D011	1.06653	52.079	R1
U2OS-RPA194-HC-PS	XP-SP-HC-RPA-1	U2OS-RPA194-PS-T5	RNAi00129	01	FBXL5	26234	RPA194	A-103417	D011	1.57709	60.837	R2
U2OS-RPA194-HC-PS	XP-SP-HC-RPA-1	U2OS-RPA194-PS-T5	RNAi00130	01	FBXL6	26233	RPA194	A-103379	E002	0.654573	31.963	R1
U2OS-RPA194-HC-PS	XP-SP-HC-RPA-1	U2OS-RPA194-PS-T5	RNAi00130	01	FBXL6	26233	RPA194	A-103417	E002	0.593149	22.881	R2
U2OS-RPA194-HC-PS	XP-SP-HC-RPA-1	U2OS-RPA194-PS-T5	RNAi00131	01	FBXL7	23194	RPA194	A-103379	E003	0.767925	37.498	R1
U2OS-RPA194-HC-PS	XP-SP-HC-RPA-1	U2OS-RPA194-PS-T5	RNAi00131	01	FBXL7	23194	RPA194	A-103417	E003	1.02202	39.425	R2
U2OS-RPA194-HC-PS	XP-SP-HC-RPA-1	U2OS-RPA194-PS-T5	RNAi00132	01	FBXL8	55336	RPA194	A-103379	E004	0.738046	36.039	R1
U2OS-RPA194-HC-PS	XP-SP-HC-RPA-1	U2OS-RPA194-PS-T5	RNAi00132	01	FBXL8	55336	RPA194	A-103417	E004	1.13782	43.892	R2
U2OS-RPA194-HC-PS	XP-SP-HC-RPA-1	U2OS-RPA194-PS-T5	RNAi00133	01	FBXO10	26267	RPA194	A-103379	E005	1.29674	63.32	R1
U2OS-RPA194-HC-PS	XP-SP-HC-RPA-1	U2OS-RPA194-PS-T5	RNAi00133	01	FBXO10	26267	RPA194	A-103417	E005	1.50269	57.967	R2
U2OS-RPA194-HC-PS	XP-SP-HC-RPA-1	U2OS-RPA194-PS-T5	RNAi00134	01	FBXO11	80204	RPA194	A-103379	E006	0.733623	35.823	R1
U2OS-RPA194-HC-PS	XP-SP-HC-RPA-1	U2OS-RPA194-PS-T5	RNAi00134	01	FBXO11	80204	RPA194	A-103417	E006	1.07242	41.369	R2
U2OS-RPA194-HC-PS	XP-SP-HC-RPA-1	U2OS-RPA194-PS-T5	RNAi00135	01	FBXO15	201456	RPA194	A-103379	E007	0.869563	42.461	R1
U2OS-RPA194-HC-PS	XP-SP-HC-RPA-1	U2OS-RPA194-PS-T5	RNAi00135	01	FBXO15	201456	RPA194	A-103417	E007	1.01992	39.344	R2
U2OS-RPA194-HC-PS	XP-SP-HC-RPA-1	U2OS-RPA194-PS-T5	RNAi00136	01	FBXO16	157574	RPA194	A-103379	E008	0.872901	42.624	R1
U2OS-RPA194-HC-PS	XP-SP-HC-RPA-1	U2OS-RPA194-PS-T5	RNAi00136	01	FBXO16	157574	RPA194	A-103417	E008	1.22145	47.118	R2
U2OS-RPA194-HC-PS	XP-SP-HC-RPA-1	U2OS-RPA194-PS-T5	RNAi00137	01	FBXO17	115290	RPA194	A-103379	E009	0.819594	40.021	R1
U2OS-RPA194-HC-PS	XP-SP-HC-RPA-1	U2OS-RPA194-PS-T5	RNAi00137	01	FBXO17	115290	RPA194	A-103417	E009	1.12818	43.52	R2
U2OS-RPA194-HC-PS	XP-SP-HC-RPA-1	U2OS-RPA194-PS-T5	RNAi00138	01	FBXO18	84893	RPA194	A-103379	E010	0.990082	48.346	R1
U2OS-RPA194-HC-PS	XP-SP-HC-RPA-1	U2OS-RPA194-PS-T5	RNAi00138	01	FBXO18	84893	RPA194	A-103417	E010	1.10674	42.693	R2
U2OS-RPA194-HC-PS	XP-SP-HC-RPA-1	U2OS-RPA194-PS-T5	RNAi00139	01	FBXO2	26232	RPA194	A-103379	E011	1.06815	52.158	R1
U2OS-RPA194-HC-PS	XP-SP-HC-RPA-1	U2OS-RPA194-PS-T5	RNAi00139	01	FBXO2	26232	RPA194	A-103417	E011	1.08826	41.98	R2
U2OS-RPA194-HC-PS	XP-SP-HC-RPA-1	U2OS-RPA194-PS-T5	RNAi00140	01	FBXO21	23014	RPA194	A-103379	F002	0.938434	45.824	R1
U2OS-RPA194-HC-PS	XP-SP-HC-RPA-1	U2OS-RPA194-PS-T5	RNAi00140	01	FBXO21	23014	RPA194	A-103417	F002	1.09764	42.342	R2
U2OS-RPA194-HC-PS	XP-SP-HC-RPA-1	U2OS-RPA194-PS-T5	RNAi00141	01	FBXO22	26263	RPA194	A-103379	F003	1.06182	51.849	R1
U2OS-RPA194-HC-PS	XP-SP-HC-RPA-1	U2OS-RPA194-PS-T5	RNAi00141	01	FBXO22	26263	RPA194	A-103417	F003	1.40602	54.238	R2
U2OS-RPA194-HC-PS	XP-SP-HC-RPA-1	U2OS-RPA194-PS-T5	RNAi00142	01	FBXO24	26261	RPA194	A-103379	F004	1.15441	56.37	R1
U2OS-RPA194-HC-PS	XP-SP-HC-RPA-1	U2OS-RPA194-PS-T5	RNAi00142	01	FBXO24	26261	RPA194	A-103417	F004	1.20017	46.297	R2
U2OS-RPA194-HC-PS	XP-SP-HC-RPA-1	U2OS-RPA194-PS-T5	RNAi00143	01	FBXO25	26260	RPA194	A-103379	F005	0.532907	26.022	R1
U2OS-RPA194-HC-PS	XP-SP-HC-RPA-1	U2OS-RPA194-PS-T5	RNAi00143	01	FBXO25	26260	RPA194	A-103417	F005	0.428251	16.52	R2
U2OS-RPA194-HC-PS	XP-SP-HC-RPA-1	U2OS-RPA194-PS-T5	RNAi00144	01	FBXO27	126433	RPA194	A-103379	F006	0.911791	44.523	R1
U2OS-RPA194-HC-PS	XP-SP-HC-RPA-1	U2OS-RPA194-PS-T5	RNAi00144	01	FBXO27	126433	RPA194	A-103417	F006	0.93002	35.876	R2
U2OS-RPA194-HC-PS	XP-SP-HC-RPA-1	U2OS-RPA194-PS-T5	RNAi00145	01	FBXO28	23219	RPA194	A-103379	F007	0.894035	43.656	R1
U2OS-RPA194-HC-PS	XP-SP-HC-RPA-1	U2OS-RPA194-PS-T5	RNAi00145	01	FBXO28	23219	RPA194	A-103417	F007	0.986118	38.04	R2
U2OS-RPA194-HC-PS	XP-SP-HC-RPA-1	U2OS-RPA194-PS-T5	RNAi00146	01	FBXO3	26273	RPA194	A-103379	F008	1.11247	54.322	R1
U2OS-RPA194-HC-PS	XP-SP-HC-RPA-1	U2OS-RPA194-PS-T5	RNAi00146	01	FBXO3	26273	RPA194	A-103417	F008	1.26109	48.647	R2
U2OS-RPA194-HC-PS	XP-SP-HC-RPA-1	U2OS-RPA194-PS-T5	RNAi00147	01	FBXO30	84085	RPA194	A-103379	F009	1.07245	52.368	R1
U2OS-RPA194-HC-PS	XP-SP-HC-RPA-1	U2OS-RPA194-PS-T5	RNAi00147	01	FBXO30	84085	RPA194	A-103417	F009	1.19796	46.212	R2
U2OS-RPA194-HC-PS	XP-SP-HC-RPA-1	U2OS-RPA194-PS-T5	RNAi00148	01	FBXO31	79791	RPA194	A-103379	F010	1.04961	51.253	R1
U2OS-RPA194-HC-PS	XP-SP-HC-RPA-1	U2OS-RPA194-PS-T5	RNAi00148	01	FBXO31	79791	RPA194	A-103417	F010	1.45302	56.051	R2
U2OS-RPA194-HC-PS	XP-SP-HC-RPA-1	U2OS-RPA194-PS-T5	RNAi00149	01	FBXO32	114907	RPA194	A-103379	F011	1.18998	58.107	R1
U2OS-RPA194-HC-PS	XP-SP-HC-RPA-1	U2OS-RPA194-PS-T5	RNAi00149	01	FBXO32	114907	RPA194	A-103417	F011	1.5515	59.85	R2
U2OS-RPA194-HC-PS	XP-SP-HC-RPA-1	U2OS-RPA194-PS-T5	RNAi00150	01	FBXO33	254170	RPA194	A-103379	G002	0.564076	27.544	R1
U2OS-RPA194-HC-PS	XP-SP-HC-RPA-1	U2OS-RPA194-PS-T5	RNAi00150	01	FBXO33	254170	RPA194	A-103417	G002	0.682272	26.319	R2
U2OS-RPA194-HC-PS	XP-SP-HC-RPA-1	U2OS-RPA194-PS-T5	RNAi00151	01	FBXO34	55030	RPA194	A-103379	G003	1.08771	53.113	R1
U2OS-RPA194-HC-PS	XP-SP-HC-RPA-1	U2OS-RPA194-PS-T5	RNAi00151	01	FBXO34	55030	RPA194	A-103417	G003	1.13741	43.876	R2
U2OS-RPA194-HC-PS	XP-SP-HC-RPA-1	U2OS-RPA194-PS-T5	RNAi00152	01	FBXO36	130888	RPA194	A-103379	G004	1.05846	51.685	R1
U2OS-RPA194-HC-PS	XP-SP-HC-RPA-1	U2OS-RPA194-PS-T5	RNAi00152	01	FBXO36	130888	RPA194	A-103417	G004	1.08144	41.717	R2
U2OS-RPA194-HC-PS	XP-SP-HC-RPA-1	U2OS-RPA194-PS-T5	RNAi00153	01	FBXO38	81545	RPA194	A-103379	G005	1.28883	62.934	R1
U2OS-RPA194-HC-PS	XP-SP-HC-RPA-1	U2OS-RPA194-PS-T5	RNAi00153	01	FBXO38	81545	RPA194	A-103417	G005	0.921232	35.537	R2
U2OS-RPA194-HC-PS	XP-SP-HC-RPA-1	U2OS-RPA194-PS-T5	RNAi00154	01	FBXO39	162517	RPA194	A-103379	G006	1.1338	55.364	R1
U2OS-RPA194-HC-PS	XP-SP-HC-RPA-1	U2OS-RPA194-PS-T5	RNAi00154	01	FBXO39	162517	RPA194	A-103417	G006	1.00738	38.86	R2
U2OS-RPA194-HC-PS	XP-SP-HC-RPA-1	U2OS-RPA194-PS-T5	RNAi00155	01	FBXO4	26272	RPA194	A-103379	G007	1.63605	79.889	R1
U2OS-RPA194-HC-PS	XP-SP-HC-RPA-1	U2OS-RPA194-PS-T5	RNAi00155	01	FBXO4	26272	RPA194	A-103417	G007	1.51482	58.435	R2
U2OS-RPA194-HC-PS	XP-SP-HC-RPA-1	U2OS-RPA194-PS-T5	RNAi00156	01	FBXO40	51725	RPA194	A-103379	G008	0.753774	36.807	R1
U2OS-RPA194-HC-PS	XP-SP-HC-RPA-1	U2OS-RPA194-PS-T5	RNAi00156	01	FBXO40	51725	RPA194	A-103417	G008	0.863087	33.294	R2
U2OS-RPA194-HC-PS	XP-SP-HC-RPA-1	U2OS-RPA194-PS-T5	RNAi00157	01	FBXO41	150726	RPA194	A-103379	G009	1.13487	55.416	R1
U2OS-RPA194-HC-PS	XP-SP-HC-RPA-1	U2OS-RPA194-PS-T5	RNAi00157	01	FBXO41	150726	RPA194	A-103417	G009	1.29839	50.086	R2
U2OS-RPA194-HC-PS	XP-SP-HC-RPA-1	U2OS-RPA194-PS-T5	RNAi00158	01	FBXO42	54455	RPA194	A-103379	G010	1.12084	54.731	R1
U2OS-RPA194-HC-PS	XP-SP-HC-RPA-1	U2OS-RPA194-PS-T5	RNAi00158	01	FBXO42	54455	RPA194	A-103417	G010	1.11135	42.871	R2
U2OS-RPA194-HC-PS	XP-SP-HC-RPA-1	U2OS-RPA194-PS-T5	RNAi00159	01	FBXO43	286151	RPA194	A-103379	G011	0.977467	47.73	R1
U2OS-RPA194-HC-PS	XP-SP-HC-RPA-1	U2OS-RPA194-PS-T5	RNAi00159	01	FBXO43	286151	RPA194	A-103417	G011	0.968387	37.356	R2
U2OS-RPA194-HC-PS	XP-SP-HC-RPA-1	U2OS-RPA194-PS-T5	RNAi00160	01	FBXO44	93611	RPA194	A-103379	H002	1.32434	64.668	R1
U2OS-RPA194-HC-PS	XP-SP-HC-RPA-1	U2OS-RPA194-PS-T5	RNAi00160	01	FBXO44	93611	RPA194	A-103417	H002	0.911278	35.153	R2
U2OS-RPA194-HC-PS	XP-SP-HC-RPA-1	U2OS-RPA194-PS-T5	RNAi00161	01	FBXO45	200933	RPA194	A-103379	H003	1.06841	52.171	R1
U2OS-RPA194-HC-PS	XP-SP-HC-RPA-1	U2OS-RPA194-PS-T5	RNAi00161	01	FBXO45	200933	RPA194	A-103417	H003	0.786561	30.342	R2
U2OS-RPA194-HC-PS	XP-SP-HC-RPA-1	U2OS-RPA194-PS-T5	RNAi00162	01	FBXO46	23403	RPA194	A-103379	H004	1.64625	80.387	R1
U2OS-RPA194-HC-PS	XP-SP-HC-RPA-1	U2OS-RPA194-PS-T5	RNAi00162	01	FBXO46	23403	RPA194	A-103417	H004	1.00906	38.925	R2
U2OS-RPA194-HC-PS	XP-SP-HC-RPA-1	U2OS-RPA194-PS-T5	RNAi00163	01	FBXO47	494188	RPA194	A-103379	H005	1.86753	91.192	R1
U2OS-RPA194-HC-PS	XP-SP-HC-RPA-1	U2OS-RPA194-PS-T5	RNAi00163	01	FBXO47	494188	RPA194	A-103417	H005	1.30277	50.255	R2
U2OS-RPA194-HC-PS	XP-SP-HC-RPA-1	U2OS-RPA194-PS-T5	RNAi00164	01	FBXO5	26271	RPA194	A-103379	H006	3.28737	160.523	R1
U2OS-RPA194-HC-PS	XP-SP-HC-RPA-1	U2OS-RPA194-PS-T5	RNAi00164	01	FBXO5	26271	RPA194	A-103417	H006	2.36487	91.226	R2
U2OS-RPA194-HC-PS	XP-SP-HC-RPA-1	U2OS-RPA194-PS-T5	RNAi00165	01	FBXO6	26270	RPA194	A-103379	H007	1.50943	73.706	R1
U2OS-RPA194-HC-PS	XP-SP-HC-RPA-1	U2OS-RPA194-PS-T5	RNAi00165	01	FBXO6	26270	RPA194	A-103417	H007	1.00852	38.904	R2
U2OS-RPA194-HC-PS	XP-SP-HC-RPA-1	U2OS-RPA194-PS-T5	RNAi00166	01	FBXO7	25793	RPA194	A-103379	H008	1.47245	71.9	R1
U2OS-RPA194-HC-PS	XP-SP-HC-RPA-1	U2OS-RPA194-PS-T5	RNAi00166	01	FBXO7	25793	RPA194	A-103417	H008	0.965224	37.234	R2
U2OS-RPA194-HC-PS	XP-SP-HC-RPA-1	U2OS-RPA194-PS-T5	RNAi00167	01	FBXO8	26269	RPA194	A-103379	H009	1.70038	83.03	R1
U2OS-RPA194-HC-PS	XP-SP-HC-RPA-1	U2OS-RPA194-PS-T5	RNAi00167	01	FBXO8	26269	RPA194	A-103417	H009	1.47309	56.825	R2
U2OS-RPA194-HC-PS	XP-SP-HC-RPA-1	U2OS-RPA194-PS-T5	RNAi00168	01	FBXO9	26268	RPA194	A-103379	H010	1.47001	71.781	R1
U2OS-RPA194-HC-PS	XP-SP-HC-RPA-1	U2OS-RPA194-PS-T5	RNAi00168	01	FBXO9	26268	RPA194	A-103417	H010	1.0467	40.377	R2
U2OS-RPA194-HC-PS	XP-SP-HC-RPA-1	U2OS-RPA194-PS-T5	RNAi00169	01	FBXW10	10517	RPA194	A-103379	H011	1.52709	74.568	R1
U2OS-RPA194-HC-PS	XP-SP-HC-RPA-1	U2OS-RPA194-PS-T5	RNAi00169	01	FBXW10	10517	RPA194	A-103417	H011	1.34863	52.024	R2
U2OS-RPA194-HC-PS	XP-SP-HC-RPA-1	U2OS-RPA194-PS-T5	RNAi00170	01	FBXW11	23291	RPA194	A-103380	A002	1.67417	65.172	R1
U2OS-RPA194-HC-PS	XP-SP-HC-RPA-1	U2OS-RPA194-PS-T5	RNAi00170	01	FBXW11	23291	RPA194	A-103418	A002	1.74486	58.429	R2
U2OS-RPA194-HC-PS	XP-SP-HC-RPA-1	U2OS-RPA194-PS-T5	RNAi00171	01	FBXW12	285231	RPA194	A-103380	A003	1.29576	50.441	R1
U2OS-RPA194-HC-PS	XP-SP-HC-RPA-1	U2OS-RPA194-PS-T5	RNAi00171	01	FBXW12	285231	RPA194	A-103418	A003	1.14882	38.47	R2
U2OS-RPA194-HC-PS	XP-SP-HC-RPA-1	U2OS-RPA194-PS-T5	RNAi00172	01	FBXW2	26190	RPA194	A-103380	A004	1.29999	50.606	R1
U2OS-RPA194-HC-PS	XP-SP-HC-RPA-1	U2OS-RPA194-PS-T5	RNAi00172	01	FBXW2	26190	RPA194	A-103418	A004	1.0329	34.588	R2
U2OS-RPA194-HC-PS	XP-SP-HC-RPA-1	U2OS-RPA194-PS-T5	RNAi00173	01	SHFM3	6468	RPA194	A-103380	A005	1.57116	61.162	R1
U2OS-RPA194-HC-PS	XP-SP-HC-RPA-1	U2OS-RPA194-PS-T5	RNAi00173	01	SHFM3	6468	RPA194	A-103418	A005	1.86649	62.502	R2
U2OS-RPA194-HC-PS	XP-SP-HC-RPA-1	U2OS-RPA194-PS-T5	RNAi00174	01	FBXW5	54461	RPA194	A-103380	A006	1.23146	47.938	R1
U2OS-RPA194-HC-PS	XP-SP-HC-RPA-1	U2OS-RPA194-PS-T5	RNAi00174	01	FBXW5	54461	RPA194	A-103418	A006	1.32875	44.495	R2
U2OS-RPA194-HC-PS	XP-SP-HC-RPA-1	U2OS-RPA194-PS-T5	RNAi00175	01	FBXW7	55294	RPA194	A-103380	A007	1.2723	49.528	R1
U2OS-RPA194-HC-PS	XP-SP-HC-RPA-1	U2OS-RPA194-PS-T5	RNAi00175	01	FBXW7	55294	RPA194	A-103418	A007	1.44011	48.224	R2
U2OS-RPA194-HC-PS	XP-SP-HC-RPA-1	U2OS-RPA194-PS-T5	RNAi00176	01	FBXW8	26259	RPA194	A-103380	A008	0.728116	28.344	R1
U2OS-RPA194-HC-PS	XP-SP-HC-RPA-1	U2OS-RPA194-PS-T5	RNAi00176	01	FBXW8	26259	RPA194	A-103418	A008	1.02728	34.4	R2
U2OS-RPA194-HC-PS	XP-SP-HC-RPA-1	U2OS-RPA194-PS-T5	RNAi00177	01	FBXW9	84261	RPA194	A-103380	A009	0.683187	26.595	R1
U2OS-RPA194-HC-PS	XP-SP-HC-RPA-1	U2OS-RPA194-PS-T5	RNAi00177	01	FBXW9	84261	RPA194	A-103418	A009	1.02385	34.285	R2
U2OS-RPA194-HC-PS	XP-SP-HC-RPA-1	U2OS-RPA194-PS-T5	RNAi00178	01	FLJ10916	55258	RPA194	A-103380	A010	0.723903	28.18	R1
U2OS-RPA194-HC-PS	XP-SP-HC-RPA-1	U2OS-RPA194-PS-T5	RNAi00178	01	FLJ10916	55258	RPA194	A-103418	A010	0.811732	27.182	R2
U2OS-RPA194-HC-PS	XP-SP-HC-RPA-1	U2OS-RPA194-PS-T5	RNAi00179	01	LGR6	59352	RPA194	A-103380	A011	0.766957	29.856	R1
U2OS-RPA194-HC-PS	XP-SP-HC-RPA-1	U2OS-RPA194-PS-T5	RNAi00179	01	LGR6	59352	RPA194	A-103418	A011	1.21452	40.67	R2
U2OS-RPA194-HC-PS	XP-SP-HC-RPA-1	U2OS-RPA194-PS-T5	RNAi00180	01	NCCRP1	342897	RPA194	A-103380	B002	1.46224	56.922	R1
U2OS-RPA194-HC-PS	XP-SP-HC-RPA-1	U2OS-RPA194-PS-T5	RNAi00180	01	NCCRP1	342897	RPA194	A-103418	B002	1.74336	58.379	R2
U2OS-RPA194-HC-PS	XP-SP-HC-RPA-1	U2OS-RPA194-PS-T5	RNAi00181	01	LOC441920-obs	441920	RPA194	A-103380	B003	1.04907	40.838	R1
U2OS-RPA194-HC-PS	XP-SP-HC-RPA-1	U2OS-RPA194-PS-T5	RNAi00181	01	LOC441920-obs	441920	RPA194	A-103418	B003	1.1006	36.855	R2
U2OS-RPA194-HC-PS	XP-SP-HC-RPA-1	U2OS-RPA194-PS-T5	RNAi00182	01	FBXO48	554251	RPA194	A-103380	B004	0.996972	38.81	R1
U2OS-RPA194-HC-PS	XP-SP-HC-RPA-1	U2OS-RPA194-PS-T5	RNAi00182	01	FBXO48	554251	RPA194	A-103418	B004	0.782884	26.216	R2
U2OS-RPA194-HC-PS	XP-SP-HC-RPA-1	U2OS-RPA194-PS-T5	RNAi00183	01	LRRC29	26231	RPA194	A-103380	B005	0.62996	24.523	R1
U2OS-RPA194-HC-PS	XP-SP-HC-RPA-1	U2OS-RPA194-PS-T5	RNAi00183	01	LRRC29	26231	RPA194	A-103418	B005	0.781033	26.154	R2
U2OS-RPA194-HC-PS	XP-SP-HC-RPA-1	U2OS-RPA194-PS-T5	RNAi00184	01	NEURL2	140825	RPA194	A-103380	B006	1.03664	40.354	R1
U2OS-RPA194-HC-PS	XP-SP-HC-RPA-1	U2OS-RPA194-PS-T5	RNAi00184	01	NEURL2	140825	RPA194	A-103418	B006	1.17707	39.416	R2
U2OS-RPA194-HC-PS	XP-SP-HC-RPA-1	U2OS-RPA194-PS-T5	RNAi00185	01	NLRC5	84166	RPA194	A-103380	B007	0.433597	16.879	R1
U2OS-RPA194-HC-PS	XP-SP-HC-RPA-1	U2OS-RPA194-PS-T5	RNAi00185	01	NLRC5	84166	RPA194	A-103418	B007	0.730057	24.447	R2
U2OS-RPA194-HC-PS	XP-SP-HC-RPA-1	U2OS-RPA194-PS-T5	RNAi00186	01	RAB40A	142684	RPA194	A-103380	B008	0.866731	33.74	R1
U2OS-RPA194-HC-PS	XP-SP-HC-RPA-1	U2OS-RPA194-PS-T5	RNAi00186	01	RAB40A	142684	RPA194	A-103418	B008	1.48415	49.699	R2
U2OS-RPA194-HC-PS	XP-SP-HC-RPA-1	U2OS-RPA194-PS-T5	RNAi00187	01	RAB40B	10966	RPA194	A-103380	B009	0.990216	38.547	R1
U2OS-RPA194-HC-PS	XP-SP-HC-RPA-1	U2OS-RPA194-PS-T5	RNAi00187	01	RAB40B	10966	RPA194	A-103418	B009	1.17669	39.403	R2
U2OS-RPA194-HC-PS	XP-SP-HC-RPA-1	U2OS-RPA194-PS-T5	RNAi00188	01	RAB40C	57799	RPA194	A-103380	B010	1.02389	39.858	R1
U2OS-RPA194-HC-PS	XP-SP-HC-RPA-1	U2OS-RPA194-PS-T5	RNAi00188	01	RAB40C	57799	RPA194	A-103418	B010	1.2893	43.174	R2
U2OS-RPA194-HC-PS	XP-SP-HC-RPA-1	U2OS-RPA194-PS-T5	RNAi00189	01	SKP2	6502	RPA194	A-103380	B011	1.02359	39.846	R1
U2OS-RPA194-HC-PS	XP-SP-HC-RPA-1	U2OS-RPA194-PS-T5	RNAi00189	01	SKP2	6502	RPA194	A-103418	B011	1.44733	48.466	R2
U2OS-RPA194-HC-PS	XP-SP-HC-RPA-1	U2OS-RPA194-PS-T5	RNAi00190	01	SOCS1	8651	RPA194	A-103380	C002	0.81407	31.69	R1
U2OS-RPA194-HC-PS	XP-SP-HC-RPA-1	U2OS-RPA194-PS-T5	RNAi00190	01	SOCS1	8651	RPA194	A-103418	C002	1.23611	41.393	R2
U2OS-RPA194-HC-PS	XP-SP-HC-RPA-1	U2OS-RPA194-PS-T5	RNAi00191	01	SOCS2	8835	RPA194	A-103380	C003	1.94288	75.632	R1
U2OS-RPA194-HC-PS	XP-SP-HC-RPA-1	U2OS-RPA194-PS-T5	RNAi00191	01	SOCS2	8835	RPA194	A-103418	C003	2.31103	77.388	R2
U2OS-RPA194-HC-PS	XP-SP-HC-RPA-1	U2OS-RPA194-PS-T5	RNAi00192	01	SOCS3	9021	RPA194	A-103380	C004	1.44408	56.215	R1
U2OS-RPA194-HC-PS	XP-SP-HC-RPA-1	U2OS-RPA194-PS-T5	RNAi00192	01	SOCS3	9021	RPA194	A-103418	C004	1.76982	59.265	R2
U2OS-RPA194-HC-PS	XP-SP-HC-RPA-1	U2OS-RPA194-PS-T5	RNAi00193	01	SOCS4	122809	RPA194	A-103380	C005	1.35201	52.631	R1
U2OS-RPA194-HC-PS	XP-SP-HC-RPA-1	U2OS-RPA194-PS-T5	RNAi00193	01	SOCS4	122809	RPA194	A-103418	C005	1.48141	49.607	R2
U2OS-RPA194-HC-PS	XP-SP-HC-RPA-1	U2OS-RPA194-PS-T5	RNAi00194	01	SOCS5	9655	RPA194	A-103380	C006	1.45834	56.77	R1
U2OS-RPA194-HC-PS	XP-SP-HC-RPA-1	U2OS-RPA194-PS-T5	RNAi00194	01	SOCS5	9655	RPA194	A-103418	C006	1.57894	52.873	R2
U2OS-RPA194-HC-PS	XP-SP-HC-RPA-1	U2OS-RPA194-PS-T5	RNAi00195	01	SOCS6	9306	RPA194	A-103380	C007	1.13374	44.134	R1
U2OS-RPA194-HC-PS	XP-SP-HC-RPA-1	U2OS-RPA194-PS-T5	RNAi00195	01	SOCS6	9306	RPA194	A-103418	C007	1.25445	42.007	R2
U2OS-RPA194-HC-PS	XP-SP-HC-RPA-1	U2OS-RPA194-PS-T5	RNAi00196	01	SOCS7	30837	RPA194	A-103380	C008	0.947008	36.865	R1
U2OS-RPA194-HC-PS	XP-SP-HC-RPA-1	U2OS-RPA194-PS-T5	RNAi00196	01	SOCS7	30837	RPA194	A-103418	C008	1.40323	46.989	R2
U2OS-RPA194-HC-PS	XP-SP-HC-RPA-1	U2OS-RPA194-PS-T5	RNAi00197	01	SPSB1	80176	RPA194	A-103380	C009	0.479477	18.665	R1
U2OS-RPA194-HC-PS	XP-SP-HC-RPA-1	U2OS-RPA194-PS-T5	RNAi00197	01	SPSB1	80176	RPA194	A-103418	C009	0.631778	21.156	R2
U2OS-RPA194-HC-PS	XP-SP-HC-RPA-1	U2OS-RPA194-PS-T5	RNAi00198	01	SPSB2	84727	RPA194	A-103380	C010	0.95939	37.347	R1
U2OS-RPA194-HC-PS	XP-SP-HC-RPA-1	U2OS-RPA194-PS-T5	RNAi00198	01	SPSB2	84727	RPA194	A-103418	C010	1.36846	45.825	R2
U2OS-RPA194-HC-PS	XP-SP-HC-RPA-1	U2OS-RPA194-PS-T5	RNAi00199	01	SPSB3	90864	RPA194	A-103380	C011	1.44835	56.381	R1
U2OS-RPA194-HC-PS	XP-SP-HC-RPA-1	U2OS-RPA194-PS-T5	RNAi00199	01	SPSB3	90864	RPA194	A-103418	C011	1.94362	65.085	R2
U2OS-RPA194-HC-PS	XP-SP-HC-RPA-1	U2OS-RPA194-PS-T5	RNAi00200	01	SPSB4	92369	RPA194	A-103380	D002	0.685036	26.667	R1
U2OS-RPA194-HC-PS	XP-SP-HC-RPA-1	U2OS-RPA194-PS-T5	RNAi00200	01	SPSB4	92369	RPA194	A-103418	D002	0.798204	26.729	R2
U2OS-RPA194-HC-PS	XP-SP-HC-RPA-1	U2OS-RPA194-PS-T5	RNAi00201	01	TULP4	56995	RPA194	A-103380	D003	1.11455	43.387	R1
U2OS-RPA194-HC-PS	XP-SP-HC-RPA-1	U2OS-RPA194-PS-T5	RNAi00201	01	TULP4	56995	RPA194	A-103418	D003	1.50088	50.259	R2
U2OS-RPA194-HC-PS	XP-SP-HC-RPA-1	U2OS-RPA194-PS-T5	RNAi00202	01	WDR71	80227	RPA194	A-103380	D004	0.58331	22.707	R1
U2OS-RPA194-HC-PS	XP-SP-HC-RPA-1	U2OS-RPA194-PS-T5	RNAi00202	01	WDR71	80227	RPA194	A-103418	D004	0.811702	27.181	R2
U2OS-RPA194-HC-PS	XP-SP-HC-RPA-1	U2OS-RPA194-PS-T5	RNAi00203	01	WSB1	26118	RPA194	A-103380	D005	1.21368	47.246	R1
U2OS-RPA194-HC-PS	XP-SP-HC-RPA-1	U2OS-RPA194-PS-T5	RNAi00203	01	WSB1	26118	RPA194	A-103418	D005	1.2239	40.984	R2
U2OS-RPA194-HC-PS	XP-SP-HC-RPA-1	U2OS-RPA194-PS-T5	RNAi00204	01	WSB2	55884	RPA194	A-103380	D006	0.621303	24.186	R1
U2OS-RPA194-HC-PS	XP-SP-HC-RPA-1	U2OS-RPA194-PS-T5	RNAi00204	01	WSB2	55884	RPA194	A-103418	D006	0.908338	30.417	R2
U2OS-RPA194-HC-PS	XP-SP-HC-RPA-1	U2OS-RPA194-PS-T5	RNAi00205	01	MARCH-I	55016	RPA194	A-103381	A002	1.28516	44.64	R1
U2OS-RPA194-HC-PS	XP-SP-HC-RPA-1	U2OS-RPA194-PS-T5	RNAi00205	01	MARCH-I	55016	RPA194	A-103419	A002	1.51939	46.033	R2
U2OS-RPA194-HC-PS	XP-SP-HC-RPA-1	U2OS-RPA194-PS-T5	RNAi00206	01	MARCH-II	51257	RPA194	A-103381	A003	1.37585	47.79	R1
U2OS-RPA194-HC-PS	XP-SP-HC-RPA-1	U2OS-RPA194-PS-T5	RNAi00206	01	MARCH-II	51257	RPA194	A-103419	A003	1.91778	58.103	R2
U2OS-RPA194-HC-PS	XP-SP-HC-RPA-1	U2OS-RPA194-PS-T5	RNAi00207	01	MARCH-III	115123	RPA194	A-103381	A004	0.891723	30.974	R1
U2OS-RPA194-HC-PS	XP-SP-HC-RPA-1	U2OS-RPA194-PS-T5	RNAi00207	01	MARCH-III	115123	RPA194	A-103419	A004	1.46886	44.502	R2
U2OS-RPA194-HC-PS	XP-SP-HC-RPA-1	U2OS-RPA194-PS-T5	RNAi00208	01	MARCH-IV	57574	RPA194	A-103381	A005	0.793091	27.548	R1
U2OS-RPA194-HC-PS	XP-SP-HC-RPA-1	U2OS-RPA194-PS-T5	RNAi00208	01	MARCH-IV	57574	RPA194	A-103419	A005	1.0304	31.218	R2
U2OS-RPA194-HC-PS	XP-SP-HC-RPA-1	U2OS-RPA194-PS-T5	RNAi00209	01	MARCH-V	54708	RPA194	A-103381	A006	1.17749	40.9	R1
U2OS-RPA194-HC-PS	XP-SP-HC-RPA-1	U2OS-RPA194-PS-T5	RNAi00209	01	MARCH-V	54708	RPA194	A-103419	A006	1.5551	47.115	R2
U2OS-RPA194-HC-PS	XP-SP-HC-RPA-1	U2OS-RPA194-PS-T5	RNAi00210	01	MARCH-VI	10299	RPA194	A-103381	A007	0.866907	30.112	R1
U2OS-RPA194-HC-PS	XP-SP-HC-RPA-1	U2OS-RPA194-PS-T5	RNAi00210	01	MARCH-VI	10299	RPA194	A-103419	A007	0.796316	24.126	R2
U2OS-RPA194-HC-PS	XP-SP-HC-RPA-1	U2OS-RPA194-PS-T5	RNAi00211	01	MARCH-VII	64844	RPA194	A-103381	A008	0.867223	30.123	R1
U2OS-RPA194-HC-PS	XP-SP-HC-RPA-1	U2OS-RPA194-PS-T5	RNAi00211	01	MARCH-VII	64844	RPA194	A-103419	A008	1.15724	35.061	R2
U2OS-RPA194-HC-PS	XP-SP-HC-RPA-1	U2OS-RPA194-PS-T5	RNAi00212	01	MARCH-VIII	220972	RPA194	A-103381	A009	0.692155	24.042	R1
U2OS-RPA194-HC-PS	XP-SP-HC-RPA-1	U2OS-RPA194-PS-T5	RNAi00212	01	MARCH-VIII	220972	RPA194	A-103419	A009	1.09885	33.292	R2
U2OS-RPA194-HC-PS	XP-SP-HC-RPA-1	U2OS-RPA194-PS-T5	RNAi00213	01	MARCH-IX	92979	RPA194	A-103381	A010	0.467684	16.245	R1
U2OS-RPA194-HC-PS	XP-SP-HC-RPA-1	U2OS-RPA194-PS-T5	RNAi00213	01	MARCH-IX	92979	RPA194	A-103419	A010	0.925471	28.039	R2
U2OS-RPA194-HC-PS	XP-SP-HC-RPA-1	U2OS-RPA194-PS-T5	RNAi00214	01	AIRE	326	RPA194	A-103381	A011	0.92722	32.207	R1
U2OS-RPA194-HC-PS	XP-SP-HC-RPA-1	U2OS-RPA194-PS-T5	RNAi00214	01	AIRE	326	RPA194	A-103419	A011	0.734	22.238	R2
U2OS-RPA194-HC-PS	XP-SP-HC-RPA-1	U2OS-RPA194-PS-T5	RNAi00215	01	AMFR	267	RPA194	A-103381	B002	1.47897	51.372	R1
U2OS-RPA194-HC-PS	XP-SP-HC-RPA-1	U2OS-RPA194-PS-T5	RNAi00215	01	AMFR	267	RPA194	A-103419	B002	1.50899	45.718	R2
U2OS-RPA194-HC-PS	XP-SP-HC-RPA-1	U2OS-RPA194-PS-T5	RNAi00216	01	ANAPC11	51529	RPA194	A-103381	B003	1.29334	44.924	R1
U2OS-RPA194-HC-PS	XP-SP-HC-RPA-1	U2OS-RPA194-PS-T5	RNAi00216	01	ANAPC11	51529	RPA194	A-103419	B003	1.933	58.564	R2
U2OS-RPA194-HC-PS	XP-SP-HC-RPA-1	U2OS-RPA194-PS-T5	RNAi00217	01	ANKIB1	54467	RPA194	A-103381	B004	0.823636	28.609	R1
U2OS-RPA194-HC-PS	XP-SP-HC-RPA-1	U2OS-RPA194-PS-T5	RNAi00217	01	ANKIB1	54467	RPA194	A-103419	B004	1.30168	39.437	R2
U2OS-RPA194-HC-PS	XP-SP-HC-RPA-1	U2OS-RPA194-PS-T5	RNAi00218	01	AOF1	221656	RPA194	A-103381	B005	1.39044	48.297	R1
U2OS-RPA194-HC-PS	XP-SP-HC-RPA-1	U2OS-RPA194-PS-T5	RNAi00218	01	AOF1	221656	RPA194	A-103419	B005	1.83173	55.496	R2
U2OS-RPA194-HC-PS	XP-SP-HC-RPA-1	U2OS-RPA194-PS-T5	RNAi00219	01	ARIH1	25820	RPA194	A-103381	B006	1.43017	49.677	R1
U2OS-RPA194-HC-PS	XP-SP-HC-RPA-1	U2OS-RPA194-PS-T5	RNAi00219	01	ARIH1	25820	RPA194	A-103419	B006	1.73892	52.684	R2
U2OS-RPA194-HC-PS	XP-SP-HC-RPA-1	U2OS-RPA194-PS-T5	RNAi00220	01	ARIH2	10425	RPA194	A-103381	B007	0.945502	32.842	R1
U2OS-RPA194-HC-PS	XP-SP-HC-RPA-1	U2OS-RPA194-PS-T5	RNAi00220	01	ARIH2	10425	RPA194	A-103419	B007	1.28013	38.784	R2
U2OS-RPA194-HC-PS	XP-SP-HC-RPA-1	U2OS-RPA194-PS-T5	RNAi00221	01	BAHD1	22893	RPA194	A-103381	B008	0.779013	27.059	R1
U2OS-RPA194-HC-PS	XP-SP-HC-RPA-1	U2OS-RPA194-PS-T5	RNAi00221	01	BAHD1	22893	RPA194	A-103419	B008	1.17814	35.694	R2
U2OS-RPA194-HC-PS	XP-SP-HC-RPA-1	U2OS-RPA194-PS-T5	RNAi00222	01	BARD1	580	RPA194	A-103381	B009	0.676666	23.504	R1
U2OS-RPA194-HC-PS	XP-SP-HC-RPA-1	U2OS-RPA194-PS-T5	RNAi00222	01	BARD1	580	RPA194	A-103419	B009	1.60128	48.514	R2
U2OS-RPA194-HC-PS	XP-SP-HC-RPA-1	U2OS-RPA194-PS-T5	RNAi00223	01	BAZ1B	9031	RPA194	A-103381	B010	0.553246	19.217	R1
U2OS-RPA194-HC-PS	XP-SP-HC-RPA-1	U2OS-RPA194-PS-T5	RNAi00223	01	BAZ1B	9031	RPA194	A-103419	B010	1.35911	41.177	R2
U2OS-RPA194-HC-PS	XP-SP-HC-RPA-1	U2OS-RPA194-PS-T5	RNAi00224	01	BAZ2B	29994	RPA194	A-103381	B011	0.97884	34	R1
U2OS-RPA194-HC-PS	XP-SP-HC-RPA-1	U2OS-RPA194-PS-T5	RNAi00224	01	BAZ2B	29994	RPA194	A-103419	B011	1.4645	44.37	R2
U2OS-RPA194-HC-PS	XP-SP-HC-RPA-1	U2OS-RPA194-PS-T5	RNAi00225	01	BFAR	51283	RPA194	A-103381	C002	1.3195	45.833	R1
U2OS-RPA194-HC-PS	XP-SP-HC-RPA-1	U2OS-RPA194-PS-T5	RNAi00225	01	BFAR	51283	RPA194	A-103419	C002	1.68621	51.087	R2
U2OS-RPA194-HC-PS	XP-SP-HC-RPA-1	U2OS-RPA194-PS-T5	RNAi00226	01	BIRC2	329	RPA194	A-103381	C003	1.22516	42.556	R1
U2OS-RPA194-HC-PS	XP-SP-HC-RPA-1	U2OS-RPA194-PS-T5	RNAi00226	01	BIRC2	329	RPA194	A-103419	C003	1.62171	49.133	R2
U2OS-RPA194-HC-PS	XP-SP-HC-RPA-1	U2OS-RPA194-PS-T5	RNAi00227	01	BIRC3	330	RPA194	A-103381	C004	1.1732	40.751	R1
U2OS-RPA194-HC-PS	XP-SP-HC-RPA-1	U2OS-RPA194-PS-T5	RNAi00227	01	BIRC3	330	RPA194	A-103419	C004	1.6699	50.593	R2
U2OS-RPA194-HC-PS	XP-SP-HC-RPA-1	U2OS-RPA194-PS-T5	RNAi00228	01	BIRC4	331	RPA194	A-103381	C005	0.9056	31.456	R1
U2OS-RPA194-HC-PS	XP-SP-HC-RPA-1	U2OS-RPA194-PS-T5	RNAi00228	01	BIRC4	331	RPA194	A-103419	C005	1.46239	44.306	R2
U2OS-RPA194-HC-PS	XP-SP-HC-RPA-1	U2OS-RPA194-PS-T5	RNAi00229	01	BIRC7	79444	RPA194	A-103381	C006	0.325723	11.314	R1
U2OS-RPA194-HC-PS	XP-SP-HC-RPA-1	U2OS-RPA194-PS-T5	RNAi00229	01	BIRC7	79444	RPA194	A-103419	C006	0.618312	18.733	R2
U2OS-RPA194-HC-PS	XP-SP-HC-RPA-1	U2OS-RPA194-PS-T5	RNAi00230	01	BIRC8	112401	RPA194	A-103381	C007	0.630315	21.894	R1
U2OS-RPA194-HC-PS	XP-SP-HC-RPA-1	U2OS-RPA194-PS-T5	RNAi00230	01	BIRC8	112401	RPA194	A-103419	C007	1.35548	41.067	R2
U2OS-RPA194-HC-PS	XP-SP-HC-RPA-1	U2OS-RPA194-PS-T5	RNAi00231	01	BRAP	8315	RPA194	A-103381	C008	0.744206	25.85	R1
U2OS-RPA194-HC-PS	XP-SP-HC-RPA-1	U2OS-RPA194-PS-T5	RNAi00231	01	BRAP	8315	RPA194	A-103419	C008	1.3673	41.425	R2
U2OS-RPA194-HC-PS	XP-SP-HC-RPA-1	U2OS-RPA194-PS-T5	RNAi00232	01	BRCA1	672	RPA194	A-103381	C009	0.679286	23.595	R1
U2OS-RPA194-HC-PS	XP-SP-HC-RPA-1	U2OS-RPA194-PS-T5	RNAi00232	01	BRCA1	672	RPA194	A-103419	C009	0.947024	28.692	R2
U2OS-RPA194-HC-PS	XP-SP-HC-RPA-1	U2OS-RPA194-PS-T5	RNAi00233	01	BRPF1	7862	RPA194	A-103381	C010	0.526385	18.284	R1
U2OS-RPA194-HC-PS	XP-SP-HC-RPA-1	U2OS-RPA194-PS-T5	RNAi00233	01	BRPF1	7862	RPA194	A-103419	C010	0.989108	29.967	R2
U2OS-RPA194-HC-PS	XP-SP-HC-RPA-1	U2OS-RPA194-PS-T5	RNAi00234	01	BRPF3	27154	RPA194	A-103381	C011	0.983389	34.158	R1
U2OS-RPA194-HC-PS	XP-SP-HC-RPA-1	U2OS-RPA194-PS-T5	RNAi00234	01	BRPF3	27154	RPA194	A-103419	C011	1.82698	55.352	R2
U2OS-RPA194-HC-PS	XP-SP-HC-RPA-1	U2OS-RPA194-PS-T5	RNAi00235	01	RNF219	79596	RPA194	A-103381	D002	0.844048	29.318	R1
U2OS-RPA194-HC-PS	XP-SP-HC-RPA-1	U2OS-RPA194-PS-T5	RNAi00235	01	RNF219	79596	RPA194	A-103419	D002	0.793049	24.027	R2
U2OS-RPA194-HC-PS	XP-SP-HC-RPA-1	U2OS-RPA194-PS-T5	RNAi00236	01	C16orf28-Obs	65259	RPA194	A-103381	D003	1.44834	50.308	R1
U2OS-RPA194-HC-PS	XP-SP-HC-RPA-1	U2OS-RPA194-PS-T5	RNAi00236	01	C16orf28-Obs	65259	RPA194	A-103419	D003	1.49559	45.312	R2
U2OS-RPA194-HC-PS	XP-SP-HC-RPA-1	U2OS-RPA194-PS-T5	RNAi00237	01	RNF213	57674	RPA194	A-103381	D004	0.994904	34.558	R1
U2OS-RPA194-HC-PS	XP-SP-HC-RPA-1	U2OS-RPA194-PS-T5	RNAi00237	01	RNF213	57674	RPA194	A-103419	D004	1.22603	37.145	R2
U2OS-RPA194-HC-PS	XP-SP-HC-RPA-1	U2OS-RPA194-PS-T5	RNAi00238	01	RNF220	55182	RPA194	A-103381	D005	0.960904	33.377	R1
U2OS-RPA194-HC-PS	XP-SP-HC-RPA-1	U2OS-RPA194-PS-T5	RNAi00238	01	RNF220	55182	RPA194	A-103419	D005	1.27042	38.49	R2
U2OS-RPA194-HC-PS	XP-SP-HC-RPA-1	U2OS-RPA194-PS-T5	RNAi00239	01	MUL1	79594	RPA194	A-103381	D006	1.08383	37.647	R1
U2OS-RPA194-HC-PS	XP-SP-HC-RPA-1	U2OS-RPA194-PS-T5	RNAi00239	01	MUL1	79594	RPA194	A-103419	D006	1.21893	36.93	R2
U2OS-RPA194-HC-PS	XP-SP-HC-RPA-1	U2OS-RPA194-PS-T5	RNAi00240	01	RBCK1	10616	RPA194	A-103381	D007	1.23435	42.875	R1
U2OS-RPA194-HC-PS	XP-SP-HC-RPA-1	U2OS-RPA194-PS-T5	RNAi00240	01	RBCK1	10616	RPA194	A-103419	D007	1.77572	53.799	R2
U2OS-RPA194-HC-PS	XP-SP-HC-RPA-1	U2OS-RPA194-PS-T5	RNAi00241	01	PRICKLE4	29964	RPA194	A-103381	D008	0.685217	23.801	R1
U2OS-RPA194-HC-PS	XP-SP-HC-RPA-1	U2OS-RPA194-PS-T5	RNAi00241	01	PRICKLE4	29964	RPA194	A-103419	D008	1.44935	43.911	R2
U2OS-RPA194-HC-PS	XP-SP-HC-RPA-1	U2OS-RPA194-PS-T5	RNAi00242	01	CBL	867	RPA194	A-103381	D009	0.748006	25.982	R1
U2OS-RPA194-HC-PS	XP-SP-HC-RPA-1	U2OS-RPA194-PS-T5	RNAi00242	01	CBL	867	RPA194	A-103419	D009	1.34749	40.825	R2
U2OS-RPA194-HC-PS	XP-SP-HC-RPA-1	U2OS-RPA194-PS-T5	RNAi00243	01	CBLB	868	RPA194	A-103381	D010	1.11418	38.701	R1
U2OS-RPA194-HC-PS	XP-SP-HC-RPA-1	U2OS-RPA194-PS-T5	RNAi00243	01	CBLB	868	RPA194	A-103419	D010	1.77457	53.764	R2
U2OS-RPA194-HC-PS	XP-SP-HC-RPA-1	U2OS-RPA194-PS-T5	RNAi00244	01	CBLC	23624	RPA194	A-103381	D011	1.96252	68.168	R1
U2OS-RPA194-HC-PS	XP-SP-HC-RPA-1	U2OS-RPA194-PS-T5	RNAi00244	01	CBLC	23624	RPA194	A-103419	D011	2.5357	76.824	R2
U2OS-RPA194-HC-PS	XP-SP-HC-RPA-1	U2OS-RPA194-PS-T5	RNAi00245	01	CBLL1	79872	RPA194	A-103381	E002	1.34824	46.831	R1
U2OS-RPA194-HC-PS	XP-SP-HC-RPA-1	U2OS-RPA194-PS-T5	RNAi00245	01	CBLL1	79872	RPA194	A-103419	E002	1.59498	48.323	R2
U2OS-RPA194-HC-PS	XP-SP-HC-RPA-1	U2OS-RPA194-PS-T5	RNAi00246	01	CCL20	6364	RPA194	A-103381	E003	0.98929	34.363	R1
U2OS-RPA194-HC-PS	XP-SP-HC-RPA-1	U2OS-RPA194-PS-T5	RNAi00246	01	CCL20	6364	RPA194	A-103419	E003	1.22217	37.028	R2
U2OS-RPA194-HC-PS	XP-SP-HC-RPA-1	U2OS-RPA194-PS-T5	RNAi00247	01	CGRRF1	10668	RPA194	A-103381	E004	0.878825	30.526	R1
U2OS-RPA194-HC-PS	XP-SP-HC-RPA-1	U2OS-RPA194-PS-T5	RNAi00247	01	CGRRF1	10668	RPA194	A-103419	E004	1.08938	33.005	R2
U2OS-RPA194-HC-PS	XP-SP-HC-RPA-1	U2OS-RPA194-PS-T5	RNAi00248	01	CHD4	1108	RPA194	A-103381	E005	0.883288	30.681	R1
U2OS-RPA194-HC-PS	XP-SP-HC-RPA-1	U2OS-RPA194-PS-T5	RNAi00248	01	CHD4	1108	RPA194	A-103419	E005	1.12985	34.231	R2
U2OS-RPA194-HC-PS	XP-SP-HC-RPA-1	U2OS-RPA194-PS-T5	RNAi00249	01	CHD5	26038	RPA194	A-103381	E006	1.13698	39.493	R1
U2OS-RPA194-HC-PS	XP-SP-HC-RPA-1	U2OS-RPA194-PS-T5	RNAi00249	01	CHD5	26038	RPA194	A-103419	E006	1.39109	42.146	R2
U2OS-RPA194-HC-PS	XP-SP-HC-RPA-1	U2OS-RPA194-PS-T5	RNAi00250	01	CHFR	55743	RPA194	A-103381	E007	0.425738	14.788	R1
U2OS-RPA194-HC-PS	XP-SP-HC-RPA-1	U2OS-RPA194-PS-T5	RNAi00250	01	CHFR	55743	RPA194	A-103419	E007	0.429613	13.016	R2
U2OS-RPA194-HC-PS	XP-SP-HC-RPA-1	U2OS-RPA194-PS-T5	RNAi00251	01	CNOT4	4850	RPA194	A-103381	E008	0.922931	32.058	R1
U2OS-RPA194-HC-PS	XP-SP-HC-RPA-1	U2OS-RPA194-PS-T5	RNAi00251	01	CNOT4	4850	RPA194	A-103419	E008	0.947718	28.713	R2
U2OS-RPA194-HC-PS	XP-SP-HC-RPA-1	U2OS-RPA194-PS-T5	RNAi00252	01	CXXC1	30827	RPA194	A-103381	E009	0.632849	21.982	R1
U2OS-RPA194-HC-PS	XP-SP-HC-RPA-1	U2OS-RPA194-PS-T5	RNAi00252	01	CXXC1	30827	RPA194	A-103419	E009	0.756147	22.909	R2
U2OS-RPA194-HC-PS	XP-SP-HC-RPA-1	U2OS-RPA194-PS-T5	RNAi00253	01	DKFZP547C195	257160	RPA194	A-103381	E010	1.02312	35.538	R1
U2OS-RPA194-HC-PS	XP-SP-HC-RPA-1	U2OS-RPA194-PS-T5	RNAi00253	01	DKFZP547C195	257160	RPA194	A-103419	E010	1.43859	43.585	R2
U2OS-RPA194-HC-PS	XP-SP-HC-RPA-1	U2OS-RPA194-PS-T5	RNAi00254	01	DPF1	8193	RPA194	A-103381	E011	0.989866	34.383	R1
U2OS-RPA194-HC-PS	XP-SP-HC-RPA-1	U2OS-RPA194-PS-T5	RNAi00254	01	DPF1	8193	RPA194	A-103419	E011	1.23009	37.268	R2
U2OS-RPA194-HC-PS	XP-SP-HC-RPA-1	U2OS-RPA194-PS-T5	RNAi00255	01	DPF2	5977	RPA194	A-103381	F002	1.11588	38.76	R1
U2OS-RPA194-HC-PS	XP-SP-HC-RPA-1	U2OS-RPA194-PS-T5	RNAi00255	01	DPF2	5977	RPA194	A-103419	F002	0.840017	25.45	R2
U2OS-RPA194-HC-PS	XP-SP-HC-RPA-1	U2OS-RPA194-PS-T5	RNAi00256	01	DPF3	8110	RPA194	A-103381	F003	1.4431	50.126	R1
U2OS-RPA194-HC-PS	XP-SP-HC-RPA-1	U2OS-RPA194-PS-T5	RNAi00256	01	DPF3	8110	RPA194	A-103419	F003	1.20118	36.392	R2
U2OS-RPA194-HC-PS	XP-SP-HC-RPA-1	U2OS-RPA194-PS-T5	RNAi00257	01	DTX1	1840	RPA194	A-103381	F004	0.971239	33.736	R1
U2OS-RPA194-HC-PS	XP-SP-HC-RPA-1	U2OS-RPA194-PS-T5	RNAi00257	01	DTX1	1840	RPA194	A-103419	F004	0.928607	28.134	R2
U2OS-RPA194-HC-PS	XP-SP-HC-RPA-1	U2OS-RPA194-PS-T5	RNAi00258	01	DTX2	113878	RPA194	A-103381	F005	1.35892	47.202	R1
U2OS-RPA194-HC-PS	XP-SP-HC-RPA-1	U2OS-RPA194-PS-T5	RNAi00258	01	DTX2	113878	RPA194	A-103419	F005	1.32904	40.266	R2
U2OS-RPA194-HC-PS	XP-SP-HC-RPA-1	U2OS-RPA194-PS-T5	RNAi00259	01	DTX3	196403	RPA194	A-103381	F006	2.18405	75.863	R1
U2OS-RPA194-HC-PS	XP-SP-HC-RPA-1	U2OS-RPA194-PS-T5	RNAi00259	01	DTX3	196403	RPA194	A-103419	F006	2.34621	71.083	R2
U2OS-RPA194-HC-PS	XP-SP-HC-RPA-1	U2OS-RPA194-PS-T5	RNAi00260	01	DTX3L	151636	RPA194	A-103381	F007	0.820815	28.511	R1
U2OS-RPA194-HC-PS	XP-SP-HC-RPA-1	U2OS-RPA194-PS-T5	RNAi00260	01	DTX3L	151636	RPA194	A-103419	F007	1.02449	31.039	R2
U2OS-RPA194-HC-PS	XP-SP-HC-RPA-1	U2OS-RPA194-PS-T5	RNAi00261	01	DTX4	23220	RPA194	A-103381	F008	0.999885	34.731	R1
U2OS-RPA194-HC-PS	XP-SP-HC-RPA-1	U2OS-RPA194-PS-T5	RNAi00261	01	DTX4	23220	RPA194	A-103419	F008	0.711127	21.545	R2
U2OS-RPA194-HC-PS	XP-SP-HC-RPA-1	U2OS-RPA194-PS-T5	RNAi00262	01	DZIP3	9666	RPA194	A-103381	F009	0.920138	31.961	R1
U2OS-RPA194-HC-PS	XP-SP-HC-RPA-1	U2OS-RPA194-PS-T5	RNAi00262	01	DZIP3	9666	RPA194	A-103419	F009	0.793049	24.027	R2
U2OS-RPA194-HC-PS	XP-SP-HC-RPA-1	U2OS-RPA194-PS-T5	RNAi00263	01	EEA1	8411	RPA194	A-103381	F010	0.878221	30.505	R1
U2OS-RPA194-HC-PS	XP-SP-HC-RPA-1	U2OS-RPA194-PS-T5	RNAi00263	01	EEA1	8411	RPA194	A-103419	F010	1.38915	42.087	R2
U2OS-RPA194-HC-PS	XP-SP-HC-RPA-1	U2OS-RPA194-PS-T5	RNAi00264	01	FLJ31951	153830	RPA194	A-103381	F011	1.05303	36.577	R1
U2OS-RPA194-HC-PS	XP-SP-HC-RPA-1	U2OS-RPA194-PS-T5	RNAi00264	01	FLJ31951	153830	RPA194	A-103419	F011	1.15952	35.13	R2
U2OS-RPA194-HC-PS	XP-SP-HC-RPA-1	U2OS-RPA194-PS-T5	RNAi00265	01	FSD1L	83856	RPA194	A-103381	G002	1.64483	57.133	R1
U2OS-RPA194-HC-PS	XP-SP-HC-RPA-1	U2OS-RPA194-PS-T5	RNAi00265	01	FSD1L	83856	RPA194	A-103419	G002	1.39479	42.258	R2
U2OS-RPA194-HC-PS	XP-SP-HC-RPA-1	U2OS-RPA194-PS-T5	RNAi00266	01	HBXAP	51773	RPA194	A-103381	G003	2.02735	70.42	R1
U2OS-RPA194-HC-PS	XP-SP-HC-RPA-1	U2OS-RPA194-PS-T5	RNAi00266	01	HBXAP	51773	RPA194	A-103419	G003	1.8991	57.537	R2
U2OS-RPA194-HC-PS	XP-SP-HC-RPA-1	U2OS-RPA194-PS-T5	RNAi00267	01	HR	55806	RPA194	A-103381	G004	1.90856	66.294	R1
U2OS-RPA194-HC-PS	XP-SP-HC-RPA-1	U2OS-RPA194-PS-T5	RNAi00267	01	HR	55806	RPA194	A-103419	G004	1.64676	49.892	R2
U2OS-RPA194-HC-PS	XP-SP-HC-RPA-1	U2OS-RPA194-PS-T5	RNAi00268	01	HRC	3270	RPA194	A-103381	G005	0.990442	34.403	R1
U2OS-RPA194-HC-PS	XP-SP-HC-RPA-1	U2OS-RPA194-PS-T5	RNAi00268	01	HRC	3270	RPA194	A-103419	G005	0.803446	24.342	R2
U2OS-RPA194-HC-PS	XP-SP-HC-RPA-1	U2OS-RPA194-PS-T5	RNAi00269	01	IBRDC1	154214	RPA194	A-103381	G006	0.672434	23.357	R1
U2OS-RPA194-HC-PS	XP-SP-HC-RPA-1	U2OS-RPA194-PS-T5	RNAi00269	01	IBRDC1	154214	RPA194	A-103419	G006	0.607882	18.417	R2
U2OS-RPA194-HC-PS	XP-SP-HC-RPA-1	U2OS-RPA194-PS-T5	RNAi00270	01	IBRDC2	255488	RPA194	A-103381	G007	2.2146	76.924	R1
U2OS-RPA194-HC-PS	XP-SP-HC-RPA-1	U2OS-RPA194-PS-T5	RNAi00270	01	IBRDC2	255488	RPA194	A-103419	G007	2.3438	71.01	R2
U2OS-RPA194-HC-PS	XP-SP-HC-RPA-1	U2OS-RPA194-PS-T5	RNAi00271	01	IBRDC3	127544	RPA194	A-103381	G008	1.16966	40.628	R1
U2OS-RPA194-HC-PS	XP-SP-HC-RPA-1	U2OS-RPA194-PS-T5	RNAi00271	01	IBRDC3	127544	RPA194	A-103419	G008	0.849787	25.746	R2
U2OS-RPA194-HC-PS	XP-SP-HC-RPA-1	U2OS-RPA194-PS-T5	RNAi00272	01	INTS12	57117	RPA194	A-103381	G009	1.52132	52.843	R1
U2OS-RPA194-HC-PS	XP-SP-HC-RPA-1	U2OS-RPA194-PS-T5	RNAi00272	01	INTS12	57117	RPA194	A-103419	G009	1.12968	34.226	R2
U2OS-RPA194-HC-PS	XP-SP-HC-RPA-1	U2OS-RPA194-PS-T5	RNAi00273	01	IRF2BP1	26145	RPA194	A-103381	G010	1.94398	67.524	R1
U2OS-RPA194-HC-PS	XP-SP-HC-RPA-1	U2OS-RPA194-PS-T5	RNAi00273	01	IRF2BP1	26145	RPA194	A-103419	G010	2.43252	73.698	R2
U2OS-RPA194-HC-PS	XP-SP-HC-RPA-1	U2OS-RPA194-PS-T5	RNAi00274	01	ISL1	3670	RPA194	A-103381	G011	1.32489	46.02	R1
U2OS-RPA194-HC-PS	XP-SP-HC-RPA-1	U2OS-RPA194-PS-T5	RNAi00274	01	ISL1	3670	RPA194	A-103419	G011	1.09427	33.153	R2
U2OS-RPA194-HC-PS	XP-SP-HC-RPA-1	U2OS-RPA194-PS-T5	RNAi00275	01	JARID1B	10765	RPA194	A-103381	H002	2.00406	69.611	R1
U2OS-RPA194-HC-PS	XP-SP-HC-RPA-1	U2OS-RPA194-PS-T5	RNAi00275	01	JARID1B	10765	RPA194	A-103419	H002	1.38139	41.852	R2
U2OS-RPA194-HC-PS	XP-SP-HC-RPA-1	U2OS-RPA194-PS-T5	RNAi00276	01	KIAA0644	9865	RPA194	A-103381	H003	1.64471	57.129	R1
U2OS-RPA194-HC-PS	XP-SP-HC-RPA-1	U2OS-RPA194-PS-T5	RNAi00276	01	KIAA0644	9865	RPA194	A-103419	H003	1.28778	39.016	R2
U2OS-RPA194-HC-PS	XP-SP-HC-RPA-1	U2OS-RPA194-PS-T5	RNAi00277	01	KIAA0804	23355	RPA194	A-103381	H004	2.26599	78.709	R1
U2OS-RPA194-HC-PS	XP-SP-HC-RPA-1	U2OS-RPA194-PS-T5	RNAi00277	01	KIAA0804	23355	RPA194	A-103419	H004	1.14909	34.814	R2
U2OS-RPA194-HC-PS	XP-SP-HC-RPA-1	U2OS-RPA194-PS-T5	RNAi00278	01	KIAA1333	55632	RPA194	A-103381	H005	2.01316	69.927	R1
U2OS-RPA194-HC-PS	XP-SP-HC-RPA-1	U2OS-RPA194-PS-T5	RNAi00278	01	KIAA1333	55632	RPA194	A-103419	H005	0.836915	25.356	R2
U2OS-RPA194-HC-PS	XP-SP-HC-RPA-1	U2OS-RPA194-PS-T5	RNAi00279	01	KIAA1542	57661	RPA194	A-103381	H006	1.36188	47.305	R1
U2OS-RPA194-HC-PS	XP-SP-HC-RPA-1	U2OS-RPA194-PS-T5	RNAi00279	01	KIAA1542	57661	RPA194	A-103419	H006	0.667921	20.236	R2
U2OS-RPA194-HC-PS	XP-SP-HC-RPA-1	U2OS-RPA194-PS-T5	RNAi00280	01	KIAA1718	80853	RPA194	A-103381	H007	2.03032	70.523	R1
U2OS-RPA194-HC-PS	XP-SP-HC-RPA-1	U2OS-RPA194-PS-T5	RNAi00280	01	KIAA1718	80853	RPA194	A-103419	H007	1.2958	39.259	R2
U2OS-RPA194-HC-PS	XP-SP-HC-RPA-1	U2OS-RPA194-PS-T5	RNAi00281	01	KRTAP5-9	3846	RPA194	A-103381	H008	2.18155	75.776	R1
U2OS-RPA194-HC-PS	XP-SP-HC-RPA-1	U2OS-RPA194-PS-T5	RNAi00281	01	KRTAP5-9	3846	RPA194	A-103419	H008	1.29623	39.272	R2
U2OS-RPA194-HC-PS	XP-SP-HC-RPA-1	U2OS-RPA194-PS-T5	RNAi00282	01	LINCR	93082	RPA194	A-103381	H009	2.26158	78.556	R1
U2OS-RPA194-HC-PS	XP-SP-HC-RPA-1	U2OS-RPA194-PS-T5	RNAi00282	01	LINCR	93082	RPA194	A-103419	H009	1.78123	53.966	R2
U2OS-RPA194-HC-PS	XP-SP-HC-RPA-1	U2OS-RPA194-PS-T5	RNAi00283	01	LMO6	4007	RPA194	A-103381	H010	1.4887	51.71	R1
U2OS-RPA194-HC-PS	XP-SP-HC-RPA-1	U2OS-RPA194-PS-T5	RNAi00283	01	LMO6	4007	RPA194	A-103419	H010	1.08087	32.747	R2
U2OS-RPA194-HC-PS	XP-SP-HC-RPA-1	U2OS-RPA194-PS-T5	RNAi00284	01	LMO7	4008	RPA194	A-103381	H011	0.908565	31.559	R1
U2OS-RPA194-HC-PS	XP-SP-HC-RPA-1	U2OS-RPA194-PS-T5	RNAi00284	01	LMO7	4008	RPA194	A-103419	H011	0.719609	21.802	R2
U2OS-RPA194-HC-PS	XP-SP-HC-RPA-1	U2OS-RPA194-PS-T5	RNAi00285	01	LMTK3	114783	RPA194	A-103382	A002	1.08038	38.34	R1
U2OS-RPA194-HC-PS	XP-SP-HC-RPA-1	U2OS-RPA194-PS-T5	RNAi00285	01	LMTK3	114783	RPA194	A-103420	A002	1.63423	53.039	R2
U2OS-RPA194-HC-PS	XP-SP-HC-RPA-1	U2OS-RPA194-PS-T5	RNAi00286	01	LMX1B	4010	RPA194	A-103382	A003	1.57304	55.823	R1
U2OS-RPA194-HC-PS	XP-SP-HC-RPA-1	U2OS-RPA194-PS-T5	RNAi00286	01	LMX1B	4010	RPA194	A-103420	A003	2.01818	65.5	R2
U2OS-RPA194-HC-PS	XP-SP-HC-RPA-1	U2OS-RPA194-PS-T5	RNAi00287	01	LNX1	84708	RPA194	A-103382	A004	1.05536	37.452	R1
U2OS-RPA194-HC-PS	XP-SP-HC-RPA-1	U2OS-RPA194-PS-T5	RNAi00287	01	LNX1	84708	RPA194	A-103420	A004	1.44348	46.848	R2
U2OS-RPA194-HC-PS	XP-SP-HC-RPA-1	U2OS-RPA194-PS-T5	RNAi00288	01	LNX2	222484	RPA194	A-103382	A005	0.627349	22.263	R1
U2OS-RPA194-HC-PS	XP-SP-HC-RPA-1	U2OS-RPA194-PS-T5	RNAi00288	01	LNX2	222484	RPA194	A-103420	A005	0.96737	31.396	R2
U2OS-RPA194-HC-PS	XP-SP-HC-RPA-1	U2OS-RPA194-PS-T5	RNAi00289	01	UBTFL2	120126	RPA194	A-103382	A006	1.02061	36.219	R1
U2OS-RPA194-HC-PS	XP-SP-HC-RPA-1	U2OS-RPA194-PS-T5	RNAi00289	01	UBTFL2	120126	RPA194	A-103420	A006	1.34377	43.612	R2
U2OS-RPA194-HC-PS	XP-SP-HC-RPA-1	U2OS-RPA194-PS-T5	RNAi00290	01	TRIM77	390231	RPA194	A-103382	A007	1.15751	41.077	R1
U2OS-RPA194-HC-PS	XP-SP-HC-RPA-1	U2OS-RPA194-PS-T5	RNAi00290	01	TRIM77	390231	RPA194	A-103420	A007	1.23389	40.046	R2
U2OS-RPA194-HC-PS	XP-SP-HC-RPA-1	U2OS-RPA194-PS-T5	RNAi00291	01	LOC399940	399940	RPA194	A-103382	A008	1.21778	43.216	R1
U2OS-RPA194-HC-PS	XP-SP-HC-RPA-1	U2OS-RPA194-PS-T5	RNAi00291	01	LOC399940	399940	RPA194	A-103420	A008	1.53545	49.833	R2
U2OS-RPA194-HC-PS	XP-SP-HC-RPA-1	U2OS-RPA194-PS-T5	RNAi00292	01	MARCH-XI	441061	RPA194	A-103382	A009	1.32619	47.063	R1
U2OS-RPA194-HC-PS	XP-SP-HC-RPA-1	U2OS-RPA194-PS-T5	RNAi00292	01	MARCH-XI	441061	RPA194	A-103420	A009	1.02126	33.145	R2
U2OS-RPA194-HC-PS	XP-SP-HC-RPA-1	U2OS-RPA194-PS-T5	RNAi00293	01	RNFT1	51136	RPA194	A-103382	A010	0.792252	28.115	R1
U2OS-RPA194-HC-PS	XP-SP-HC-RPA-1	U2OS-RPA194-PS-T5	RNAi00293	01	RNFT1	51136	RPA194	A-103420	A010	0.78253	25.397	R2
U2OS-RPA194-HC-PS	XP-SP-HC-RPA-1	U2OS-RPA194-PS-T5	RNAi00294	01	RNF181	51255	RPA194	A-103382	A011	0.999171	35.458	R1
U2OS-RPA194-HC-PS	XP-SP-HC-RPA-1	U2OS-RPA194-PS-T5	RNAi00294	01	RNF181	51255	RPA194	A-103420	A011	0.892374	28.962	R2
U2OS-RPA194-HC-PS	XP-SP-HC-RPA-1	U2OS-RPA194-PS-T5	RNAi00295	01	LOC642219-obs	642219	RPA194	A-103382	B002	0.757592	26.885	R1
U2OS-RPA194-HC-PS	XP-SP-HC-RPA-1	U2OS-RPA194-PS-T5	RNAi00295	01	LOC642219-obs	642219	RPA194	A-103420	B002	1.4187	46.044	R2
U2OS-RPA194-HC-PS	XP-SP-HC-RPA-1	U2OS-RPA194-PS-T5	RNAi00296	01	RNF224	643596	RPA194	A-103382	B003	0.8545	30.324	R1
U2OS-RPA194-HC-PS	XP-SP-HC-RPA-1	U2OS-RPA194-PS-T5	RNAi00296	01	RNF224	643596	RPA194	A-103420	B003	0.998798	32.416	R2
U2OS-RPA194-HC-PS	XP-SP-HC-RPA-1	U2OS-RPA194-PS-T5	RNAi00297	01	RNF222	643904	RPA194	A-103382	B004	0.781432	27.731	R1
U2OS-RPA194-HC-PS	XP-SP-HC-RPA-1	U2OS-RPA194-PS-T5	RNAi00297	01	RNF222	643904	RPA194	A-103420	B004	1.07906	35.021	R2
U2OS-RPA194-HC-PS	XP-SP-HC-RPA-1	U2OS-RPA194-PS-T5	RNAi00298	01	LOC644006	644006	RPA194	A-103382	B005	0.913338	32.412	R1
U2OS-RPA194-HC-PS	XP-SP-HC-RPA-1	U2OS-RPA194-PS-T5	RNAi00298	01	LOC644006	644006	RPA194	A-103420	B005	1.09764	35.624	R2
U2OS-RPA194-HC-PS	XP-SP-HC-RPA-1	U2OS-RPA194-PS-T5	RNAi00299	01	LOC646862	646862	RPA194	A-103382	B006	1.28333	45.542	R1
U2OS-RPA194-HC-PS	XP-SP-HC-RPA-1	U2OS-RPA194-PS-T5	RNAi00299	01	LOC646862	646862	RPA194	A-103420	B006	1.33446	43.31	R2
U2OS-RPA194-HC-PS	XP-SP-HC-RPA-1	U2OS-RPA194-PS-T5	RNAi00300	01	LOC648245-obs	648245	RPA194	A-103382	B007	0.775796	27.531	R1
U2OS-RPA194-HC-PS	XP-SP-HC-RPA-1	U2OS-RPA194-PS-T5	RNAi00300	01	LOC648245-obs	648245	RPA194	A-103420	B007	0.992636	32.216	R2
U2OS-RPA194-HC-PS	XP-SP-HC-RPA-1	U2OS-RPA194-PS-T5	RNAi00301	01	LOC652557-obs	652557	RPA194	A-103382	B008	1.38035	48.985	R1
U2OS-RPA194-HC-PS	XP-SP-HC-RPA-1	U2OS-RPA194-PS-T5	RNAi00301	01	LOC652557-obs	652557	RPA194	A-103420	B008	1.34928	43.791	R2
U2OS-RPA194-HC-PS	XP-SP-HC-RPA-1	U2OS-RPA194-PS-T5	RNAi00302	01	LOC652591-obs	652591	RPA194	A-103382	B009	1.07804	38.257	R1
U2OS-RPA194-HC-PS	XP-SP-HC-RPA-1	U2OS-RPA194-PS-T5	RNAi00302	01	LOC652591-obs	652591	RPA194	A-103420	B009	1.51314	49.109	R2
U2OS-RPA194-HC-PS	XP-SP-HC-RPA-1	U2OS-RPA194-PS-T5	RNAi00303	01	LOC652673-obs	652673	RPA194	A-103382	B010	0.983757	34.911	R1
U2OS-RPA194-HC-PS	XP-SP-HC-RPA-1	U2OS-RPA194-PS-T5	RNAi00303	01	LOC652673-obs	652673	RPA194	A-103420	B010	1.23965	40.233	R2
U2OS-RPA194-HC-PS	XP-SP-HC-RPA-1	U2OS-RPA194-PS-T5	RNAi00304	01	LONRF1	91694	RPA194	A-103382	B011	0.875042	31.053	R1
U2OS-RPA194-HC-PS	XP-SP-HC-RPA-1	U2OS-RPA194-PS-T5	RNAi00304	01	LONRF1	91694	RPA194	A-103420	B011	0.93927	30.484	R2
U2OS-RPA194-HC-PS	XP-SP-HC-RPA-1	U2OS-RPA194-PS-T5	RNAi00305	01	LONRF2	164832	RPA194	A-103382	C002	1.18388	42.013	R1
U2OS-RPA194-HC-PS	XP-SP-HC-RPA-1	U2OS-RPA194-PS-T5	RNAi00305	01	LONRF2	164832	RPA194	A-103420	C002	1.79057	58.113	R2
U2OS-RPA194-HC-PS	XP-SP-HC-RPA-1	U2OS-RPA194-PS-T5	RNAi00306	01	LONRF3	79836	RPA194	A-103382	C003	0.457937	16.251	R1
U2OS-RPA194-HC-PS	XP-SP-HC-RPA-1	U2OS-RPA194-PS-T5	RNAi00306	01	LONRF3	79836	RPA194	A-103420	C003	1.04776	34.005	R2
U2OS-RPA194-HC-PS	XP-SP-HC-RPA-1	U2OS-RPA194-PS-T5	RNAi00307	01	LPXN	9404	RPA194	A-103382	C004	1.29068	45.803	R1
U2OS-RPA194-HC-PS	XP-SP-HC-RPA-1	U2OS-RPA194-PS-T5	RNAi00307	01	LPXN	9404	RPA194	A-103420	C004	1.49016	48.363	R2
U2OS-RPA194-HC-PS	XP-SP-HC-RPA-1	U2OS-RPA194-PS-T5	RNAi00308	01	LRSAM1	90678	RPA194	A-103382	C005	0.637127	22.61	R1
U2OS-RPA194-HC-PS	XP-SP-HC-RPA-1	U2OS-RPA194-PS-T5	RNAi00308	01	LRSAM1	90678	RPA194	A-103420	C005	0.673086	21.845	R2
U2OS-RPA194-HC-PS	XP-SP-HC-RPA-1	U2OS-RPA194-PS-T5	RNAi00309	01	MAP3K1	4214	RPA194	A-103382	C006	0.513562	18.225	R1
U2OS-RPA194-HC-PS	XP-SP-HC-RPA-1	U2OS-RPA194-PS-T5	RNAi00309	01	MAP3K1	4214	RPA194	A-103420	C006	0.588045	19.085	R2
U2OS-RPA194-HC-PS	XP-SP-HC-RPA-1	U2OS-RPA194-PS-T5	RNAi00310	01	MDM2	4193	RPA194	A-103382	C007	1.69077	60.001	R1
U2OS-RPA194-HC-PS	XP-SP-HC-RPA-1	U2OS-RPA194-PS-T5	RNAi00310	01	MDM2	4193	RPA194	A-103420	C007	1.47034	47.72	R2
U2OS-RPA194-HC-PS	XP-SP-HC-RPA-1	U2OS-RPA194-PS-T5	RNAi00311	01	MDM4	4194	RPA194	A-103382	C008	1.20671	42.823	R1
U2OS-RPA194-HC-PS	XP-SP-HC-RPA-1	U2OS-RPA194-PS-T5	RNAi00311	01	MDM4	4194	RPA194	A-103420	C008	1.13591	36.866	R2
U2OS-RPA194-HC-PS	XP-SP-HC-RPA-1	U2OS-RPA194-PS-T5	RNAi00312	01	MEFV	4210	RPA194	A-103382	C009	0.958114	34.001	R1
U2OS-RPA194-HC-PS	XP-SP-HC-RPA-1	U2OS-RPA194-PS-T5	RNAi00312	01	MEFV	4210	RPA194	A-103420	C009	0.938561	30.461	R2
U2OS-RPA194-HC-PS	XP-SP-HC-RPA-1	U2OS-RPA194-PS-T5	RNAi00313	01	MEX3A	92312	RPA194	A-103382	C010	1.08165	38.385	R1
U2OS-RPA194-HC-PS	XP-SP-HC-RPA-1	U2OS-RPA194-PS-T5	RNAi00313	01	MEX3A	92312	RPA194	A-103420	C010	1.30627	42.395	R2
U2OS-RPA194-HC-PS	XP-SP-HC-RPA-1	U2OS-RPA194-PS-T5	RNAi00314	01	MGRN1	23295	RPA194	A-103382	C011	1.00808	35.774	R1
U2OS-RPA194-HC-PS	XP-SP-HC-RPA-1	U2OS-RPA194-PS-T5	RNAi00314	01	MGRN1	23295	RPA194	A-103420	C011	0.741365	24.061	R2
U2OS-RPA194-HC-PS	XP-SP-HC-RPA-1	U2OS-RPA194-PS-T5	RNAi00315	01	MIB1	57534	RPA194	A-103382	D002	0.858107	30.452	R1
U2OS-RPA194-HC-PS	XP-SP-HC-RPA-1	U2OS-RPA194-PS-T5	RNAi00315	01	MIB1	57534	RPA194	A-103420	D002	1.16943	37.954	R2
U2OS-RPA194-HC-PS	XP-SP-HC-RPA-1	U2OS-RPA194-PS-T5	RNAi00316	01	MIB2	142678	RPA194	A-103382	D003	1.07613	38.189	R1
U2OS-RPA194-HC-PS	XP-SP-HC-RPA-1	U2OS-RPA194-PS-T5	RNAi00316	01	MIB2	142678	RPA194	A-103420	D003	1.27253	41.3	R2
U2OS-RPA194-HC-PS	XP-SP-HC-RPA-1	U2OS-RPA194-PS-T5	RNAi00317	01	MID1	4281	RPA194	A-103382	D004	0.995338	35.322	R1
U2OS-RPA194-HC-PS	XP-SP-HC-RPA-1	U2OS-RPA194-PS-T5	RNAi00317	01	MID1	4281	RPA194	A-103420	D004	1.31903	42.809	R2
U2OS-RPA194-HC-PS	XP-SP-HC-RPA-1	U2OS-RPA194-PS-T5	RNAi00318	01	MID2	11043	RPA194	A-103382	D005	1.24112	44.044	R1
U2OS-RPA194-HC-PS	XP-SP-HC-RPA-1	U2OS-RPA194-PS-T5	RNAi00318	01	MID2	11043	RPA194	A-103420	D005	1.49512	48.524	R2
U2OS-RPA194-HC-PS	XP-SP-HC-RPA-1	U2OS-RPA194-PS-T5	RNAi00319	01	MKRN1	23608	RPA194	A-103382	D006	0.563918	20.012	R1
U2OS-RPA194-HC-PS	XP-SP-HC-RPA-1	U2OS-RPA194-PS-T5	RNAi00319	01	MKRN1	23608	RPA194	A-103420	D006	0.714836	23.2	R2
U2OS-RPA194-HC-PS	XP-SP-HC-RPA-1	U2OS-RPA194-PS-T5	RNAi00320	01	MKRN2	23609	RPA194	A-103382	D007	0.707575	25.11	R1
U2OS-RPA194-HC-PS	XP-SP-HC-RPA-1	U2OS-RPA194-PS-T5	RNAi00320	01	MKRN2	23609	RPA194	A-103420	D007	0.810106	26.292	R2
U2OS-RPA194-HC-PS	XP-SP-HC-RPA-1	U2OS-RPA194-PS-T5	RNAi00321	01	MKRN3	7681	RPA194	A-103382	D008	1.03724	36.809	R1
U2OS-RPA194-HC-PS	XP-SP-HC-RPA-1	U2OS-RPA194-PS-T5	RNAi00321	01	MKRN3	7681	RPA194	A-103420	D008	1.25734	40.807	R2
U2OS-RPA194-HC-PS	XP-SP-HC-RPA-1	U2OS-RPA194-PS-T5	RNAi00322	01	MLL2	8085	RPA194	A-103382	D009	0.854472	30.323	R1
U2OS-RPA194-HC-PS	XP-SP-HC-RPA-1	U2OS-RPA194-PS-T5	RNAi00322	01	MLL2	8085	RPA194	A-103420	D009	1.01276	32.869	R2
U2OS-RPA194-HC-PS	XP-SP-HC-RPA-1	U2OS-RPA194-PS-T5	RNAi00323	01	MLL3	58508	RPA194	A-103382	D010	0.944278	33.51	R1
U2OS-RPA194-HC-PS	XP-SP-HC-RPA-1	U2OS-RPA194-PS-T5	RNAi00323	01	MLL3	58508	RPA194	A-103420	D010	1.31616	42.716	R2
U2OS-RPA194-HC-PS	XP-SP-HC-RPA-1	U2OS-RPA194-PS-T5	RNAi00324	01	MLL4	9757	RPA194	A-103382	D011	1.44939	51.435	R1
U2OS-RPA194-HC-PS	XP-SP-HC-RPA-1	U2OS-RPA194-PS-T5	RNAi00324	01	MLL4	9757	RPA194	A-103420	D011	1.23808	40.182	R2
U2OS-RPA194-HC-PS	XP-SP-HC-RPA-1	U2OS-RPA194-PS-T5	RNAi00325	01	MLLT10	8028	RPA194	A-103382	E002	1.04381	37.042	R1
U2OS-RPA194-HC-PS	XP-SP-HC-RPA-1	U2OS-RPA194-PS-T5	RNAi00325	01	MLLT10	8028	RPA194	A-103420	E002	1.15292	37.418	R2
U2OS-RPA194-HC-PS	XP-SP-HC-RPA-1	U2OS-RPA194-PS-T5	RNAi00326	01	MLLT6	4302	RPA194	A-103382	E003	0.484481	17.193	R1
U2OS-RPA194-HC-PS	XP-SP-HC-RPA-1	U2OS-RPA194-PS-T5	RNAi00326	01	MLLT6	4302	RPA194	A-103420	E003	0.498968	16.194	R2
U2OS-RPA194-HC-PS	XP-SP-HC-RPA-1	U2OS-RPA194-PS-T5	RNAi00327	01	MNAT1	4331	RPA194	A-103382	E004	0.828744	29.41	R1
U2OS-RPA194-HC-PS	XP-SP-HC-RPA-1	U2OS-RPA194-PS-T5	RNAi00327	01	MNAT1	4331	RPA194	A-103420	E004	0.673949	21.873	R2
U2OS-RPA194-HC-PS	XP-SP-HC-RPA-1	U2OS-RPA194-PS-T5	RNAi00328	01	MSL2L1	55167	RPA194	A-103382	E005	0.36844	13.075	R1
U2OS-RPA194-HC-PS	XP-SP-HC-RPA-1	U2OS-RPA194-PS-T5	RNAi00328	01	MSL2L1	55167	RPA194	A-103420	E005	0.200678	6.513	R2
U2OS-RPA194-HC-PS	XP-SP-HC-RPA-1	U2OS-RPA194-PS-T5	RNAi00329	01	M96	22823	RPA194	A-103382	E006	0.716535	25.428	R1
U2OS-RPA194-HC-PS	XP-SP-HC-RPA-1	U2OS-RPA194-PS-T5	RNAi00329	01	M96	22823	RPA194	A-103420	E006	0.648221	21.038	R2
U2OS-RPA194-HC-PS	XP-SP-HC-RPA-1	U2OS-RPA194-PS-T5	RNAi00330	01	MYCBP2	23077	RPA194	A-103382	E007	1.09566	38.882	R1
U2OS-RPA194-HC-PS	XP-SP-HC-RPA-1	U2OS-RPA194-PS-T5	RNAi00330	01	MYCBP2	23077	RPA194	A-103420	E007	0.788076	25.577	R2
U2OS-RPA194-HC-PS	XP-SP-HC-RPA-1	U2OS-RPA194-PS-T5	RNAi00331	01	MYLIP	29116	RPA194	A-103382	E008	1.09938	39.014	R1
U2OS-RPA194-HC-PS	XP-SP-HC-RPA-1	U2OS-RPA194-PS-T5	RNAi00331	01	MYLIP	29116	RPA194	A-103420	E008	0.859344	27.89	R2
U2OS-RPA194-HC-PS	XP-SP-HC-RPA-1	U2OS-RPA194-PS-T5	RNAi00332	01	NDP52	10241	RPA194	A-103382	E009	1.19628	42.453	R1
U2OS-RPA194-HC-PS	XP-SP-HC-RPA-1	U2OS-RPA194-PS-T5	RNAi00332	01	NDP52	10241	RPA194	A-103420	E009	0.907996	29.469	R2
U2OS-RPA194-HC-PS	XP-SP-HC-RPA-1	U2OS-RPA194-PS-T5	RNAi00333	01	NEURL	9148	RPA194	A-103382	E010	1.12282	39.846	R1
U2OS-RPA194-HC-PS	XP-SP-HC-RPA-1	U2OS-RPA194-PS-T5	RNAi00333	01	NEURL	9148	RPA194	A-103420	E010	0.969157	31.454	R2
U2OS-RPA194-HC-PS	XP-SP-HC-RPA-1	U2OS-RPA194-PS-T5	RNAi00334	01	NHLRC1	378884	RPA194	A-103382	E011	1.59051	56.443	R1
U2OS-RPA194-HC-PS	XP-SP-HC-RPA-1	U2OS-RPA194-PS-T5	RNAi00334	01	NHLRC1	378884	RPA194	A-103420	E011	0.8057	26.149	R2
U2OS-RPA194-HC-PS	XP-SP-HC-RPA-1	U2OS-RPA194-PS-T5	RNAi00335	01	NSD1	64324	RPA194	A-103382	F002	1.15075	40.837	R1
U2OS-RPA194-HC-PS	XP-SP-HC-RPA-1	U2OS-RPA194-PS-T5	RNAi00335	01	NSD1	64324	RPA194	A-103420	F002	1.04329	33.86	R2
U2OS-RPA194-HC-PS	XP-SP-HC-RPA-1	U2OS-RPA194-PS-T5	RNAi00336	01	OIT3	170392	RPA194	A-103382	F003	1.07996	38.325	R1
U2OS-RPA194-HC-PS	XP-SP-HC-RPA-1	U2OS-RPA194-PS-T5	RNAi00336	01	OIT3	170392	RPA194	A-103420	F003	0.839963	27.261	R2
U2OS-RPA194-HC-PS	XP-SP-HC-RPA-1	U2OS-RPA194-PS-T5	RNAi00337	01	PARC	23113	RPA194	A-103382	F004	0.457458	16.234	R1
U2OS-RPA194-HC-PS	XP-SP-HC-RPA-1	U2OS-RPA194-PS-T5	RNAi00337	01	PARC	23113	RPA194	A-103420	F004	0.238977	7.756	R2
U2OS-RPA194-HC-PS	XP-SP-HC-RPA-1	U2OS-RPA194-PS-T5	RNAi00338	01	PARK2	5071	RPA194	A-103382	F005	0.880875	31.26	R1
U2OS-RPA194-HC-PS	XP-SP-HC-RPA-1	U2OS-RPA194-PS-T5	RNAi00338	01	PARK2	5071	RPA194	A-103420	F005	0.732491	23.773	R2
U2OS-RPA194-HC-PS	XP-SP-HC-RPA-1	U2OS-RPA194-PS-T5	RNAi00339	01	PCGF1	84759	RPA194	A-103382	F006	0.981023	34.814	R1
U2OS-RPA194-HC-PS	XP-SP-HC-RPA-1	U2OS-RPA194-PS-T5	RNAi00339	01	PCGF1	84759	RPA194	A-103420	F006	0.95332	30.94	R2
U2OS-RPA194-HC-PS	XP-SP-HC-RPA-1	U2OS-RPA194-PS-T5	RNAi00340	01	PCGF2	7703	RPA194	A-103382	F007	0.598635	21.244	R1
U2OS-RPA194-HC-PS	XP-SP-HC-RPA-1	U2OS-RPA194-PS-T5	RNAi00340	01	PCGF2	7703	RPA194	A-103420	F007	0.531998	17.266	R2
U2OS-RPA194-HC-PS	XP-SP-HC-RPA-1	U2OS-RPA194-PS-T5	RNAi00341	01	PCGF3	10336	RPA194	A-103382	F008	0.913929	32.433	R1
U2OS-RPA194-HC-PS	XP-SP-HC-RPA-1	U2OS-RPA194-PS-T5	RNAi00341	01	PCGF3	10336	RPA194	A-103420	F008	1.20324	39.051	R2
U2OS-RPA194-HC-PS	XP-SP-HC-RPA-1	U2OS-RPA194-PS-T5	RNAi00342	01	BMI1	648	RPA194	A-103382	F009	1.2802	45.431	R1
U2OS-RPA194-HC-PS	XP-SP-HC-RPA-1	U2OS-RPA194-PS-T5	RNAi00342	01	BMI1	648	RPA194	A-103420	F009	1.11588	36.216	R2
U2OS-RPA194-HC-PS	XP-SP-HC-RPA-1	U2OS-RPA194-PS-T5	RNAi00343	01	BMI1	648	RPA194	A-103382	F010	1.32213	46.919	R1
U2OS-RPA194-HC-PS	XP-SP-HC-RPA-1	U2OS-RPA194-PS-T5	RNAi00343	01	BMI1	648	RPA194	A-103420	F010	1.15073	37.347	R2
U2OS-RPA194-HC-PS	XP-SP-HC-RPA-1	U2OS-RPA194-PS-T5	RNAi00344	01	PCGF5	84333	RPA194	A-103382	F011	1.41247	50.125	R1
U2OS-RPA194-HC-PS	XP-SP-HC-RPA-1	U2OS-RPA194-PS-T5	RNAi00344	01	PCGF5	84333	RPA194	A-103420	F011	0.912587	29.618	R2
U2OS-RPA194-HC-PS	XP-SP-HC-RPA-1	U2OS-RPA194-PS-T5	RNAi00345	01	PCGF6	84108	RPA194	A-103382	G002	1.59194	56.494	R1
U2OS-RPA194-HC-PS	XP-SP-HC-RPA-1	U2OS-RPA194-PS-T5	RNAi00345	01	PCGF6	84108	RPA194	A-103420	G002	1.20342	39.057	R2
U2OS-RPA194-HC-PS	XP-SP-HC-RPA-1	U2OS-RPA194-PS-T5	RNAi00346	01	PDC	5132	RPA194	A-103382	G003	0.931147	33.044	R1
U2OS-RPA194-HC-PS	XP-SP-HC-RPA-1	U2OS-RPA194-PS-T5	RNAi00346	01	PDC	5132	RPA194	A-103420	G003	0.811092	26.324	R2
U2OS-RPA194-HC-PS	XP-SP-HC-RPA-1	U2OS-RPA194-PS-T5	RNAi00347	01	PDZRN3	23024	RPA194	A-103382	G004	1.30015	46.139	R1
U2OS-RPA194-HC-PS	XP-SP-HC-RPA-1	U2OS-RPA194-PS-T5	RNAi00347	01	PDZRN3	23024	RPA194	A-103420	G004	0.752457	24.421	R2
U2OS-RPA194-HC-PS	XP-SP-HC-RPA-1	U2OS-RPA194-PS-T5	RNAi00348	01	PDZRN4	29951	RPA194	A-103382	G005	1.75411	62.249	R1
U2OS-RPA194-HC-PS	XP-SP-HC-RPA-1	U2OS-RPA194-PS-T5	RNAi00348	01	PDZRN4	29951	RPA194	A-103420	G005	1.75193	56.859	R2
U2OS-RPA194-HC-PS	XP-SP-HC-RPA-1	U2OS-RPA194-PS-T5	RNAi00349	01	PEX10	5192	RPA194	A-103382	G006	1.37553	48.814	R1
U2OS-RPA194-HC-PS	XP-SP-HC-RPA-1	U2OS-RPA194-PS-T5	RNAi00349	01	PEX10	5192	RPA194	A-103420	G006	1.2497	40.559	R2
U2OS-RPA194-HC-PS	XP-SP-HC-RPA-1	U2OS-RPA194-PS-T5	RNAi00350	01	PHF1	5252	RPA194	A-103382	G007	2.21605	78.642	R1
U2OS-RPA194-HC-PS	XP-SP-HC-RPA-1	U2OS-RPA194-PS-T5	RNAi00350	01	PHF1	5252	RPA194	A-103420	G007	1.86045	60.381	R2
U2OS-RPA194-HC-PS	XP-SP-HC-RPA-1	U2OS-RPA194-PS-T5	RNAi00351	01	PHF10	55274	RPA194	A-103382	G008	1.13311	40.211	R1
U2OS-RPA194-HC-PS	XP-SP-HC-RPA-1	U2OS-RPA194-PS-T5	RNAi00351	01	PHF10	55274	RPA194	A-103420	G008	1.13742	36.915	R2
U2OS-RPA194-HC-PS	XP-SP-HC-RPA-1	U2OS-RPA194-PS-T5	RNAi00352	01	PHF11	51131	RPA194	A-103382	G009	1.20389	42.723	R1
U2OS-RPA194-HC-PS	XP-SP-HC-RPA-1	U2OS-RPA194-PS-T5	RNAi00352	01	PHF11	51131	RPA194	A-103420	G009	1.16062	37.668	R2
U2OS-RPA194-HC-PS	XP-SP-HC-RPA-1	U2OS-RPA194-PS-T5	RNAi00353	01	PHF12	57649	RPA194	A-103382	G010	1.90095	67.46	R1
U2OS-RPA194-HC-PS	XP-SP-HC-RPA-1	U2OS-RPA194-PS-T5	RNAi00353	01	PHF12	57649	RPA194	A-103420	G010	0.95218	30.903	R2
U2OS-RPA194-HC-PS	XP-SP-HC-RPA-1	U2OS-RPA194-PS-T5	RNAi00354	01	PHF13	148479	RPA194	A-103382	G011	1.26794	44.996	R1
U2OS-RPA194-HC-PS	XP-SP-HC-RPA-1	U2OS-RPA194-PS-T5	RNAi00354	01	PHF13	148479	RPA194	A-103420	G011	0.804714	26.117	R2
U2OS-RPA194-HC-PS	XP-SP-HC-RPA-1	U2OS-RPA194-PS-T5	RNAi00355	01	PHF14	9678	RPA194	A-103382	H002	1.36806	48.549	R1
U2OS-RPA194-HC-PS	XP-SP-HC-RPA-1	U2OS-RPA194-PS-T5	RNAi00355	01	PHF14	9678	RPA194	A-103420	H002	0.898413	29.158	R2
U2OS-RPA194-HC-PS	XP-SP-HC-RPA-1	U2OS-RPA194-PS-T5	RNAi00356	01	PHF15	23338	RPA194	A-103382	H003	1.90002	67.427	R1
U2OS-RPA194-HC-PS	XP-SP-HC-RPA-1	U2OS-RPA194-PS-T5	RNAi00356	01	PHF15	23338	RPA194	A-103420	H003	1.76361	57.238	R2
U2OS-RPA194-HC-PS	XP-SP-HC-RPA-1	U2OS-RPA194-PS-T5	RNAi00357	01	PHF16	9767	RPA194	A-103382	H004	2.34985	83.39	R1
U2OS-RPA194-HC-PS	XP-SP-HC-RPA-1	U2OS-RPA194-PS-T5	RNAi00357	01	PHF16	9767	RPA194	A-103420	H004	1.6831	54.625	R2
U2OS-RPA194-HC-PS	XP-SP-HC-RPA-1	U2OS-RPA194-PS-T5	RNAi00358	01	PHF17	79960	RPA194	A-103382	H005	2.12901	75.553	R1
U2OS-RPA194-HC-PS	XP-SP-HC-RPA-1	U2OS-RPA194-PS-T5	RNAi00358	01	PHF17	79960	RPA194	A-103420	H005	1.30445	42.336	R2
U2OS-RPA194-HC-PS	XP-SP-HC-RPA-1	U2OS-RPA194-PS-T5	RNAi00359	01	PHF19	26147	RPA194	A-103382	H006	2.28974	81.257	R1
U2OS-RPA194-HC-PS	XP-SP-HC-RPA-1	U2OS-RPA194-PS-T5	RNAi00359	01	PHF19	26147	RPA194	A-103420	H006	2.08273	67.595	R2
U2OS-RPA194-HC-PS	XP-SP-HC-RPA-1	U2OS-RPA194-PS-T5	RNAi00360	01	PHF2	5253	RPA194	A-103382	H007	1.30229	46.215	R1
U2OS-RPA194-HC-PS	XP-SP-HC-RPA-1	U2OS-RPA194-PS-T5	RNAi00360	01	PHF2	5253	RPA194	A-103420	H007	0.990325	32.141	R2
U2OS-RPA194-HC-PS	XP-SP-HC-RPA-1	U2OS-RPA194-PS-T5	RNAi00361	01	PHF20	51230	RPA194	A-103382	H008	1.40875	49.993	R1
U2OS-RPA194-HC-PS	XP-SP-HC-RPA-1	U2OS-RPA194-PS-T5	RNAi00361	01	PHF20	51230	RPA194	A-103420	H008	0.905592	29.391	R2
U2OS-RPA194-HC-PS	XP-SP-HC-RPA-1	U2OS-RPA194-PS-T5	RNAi00362	01	PHF20L1	51105	RPA194	A-103382	H009	1.27521	45.254	R1
U2OS-RPA194-HC-PS	XP-SP-HC-RPA-1	U2OS-RPA194-PS-T5	RNAi00362	01	PHF20L1	51105	RPA194	A-103420	H009	0.937544	30.428	R2
U2OS-RPA194-HC-PS	XP-SP-HC-RPA-1	U2OS-RPA194-PS-T5	RNAi00363	01	PHF21A	51317	RPA194	A-103382	H010	2.1657	76.855	R1
U2OS-RPA194-HC-PS	XP-SP-HC-RPA-1	U2OS-RPA194-PS-T5	RNAi00363	01	PHF21A	51317	RPA194	A-103420	H010	1.21775	39.522	R2
U2OS-RPA194-HC-PS	XP-SP-HC-RPA-1	U2OS-RPA194-PS-T5	RNAi00364	01	PHF21B	112885	RPA194	A-103382	H011	1.32154	46.898	R1
U2OS-RPA194-HC-PS	XP-SP-HC-RPA-1	U2OS-RPA194-PS-T5	RNAi00364	01	PHF21B	112885	RPA194	A-103420	H011	0.62126	20.163	R2
U2OS-RPA194-HC-PS	XP-SP-HC-RPA-1	U2OS-RPA194-PS-T5	RNAi00365	01	PHF23	79142	RPA194	A-103383	A002	0.983253	32.74	R1
U2OS-RPA194-HC-PS	XP-SP-HC-RPA-1	U2OS-RPA194-PS-T5	RNAi00365	01	PHF23	79142	RPA194	A-103421	A002	0.482718	14.252	R2
U2OS-RPA194-HC-PS	XP-SP-HC-RPA-1	U2OS-RPA194-PS-T5	RNAi00366	01	PHF3	23469	RPA194	A-103383	A003	1.42328	47.392	R1
U2OS-RPA194-HC-PS	XP-SP-HC-RPA-1	U2OS-RPA194-PS-T5	RNAi00366	01	PHF3	23469	RPA194	A-103421	A003	0.839811	24.795	R2
U2OS-RPA194-HC-PS	XP-SP-HC-RPA-1	U2OS-RPA194-PS-T5	RNAi00367	01	PHF5A	84844	RPA194	A-103383	A004	1.79433	59.747	R1
U2OS-RPA194-HC-PS	XP-SP-HC-RPA-1	U2OS-RPA194-PS-T5	RNAi00367	01	PHF5A	84844	RPA194	A-103421	A004	1.5901	46.947	R2
U2OS-RPA194-HC-PS	XP-SP-HC-RPA-1	U2OS-RPA194-PS-T5	RNAi00368	01	PHF6	84295	RPA194	A-103383	A005	0.508625	16.936	R1
U2OS-RPA194-HC-PS	XP-SP-HC-RPA-1	U2OS-RPA194-PS-T5	RNAi00368	01	PHF6	84295	RPA194	A-103421	A005	0.297008	8.769	R2
U2OS-RPA194-HC-PS	XP-SP-HC-RPA-1	U2OS-RPA194-PS-T5	RNAi00369	01	PHF7	51533	RPA194	A-103383	A006	1.63825	54.55	R1
U2OS-RPA194-HC-PS	XP-SP-HC-RPA-1	U2OS-RPA194-PS-T5	RNAi00369	01	PHF7	51533	RPA194	A-103421	A006	1.52538	45.036	R2
U2OS-RPA194-HC-PS	XP-SP-HC-RPA-1	U2OS-RPA194-PS-T5	RNAi00370	01	PHF8	23133	RPA194	A-103383	A007	0.955804	31.826	R1
U2OS-RPA194-HC-PS	XP-SP-HC-RPA-1	U2OS-RPA194-PS-T5	RNAi00370	01	PHF8	23133	RPA194	A-103421	A007	0.906298	26.758	R2
U2OS-RPA194-HC-PS	XP-SP-HC-RPA-1	U2OS-RPA194-PS-T5	RNAi00371	01	PJA1	64219	RPA194	A-103383	A008	1.34865	44.907	R1
U2OS-RPA194-HC-PS	XP-SP-HC-RPA-1	U2OS-RPA194-PS-T5	RNAi00371	01	PJA1	64219	RPA194	A-103421	A008	1.72064	50.801	R2
U2OS-RPA194-HC-PS	XP-SP-HC-RPA-1	U2OS-RPA194-PS-T5	RNAi00372	01	PJA2	9867	RPA194	A-103383	A009	0.752907	25.07	R1
U2OS-RPA194-HC-PS	XP-SP-HC-RPA-1	U2OS-RPA194-PS-T5	RNAi00372	01	PJA2	9867	RPA194	A-103421	A009	0.809599	23.903	R2
U2OS-RPA194-HC-PS	XP-SP-HC-RPA-1	U2OS-RPA194-PS-T5	RNAi00373	01	PML	5371	RPA194	A-103383	A010	0.834264	27.779	R1
U2OS-RPA194-HC-PS	XP-SP-HC-RPA-1	U2OS-RPA194-PS-T5	RNAi00373	01	PML	5371	RPA194	A-103421	A010	1.11436	32.901	R2
U2OS-RPA194-HC-PS	XP-SP-HC-RPA-1	U2OS-RPA194-PS-T5	RNAi00374	01	PPIL2	23759	RPA194	A-103383	A011	1.55714	51.849	R1
U2OS-RPA194-HC-PS	XP-SP-HC-RPA-1	U2OS-RPA194-PS-T5	RNAi00374	01	PPIL2	23759	RPA194	A-103421	A011	1.40622	41.518	R2
U2OS-RPA194-HC-PS	XP-SP-HC-RPA-1	U2OS-RPA194-PS-T5	RNAi00375	01	PRICKLE1	144165	RPA194	A-103383	B002	0.501687	16.705	R1
U2OS-RPA194-HC-PS	XP-SP-HC-RPA-1	U2OS-RPA194-PS-T5	RNAi00375	01	PRICKLE1	144165	RPA194	A-103421	B002	0.283392	8.367	R2
U2OS-RPA194-HC-PS	XP-SP-HC-RPA-1	U2OS-RPA194-PS-T5	RNAi00376	01	PRICKLE2	166336	RPA194	A-103383	B003	1.28571	42.811	R1
U2OS-RPA194-HC-PS	XP-SP-HC-RPA-1	U2OS-RPA194-PS-T5	RNAi00376	01	PRICKLE2	166336	RPA194	A-103421	B003	0.754831	22.286	R2
U2OS-RPA194-HC-PS	XP-SP-HC-RPA-1	U2OS-RPA194-PS-T5	RNAi00377	01	PRPF19	27339	RPA194	A-103383	B004	2.28109	75.955	R1
U2OS-RPA194-HC-PS	XP-SP-HC-RPA-1	U2OS-RPA194-PS-T5	RNAi00377	01	PRPF19	27339	RPA194	A-103421	B004	1.85771	54.848	R2
U2OS-RPA194-HC-PS	XP-SP-HC-RPA-1	U2OS-RPA194-PS-T5	RNAi00378	01	PXMP3	5828	RPA194	A-103383	B005	0.894899	29.798	R1
U2OS-RPA194-HC-PS	XP-SP-HC-RPA-1	U2OS-RPA194-PS-T5	RNAi00378	01	PXMP3	5828	RPA194	A-103421	B005	0.799709	23.611	R2
U2OS-RPA194-HC-PS	XP-SP-HC-RPA-1	U2OS-RPA194-PS-T5	RNAi00379	01	RAD18	56852	RPA194	A-103383	B006	0.789486	26.288	R1
U2OS-RPA194-HC-PS	XP-SP-HC-RPA-1	U2OS-RPA194-PS-T5	RNAi00379	01	RAD18	56852	RPA194	A-103421	B006	0.796999	23.531	R2
U2OS-RPA194-HC-PS	XP-SP-HC-RPA-1	U2OS-RPA194-PS-T5	RNAi00380	01	RAG1	5896	RPA194	A-103383	B007	2.26458	75.405	R1
U2OS-RPA194-HC-PS	XP-SP-HC-RPA-1	U2OS-RPA194-PS-T5	RNAi00380	01	RAG1	5896	RPA194	A-103421	B007	2.79951	82.654	R2
U2OS-RPA194-HC-PS	XP-SP-HC-RPA-1	U2OS-RPA194-PS-T5	RNAi00381	01	RAPSN	5913	RPA194	A-103383	B008	1.4453	48.125	R1
U2OS-RPA194-HC-PS	XP-SP-HC-RPA-1	U2OS-RPA194-PS-T5	RNAi00381	01	RAPSN	5913	RPA194	A-103421	B008	1.75302	51.757	R2
U2OS-RPA194-HC-PS	XP-SP-HC-RPA-1	U2OS-RPA194-PS-T5	RNAi00382	01	RBBP6	5930	RPA194	A-103383	B009	2.21391	73.718	R1
U2OS-RPA194-HC-PS	XP-SP-HC-RPA-1	U2OS-RPA194-PS-T5	RNAi00382	01	RBBP6	5930	RPA194	A-103421	B009	2.93658	86.701	R2
U2OS-RPA194-HC-PS	XP-SP-HC-RPA-1	U2OS-RPA194-PS-T5	RNAi00383	01	RBX1	9978	RPA194	A-103383	B010	3.03577	101.084	R1
U2OS-RPA194-HC-PS	XP-SP-HC-RPA-1	U2OS-RPA194-PS-T5	RNAi00383	01	RBX1	9978	RPA194	A-103421	B010	3.49361	103.147	R2
U2OS-RPA194-HC-PS	XP-SP-HC-RPA-1	U2OS-RPA194-PS-T5	RNAi00384	01	RC3H1	149041	RPA194	A-103383	B011	2.01228	67.004	R1
U2OS-RPA194-HC-PS	XP-SP-HC-RPA-1	U2OS-RPA194-PS-T5	RNAi00384	01	RC3H1	149041	RPA194	A-103421	B011	2.1412	63.218	R2
U2OS-RPA194-HC-PS	XP-SP-HC-RPA-1	U2OS-RPA194-PS-T5	RNAi00385	01	RC3H2	54542	RPA194	A-103383	C002	1.3661	45.488	R1
U2OS-RPA194-HC-PS	XP-SP-HC-RPA-1	U2OS-RPA194-PS-T5	RNAi00385	01	RC3H2	54542	RPA194	A-103421	C002	0.614676	18.148	R2
U2OS-RPA194-HC-PS	XP-SP-HC-RPA-1	U2OS-RPA194-PS-T5	RNAi00386	01	RCHY1	25898	RPA194	A-103383	C003	0.965114	32.136	R1
U2OS-RPA194-HC-PS	XP-SP-HC-RPA-1	U2OS-RPA194-PS-T5	RNAi00386	01	RCHY1	25898	RPA194	A-103421	C003	0.355942	10.509	R2
U2OS-RPA194-HC-PS	XP-SP-HC-RPA-1	U2OS-RPA194-PS-T5	RNAi00387	01	RFFL	117584	RPA194	A-103383	C004	1.12732	37.537	R1
U2OS-RPA194-HC-PS	XP-SP-HC-RPA-1	U2OS-RPA194-PS-T5	RNAi00387	01	RFFL	117584	RPA194	A-103421	C004	0.465884	13.755	R2
U2OS-RPA194-HC-PS	XP-SP-HC-RPA-1	U2OS-RPA194-PS-T5	RNAi00388	01	RFP	5987	RPA194	A-103383	C005	1.04959	34.949	R1
U2OS-RPA194-HC-PS	XP-SP-HC-RPA-1	U2OS-RPA194-PS-T5	RNAi00388	01	RFP	5987	RPA194	A-103421	C005	1.0371	30.62	R2
U2OS-RPA194-HC-PS	XP-SP-HC-RPA-1	U2OS-RPA194-PS-T5	RNAi00389	01	RFP2	10206	RPA194	A-103383	C006	0.760264	25.315	R1
U2OS-RPA194-HC-PS	XP-SP-HC-RPA-1	U2OS-RPA194-PS-T5	RNAi00389	01	RFP2	10206	RPA194	A-103421	C006	0.819658	24.2	R2
U2OS-RPA194-HC-PS	XP-SP-HC-RPA-1	U2OS-RPA194-PS-T5	RNAi00390	01	RFPL1	5988	RPA194	A-103383	C007	0.643019	21.411	R1
U2OS-RPA194-HC-PS	XP-SP-HC-RPA-1	U2OS-RPA194-PS-T5	RNAi00390	01	RFPL1	5988	RPA194	A-103421	C007	0.940372	27.764	R2
U2OS-RPA194-HC-PS	XP-SP-HC-RPA-1	U2OS-RPA194-PS-T5	RNAi00391	01	RFPL2	10739	RPA194	A-103383	C008	1.42386	47.411	R1
U2OS-RPA194-HC-PS	XP-SP-HC-RPA-1	U2OS-RPA194-PS-T5	RNAi00391	01	RFPL2	10739	RPA194	A-103421	C008	1.7918	52.902	R2
U2OS-RPA194-HC-PS	XP-SP-HC-RPA-1	U2OS-RPA194-PS-T5	RNAi00392	01	RFPL3	10738	RPA194	A-103383	C009	0.946824	31.527	R1
U2OS-RPA194-HC-PS	XP-SP-HC-RPA-1	U2OS-RPA194-PS-T5	RNAi00392	01	RFPL3	10738	RPA194	A-103421	C009	0.951447	28.091	R2
U2OS-RPA194-HC-PS	XP-SP-HC-RPA-1	U2OS-RPA194-PS-T5	RNAi00393	01	RFPL4A	342931	RPA194	A-103383	C010	0.893517	29.752	R1
U2OS-RPA194-HC-PS	XP-SP-HC-RPA-1	U2OS-RPA194-PS-T5	RNAi00393	01	RFPL4A	342931	RPA194	A-103421	C010	1.04804	30.943	R2
U2OS-RPA194-HC-PS	XP-SP-HC-RPA-1	U2OS-RPA194-PS-T5	RNAi00394	01	RFPL4B	442247	RPA194	A-103383	C011	0.670919	22.34	R1
U2OS-RPA194-HC-PS	XP-SP-HC-RPA-1	U2OS-RPA194-PS-T5	RNAi00394	01	RFPL4B	442247	RPA194	A-103421	C011	0.874731	25.826	R2
U2OS-RPA194-HC-PS	XP-SP-HC-RPA-1	U2OS-RPA194-PS-T5	RNAi00395	01	RFWD2	64326	RPA194	A-103383	D002	1.14594	38.157	R1
U2OS-RPA194-HC-PS	XP-SP-HC-RPA-1	U2OS-RPA194-PS-T5	RNAi00395	01	RFWD2	64326	RPA194	A-103421	D002	0.476553	14.07	R2
U2OS-RPA194-HC-PS	XP-SP-HC-RPA-1	U2OS-RPA194-PS-T5	RNAi00396	01	RFWD3	55159	RPA194	A-103383	D003	1.44016	47.954	R1
U2OS-RPA194-HC-PS	XP-SP-HC-RPA-1	U2OS-RPA194-PS-T5	RNAi00396	01	RFWD3	55159	RPA194	A-103421	D003	0.472862	13.961	R2
U2OS-RPA194-HC-PS	XP-SP-HC-RPA-1	U2OS-RPA194-PS-T5	RNAi00397	01	RING1	6015	RPA194	A-103383	D004	1.12053	37.311	R1
U2OS-RPA194-HC-PS	XP-SP-HC-RPA-1	U2OS-RPA194-PS-T5	RNAi00397	01	RING1	6015	RPA194	A-103421	D004	0.438449	12.945	R2
U2OS-RPA194-HC-PS	XP-SP-HC-RPA-1	U2OS-RPA194-PS-T5	RNAi00398	01	RKHD1	399664	RPA194	A-103383	D005	0.838468	27.919	R1
U2OS-RPA194-HC-PS	XP-SP-HC-RPA-1	U2OS-RPA194-PS-T5	RNAi00398	01	RKHD1	399664	RPA194	A-103421	D005	0.487595	14.396	R2
U2OS-RPA194-HC-PS	XP-SP-HC-RPA-1	U2OS-RPA194-PS-T5	RNAi00399	01	RKHD2	51320	RPA194	A-103383	D006	0.903818	30.095	R1
U2OS-RPA194-HC-PS	XP-SP-HC-RPA-1	U2OS-RPA194-PS-T5	RNAi00399	01	RKHD2	51320	RPA194	A-103421	D006	0.720419	21.27	R2
U2OS-RPA194-HC-PS	XP-SP-HC-RPA-1	U2OS-RPA194-PS-T5	RNAi00400	01	RKHD3	84206	RPA194	A-103383	D007	1.09593	36.492	R1
U2OS-RPA194-HC-PS	XP-SP-HC-RPA-1	U2OS-RPA194-PS-T5	RNAi00400	01	RKHD3	84206	RPA194	A-103421	D007	0.987451	29.154	R2
U2OS-RPA194-HC-PS	XP-SP-HC-RPA-1	U2OS-RPA194-PS-T5	RNAi00401	01	RNF10	9921	RPA194	A-103383	D008	1.09269	36.384	R1
U2OS-RPA194-HC-PS	XP-SP-HC-RPA-1	U2OS-RPA194-PS-T5	RNAi00401	01	RNF10	9921	RPA194	A-103421	D008	0.79324	23.42	R2
U2OS-RPA194-HC-PS	XP-SP-HC-RPA-1	U2OS-RPA194-PS-T5	RNAi00402	01	RNF103	7844	RPA194	A-103383	D009	0.84919	28.276	R1
U2OS-RPA194-HC-PS	XP-SP-HC-RPA-1	U2OS-RPA194-PS-T5	RNAi00402	01	RNF103	7844	RPA194	A-103421	D009	0.988501	29.185	R2
U2OS-RPA194-HC-PS	XP-SP-HC-RPA-1	U2OS-RPA194-PS-T5	RNAi00403	01	RNF11	26994	RPA194	A-103383	D010	0.888352	29.58	R1
U2OS-RPA194-HC-PS	XP-SP-HC-RPA-1	U2OS-RPA194-PS-T5	RNAi00403	01	RNF11	26994	RPA194	A-103421	D010	0.893326	26.375	R2
U2OS-RPA194-HC-PS	XP-SP-HC-RPA-1	U2OS-RPA194-PS-T5	RNAi00404	01	RNF111	54778	RPA194	A-103383	D011	0.882195	29.375	R1
U2OS-RPA194-HC-PS	XP-SP-HC-RPA-1	U2OS-RPA194-PS-T5	RNAi00404	01	RNF111	54778	RPA194	A-103421	D011	1.20222	35.495	R2
U2OS-RPA194-HC-PS	XP-SP-HC-RPA-1	U2OS-RPA194-PS-T5	RNAi00405	01	RNF113A	7737	RPA194	A-103383	E002	1.49227	49.689	R1
U2OS-RPA194-HC-PS	XP-SP-HC-RPA-1	U2OS-RPA194-PS-T5	RNAi00405	01	RNF113A	7737	RPA194	A-103421	E002	0.75964	22.428	R2
U2OS-RPA194-HC-PS	XP-SP-HC-RPA-1	U2OS-RPA194-PS-T5	RNAi00406	01	RNF113B	140432	RPA194	A-103383	E003	1.33331	44.396	R1
U2OS-RPA194-HC-PS	XP-SP-HC-RPA-1	U2OS-RPA194-PS-T5	RNAi00406	01	RNF113B	140432	RPA194	A-103421	E003	0.583515	17.228	R2
U2OS-RPA194-HC-PS	XP-SP-HC-RPA-1	U2OS-RPA194-PS-T5	RNAi00407	01	RNF12	51132	RPA194	A-103383	E004	1.71583	57.133	R1
U2OS-RPA194-HC-PS	XP-SP-HC-RPA-1	U2OS-RPA194-PS-T5	RNAi00407	01	RNF12	51132	RPA194	A-103421	E004	0.922149	27.226	R2
U2OS-RPA194-HC-PS	XP-SP-HC-RPA-1	U2OS-RPA194-PS-T5	RNAi00408	01	RNF121	55298	RPA194	A-103383	E005	1.38049	45.967	R1
U2OS-RPA194-HC-PS	XP-SP-HC-RPA-1	U2OS-RPA194-PS-T5	RNAi00408	01	RNF121	55298	RPA194	A-103421	E005	0.850277	25.104	R2
U2OS-RPA194-HC-PS	XP-SP-HC-RPA-1	U2OS-RPA194-PS-T5	RNAi00409	01	RNF122	79845	RPA194	A-103383	E006	1.26444	42.103	R1
U2OS-RPA194-HC-PS	XP-SP-HC-RPA-1	U2OS-RPA194-PS-T5	RNAi00409	01	RNF122	79845	RPA194	A-103421	E006	1.07057	31.608	R2
U2OS-RPA194-HC-PS	XP-SP-HC-RPA-1	U2OS-RPA194-PS-T5	RNAi00410	01	RNF123	63891	RPA194	A-103383	E007	0.869792	28.962	R1
U2OS-RPA194-HC-PS	XP-SP-HC-RPA-1	U2OS-RPA194-PS-T5	RNAi00410	01	RNF123	63891	RPA194	A-103421	E007	0.572575	16.905	R2
U2OS-RPA194-HC-PS	XP-SP-HC-RPA-1	U2OS-RPA194-PS-T5	RNAi00411	01	RNF125	54941	RPA194	A-103383	E008	1.06527	35.471	R1
U2OS-RPA194-HC-PS	XP-SP-HC-RPA-1	U2OS-RPA194-PS-T5	RNAi00411	01	RNF125	54941	RPA194	A-103421	E008	0.825382	24.369	R2
U2OS-RPA194-HC-PS	XP-SP-HC-RPA-1	U2OS-RPA194-PS-T5	RNAi00412	01	RNF126	55658	RPA194	A-103383	E009	1.8225	60.685	R1
U2OS-RPA194-HC-PS	XP-SP-HC-RPA-1	U2OS-RPA194-PS-T5	RNAi00412	01	RNF126	55658	RPA194	A-103421	E009	1.23257	36.391	R2
U2OS-RPA194-HC-PS	XP-SP-HC-RPA-1	U2OS-RPA194-PS-T5	RNAi00413	01	RNF128	79589	RPA194	A-103383	E010	0.71897	23.94	R1
U2OS-RPA194-HC-PS	XP-SP-HC-RPA-1	U2OS-RPA194-PS-T5	RNAi00413	01	RNF128	79589	RPA194	A-103421	E010	0.897831	26.508	R2
U2OS-RPA194-HC-PS	XP-SP-HC-RPA-1	U2OS-RPA194-PS-T5	RNAi00414	01	RNF13	11342	RPA194	A-103383	E011	0.981181	32.671	R1
U2OS-RPA194-HC-PS	XP-SP-HC-RPA-1	U2OS-RPA194-PS-T5	RNAi00414	01	RNF13	11342	RPA194	A-103421	E011	1.47715	43.612	R2
U2OS-RPA194-HC-PS	XP-SP-HC-RPA-1	U2OS-RPA194-PS-T5	RNAi00415	01	RNF130	55819	RPA194	A-103383	F002	1.23345	41.071	R1
U2OS-RPA194-HC-PS	XP-SP-HC-RPA-1	U2OS-RPA194-PS-T5	RNAi00415	01	RNF130	55819	RPA194	A-103421	F002	0.466596	13.776	R2
U2OS-RPA194-HC-PS	XP-SP-HC-RPA-1	U2OS-RPA194-PS-T5	RNAi00416	01	RNF133	168433	RPA194	A-103383	F003	1.42863	47.57	R1
U2OS-RPA194-HC-PS	XP-SP-HC-RPA-1	U2OS-RPA194-PS-T5	RNAi00416	01	RNF133	168433	RPA194	A-103421	F003	0.250334	7.391	R2
U2OS-RPA194-HC-PS	XP-SP-HC-RPA-1	U2OS-RPA194-PS-T5	RNAi00417	01	RNF135	84282	RPA194	A-103383	F004	1.86674	62.158	R1
U2OS-RPA194-HC-PS	XP-SP-HC-RPA-1	U2OS-RPA194-PS-T5	RNAi00417	01	RNF135	84282	RPA194	A-103421	F004	0.892344	26.346	R2
U2OS-RPA194-HC-PS	XP-SP-HC-RPA-1	U2OS-RPA194-PS-T5	RNAi00418	01	RNF138	51444	RPA194	A-103383	F005	1.12203	37.361	R1
U2OS-RPA194-HC-PS	XP-SP-HC-RPA-1	U2OS-RPA194-PS-T5	RNAi00418	01	RNF138	51444	RPA194	A-103421	F005	0.549273	16.217	R2
U2OS-RPA194-HC-PS	XP-SP-HC-RPA-1	U2OS-RPA194-PS-T5	RNAi00419	01	RNF139	11236	RPA194	A-103383	F006	1.96537	65.442	R1
U2OS-RPA194-HC-PS	XP-SP-HC-RPA-1	U2OS-RPA194-PS-T5	RNAi00419	01	RNF139	11236	RPA194	A-103421	F006	1.47833	43.647	R2
U2OS-RPA194-HC-PS	XP-SP-HC-RPA-1	U2OS-RPA194-PS-T5	RNAi00420	01	RNF14	9604	RPA194	A-103383	F007	0.834234	27.778	R1
U2OS-RPA194-HC-PS	XP-SP-HC-RPA-1	U2OS-RPA194-PS-T5	RNAi00420	01	RNF14	9604	RPA194	A-103421	F007	0.721265	21.295	R2
U2OS-RPA194-HC-PS	XP-SP-HC-RPA-1	U2OS-RPA194-PS-T5	RNAi00421	01	RNF141	50862	RPA194	A-103383	F008	1.08515	36.133	R1
U2OS-RPA194-HC-PS	XP-SP-HC-RPA-1	U2OS-RPA194-PS-T5	RNAi00421	01	RNF141	50862	RPA194	A-103421	F008	0.65322	19.286	R2
U2OS-RPA194-HC-PS	XP-SP-HC-RPA-1	U2OS-RPA194-PS-T5	RNAi00422	01	RNF144	9781	RPA194	A-103383	F009	1.2133	40.4	R1
U2OS-RPA194-HC-PS	XP-SP-HC-RPA-1	U2OS-RPA194-PS-T5	RNAi00422	01	RNF144	9781	RPA194	A-103421	F009	1.02447	30.247	R2
U2OS-RPA194-HC-PS	XP-SP-HC-RPA-1	U2OS-RPA194-PS-T5	RNAi00423	01	RNF146	81847	RPA194	A-103383	F010	1.91071	63.622	R1
U2OS-RPA194-HC-PS	XP-SP-HC-RPA-1	U2OS-RPA194-PS-T5	RNAi00423	01	RNF146	81847	RPA194	A-103421	F010	1.93487	57.126	R2
U2OS-RPA194-HC-PS	XP-SP-HC-RPA-1	U2OS-RPA194-PS-T5	RNAi00424	01	RNF148	378925	RPA194	A-103383	F011	1.50056	49.965	R1
U2OS-RPA194-HC-PS	XP-SP-HC-RPA-1	U2OS-RPA194-PS-T5	RNAi00424	01	RNF148	378925	RPA194	A-103421	F011	1.68128	49.639	R2
U2OS-RPA194-HC-PS	XP-SP-HC-RPA-1	U2OS-RPA194-PS-T5	RNAi00425	01	RNF149	284996	RPA194	A-103383	G002	1.03782	34.557	R1
U2OS-RPA194-HC-PS	XP-SP-HC-RPA-1	U2OS-RPA194-PS-T5	RNAi00425	01	RNF149	284996	RPA194	A-103421	G002	0.289895	8.559	R2
U2OS-RPA194-HC-PS	XP-SP-HC-RPA-1	U2OS-RPA194-PS-T5	RNAi00426	01	RNF150	57484	RPA194	A-103383	G003	1.1247	37.45	R1
U2OS-RPA194-HC-PS	XP-SP-HC-RPA-1	U2OS-RPA194-PS-T5	RNAi00426	01	RNF150	57484	RPA194	A-103421	G003	0.395739	11.684	R2
U2OS-RPA194-HC-PS	XP-SP-HC-RPA-1	U2OS-RPA194-PS-T5	RNAi00427	01	RNF151	146310	RPA194	A-103383	G004	2.20118	73.294	R1
U2OS-RPA194-HC-PS	XP-SP-HC-RPA-1	U2OS-RPA194-PS-T5	RNAi00427	01	RNF151	146310	RPA194	A-103421	G004	1.40748	41.555	R2
U2OS-RPA194-HC-PS	XP-SP-HC-RPA-1	U2OS-RPA194-PS-T5	RNAi00428	01	RNF152	220441	RPA194	A-103383	G005	0.79336	26.417	R1
U2OS-RPA194-HC-PS	XP-SP-HC-RPA-1	U2OS-RPA194-PS-T5	RNAi00428	01	RNF152	220441	RPA194	A-103421	G005	0.486952	14.377	R2
U2OS-RPA194-HC-PS	XP-SP-HC-RPA-1	U2OS-RPA194-PS-T5	RNAi00429	01	RNF157	114804	RPA194	A-103383	G006	1.91083	63.626	R1
U2OS-RPA194-HC-PS	XP-SP-HC-RPA-1	U2OS-RPA194-PS-T5	RNAi00429	01	RNF157	114804	RPA194	A-103421	G006	1.14308	33.749	R2
U2OS-RPA194-HC-PS	XP-SP-HC-RPA-1	U2OS-RPA194-PS-T5	RNAi00430	01	RNF165	494470	RPA194	A-103383	G007	0.899734	29.959	R1
U2OS-RPA194-HC-PS	XP-SP-HC-RPA-1	U2OS-RPA194-PS-T5	RNAi00430	01	RNF165	494470	RPA194	A-103421	G007	0.723738	21.368	R2
U2OS-RPA194-HC-PS	XP-SP-HC-RPA-1	U2OS-RPA194-PS-T5	RNAi00431	01	RNF166	115992	RPA194	A-103383	G008	1.79716	59.841	R1
U2OS-RPA194-HC-PS	XP-SP-HC-RPA-1	U2OS-RPA194-PS-T5	RNAi00431	01	RNF166	115992	RPA194	A-103421	G008	1.13502	33.511	R2
U2OS-RPA194-HC-PS	XP-SP-HC-RPA-1	U2OS-RPA194-PS-T5	RNAi00432	01	RNF167	26001	RPA194	A-103383	G009	1.79691	59.833	R1
U2OS-RPA194-HC-PS	XP-SP-HC-RPA-1	U2OS-RPA194-PS-T5	RNAi00432	01	RNF167	26001	RPA194	A-103421	G009	1.31487	38.821	R2
U2OS-RPA194-HC-PS	XP-SP-HC-RPA-1	U2OS-RPA194-PS-T5	RNAi00433	01	RNF168	165918	RPA194	A-103383	G010	1.28982	42.948	R1
U2OS-RPA194-HC-PS	XP-SP-HC-RPA-1	U2OS-RPA194-PS-T5	RNAi00433	01	RNF168	165918	RPA194	A-103421	G010	1.37523	40.603	R2
U2OS-RPA194-HC-PS	XP-SP-HC-RPA-1	U2OS-RPA194-PS-T5	RNAi00434	01	RNF169	254225	RPA194	A-103383	G011	1.70021	56.613	R1
U2OS-RPA194-HC-PS	XP-SP-HC-RPA-1	U2OS-RPA194-PS-T5	RNAi00434	01	RNF169	254225	RPA194	A-103421	G011	1.60768	47.466	R2
U2OS-RPA194-HC-PS	XP-SP-HC-RPA-1	U2OS-RPA194-PS-T5	RNAi00435	01	RNF17	56163	RPA194	A-103383	H002	1.22033	40.634	R1
U2OS-RPA194-HC-PS	XP-SP-HC-RPA-1	U2OS-RPA194-PS-T5	RNAi00435	01	RNF17	56163	RPA194	A-103421	H002	0.416535	12.298	R2
U2OS-RPA194-HC-PS	XP-SP-HC-RPA-1	U2OS-RPA194-PS-T5	RNAi00436	01	RNF170	81790	RPA194	A-103383	H003	1.65012	54.945	R1
U2OS-RPA194-HC-PS	XP-SP-HC-RPA-1	U2OS-RPA194-PS-T5	RNAi00436	01	RNF170	81790	RPA194	A-103421	H003	0.565734	16.703	R2
U2OS-RPA194-HC-PS	XP-SP-HC-RPA-1	U2OS-RPA194-PS-T5	RNAi00437	01	RNF175	285533	RPA194	A-103383	H004	2.63262	87.66	R1
U2OS-RPA194-HC-PS	XP-SP-HC-RPA-1	U2OS-RPA194-PS-T5	RNAi00437	01	RNF175	285533	RPA194	A-103421	H004	0.948331	27.999	R2
U2OS-RPA194-HC-PS	XP-SP-HC-RPA-1	U2OS-RPA194-PS-T5	RNAi00438	01	RNF180	285671	RPA194	A-103383	H005	2.73566	91.091	R1
U2OS-RPA194-HC-PS	XP-SP-HC-RPA-1	U2OS-RPA194-PS-T5	RNAi00438	01	RNF180	285671	RPA194	A-103421	H005	0.884757	26.122	R2
U2OS-RPA194-HC-PS	XP-SP-HC-RPA-1	U2OS-RPA194-PS-T5	RNAi00439	01	RNF182	221687	RPA194	A-103383	H006	2.19616	73.127	R1
U2OS-RPA194-HC-PS	XP-SP-HC-RPA-1	U2OS-RPA194-PS-T5	RNAi00439	01	RNF182	221687	RPA194	A-103421	H006	1.0791	31.86	R2
U2OS-RPA194-HC-PS	XP-SP-HC-RPA-1	U2OS-RPA194-PS-T5	RNAi00440	01	RNF183	138065	RPA194	A-103383	H007	1.56356	52.063	R1
U2OS-RPA194-HC-PS	XP-SP-HC-RPA-1	U2OS-RPA194-PS-T5	RNAi00440	01	RNF183	138065	RPA194	A-103421	H007	0.816102	24.095	R2
U2OS-RPA194-HC-PS	XP-SP-HC-RPA-1	U2OS-RPA194-PS-T5	RNAi00441	01	RNF185	91445	RPA194	A-103383	H008	2.72677	90.795	R1
U2OS-RPA194-HC-PS	XP-SP-HC-RPA-1	U2OS-RPA194-PS-T5	RNAi00441	01	RNF185	91445	RPA194	A-103421	H008	1.4448	42.657	R2
U2OS-RPA194-HC-PS	XP-SP-HC-RPA-1	U2OS-RPA194-PS-T5	RNAi00442	01	RNF186	54546	RPA194	A-103383	H009	2.31353	77.035	R1
U2OS-RPA194-HC-PS	XP-SP-HC-RPA-1	U2OS-RPA194-PS-T5	RNAi00442	01	RNF186	54546	RPA194	A-103421	H009	1.5749	46.498	R2
U2OS-RPA194-HC-PS	XP-SP-HC-RPA-1	U2OS-RPA194-PS-T5	RNAi00443	01	RNF187	149603	RPA194	A-103383	H010	2.00101	66.629	R1
U2OS-RPA194-HC-PS	XP-SP-HC-RPA-1	U2OS-RPA194-PS-T5	RNAi00443	01	RNF187	149603	RPA194	A-103421	H010	1.26881	37.461	R2
U2OS-RPA194-HC-PS	XP-SP-HC-RPA-1	U2OS-RPA194-PS-T5	RNAi00444	01	RNF19	25897	RPA194	A-103383	H011	1.70273	56.697	R1
U2OS-RPA194-HC-PS	XP-SP-HC-RPA-1	U2OS-RPA194-PS-T5	RNAi00444	01	RNF19	25897	RPA194	A-103421	H011	0.958221	28.291	R2
U2OS-RPA194-HC-PS	XP-SP-HC-RPA-1	U2OS-RPA194-PS-T5	RNAi00445	01	RNF190	162333	RPA194	A-103384	A002	1.12907	41.603	R1
U2OS-RPA194-HC-PS	XP-SP-HC-RPA-1	U2OS-RPA194-PS-T5	RNAi00445	01	RNF190	162333	RPA194	A-103422	A002	0.769837	25.283	R2
U2OS-RPA194-HC-PS	XP-SP-HC-RPA-1	U2OS-RPA194-PS-T5	RNAi00446	01	RNF2	6045	RPA194	A-103384	A003	1.14196	42.078	R1
U2OS-RPA194-HC-PS	XP-SP-HC-RPA-1	U2OS-RPA194-PS-T5	RNAi00446	01	RNF2	6045	RPA194	A-103422	A003	0.877718	28.826	R2
U2OS-RPA194-HC-PS	XP-SP-HC-RPA-1	U2OS-RPA194-PS-T5	RNAi00447	01	RNF20	56254	RPA194	A-103384	A004	1.15743	42.648	R1
U2OS-RPA194-HC-PS	XP-SP-HC-RPA-1	U2OS-RPA194-PS-T5	RNAi00447	01	RNF20	56254	RPA194	A-103422	A004	0.889075	29.199	R2
U2OS-RPA194-HC-PS	XP-SP-HC-RPA-1	U2OS-RPA194-PS-T5	RNAi00448	01	RNF207	388591	RPA194	A-103384	A005	1.28056	47.185	R1
U2OS-RPA194-HC-PS	XP-SP-HC-RPA-1	U2OS-RPA194-PS-T5	RNAi00448	01	RNF207	388591	RPA194	A-103422	A005	0.93688	30.769	R2
U2OS-RPA194-HC-PS	XP-SP-HC-RPA-1	U2OS-RPA194-PS-T5	RNAi00449	01	RNF208	727800	RPA194	A-103384	A006	1.02219	37.665	R1
U2OS-RPA194-HC-PS	XP-SP-HC-RPA-1	U2OS-RPA194-PS-T5	RNAi00449	01	RNF208	727800	RPA194	A-103422	A006	0.970678	31.879	R2
U2OS-RPA194-HC-PS	XP-SP-HC-RPA-1	U2OS-RPA194-PS-T5	RNAi00450	01	RNF215	200312	RPA194	A-103384	A007	0.851462	31.374	R1
U2OS-RPA194-HC-PS	XP-SP-HC-RPA-1	U2OS-RPA194-PS-T5	RNAi00450	01	RNF215	200312	RPA194	A-103422	A007	1.36825	44.936	R2
U2OS-RPA194-HC-PS	XP-SP-HC-RPA-1	U2OS-RPA194-PS-T5	RNAi00451	01	RNF24	11237	RPA194	A-103384	A008	1.09026	40.173	R1
U2OS-RPA194-HC-PS	XP-SP-HC-RPA-1	U2OS-RPA194-PS-T5	RNAi00451	01	RNF24	11237	RPA194	A-103422	A008	1.3744	45.138	R2
U2OS-RPA194-HC-PS	XP-SP-HC-RPA-1	U2OS-RPA194-PS-T5	RNAi00452	01	RNF25	64320	RPA194	A-103384	A009	1.14342	42.132	R1
U2OS-RPA194-HC-PS	XP-SP-HC-RPA-1	U2OS-RPA194-PS-T5	RNAi00452	01	RNF25	64320	RPA194	A-103422	A009	1.37994	45.32	R2
U2OS-RPA194-HC-PS	XP-SP-HC-RPA-1	U2OS-RPA194-PS-T5	RNAi00453	01	RNF26	79102	RPA194	A-103384	A010	1.06822	39.361	R1
U2OS-RPA194-HC-PS	XP-SP-HC-RPA-1	U2OS-RPA194-PS-T5	RNAi00453	01	RNF26	79102	RPA194	A-103422	A010	0.964984	31.692	R2
U2OS-RPA194-HC-PS	XP-SP-HC-RPA-1	U2OS-RPA194-PS-T5	RNAi00454	01	RNF31	55072	RPA194	A-103384	A011	1.37571	50.691	R1
U2OS-RPA194-HC-PS	XP-SP-HC-RPA-1	U2OS-RPA194-PS-T5	RNAi00454	01	RNF31	55072	RPA194	A-103422	A011	1.28257	42.122	R2
U2OS-RPA194-HC-PS	XP-SP-HC-RPA-1	U2OS-RPA194-PS-T5	RNAi00455	01	RNF32	140545	RPA194	A-103384	B002	0.796316	29.342	R1
U2OS-RPA194-HC-PS	XP-SP-HC-RPA-1	U2OS-RPA194-PS-T5	RNAi00455	01	RNF32	140545	RPA194	A-103422	B002	1.03566	34.013	R2
U2OS-RPA194-HC-PS	XP-SP-HC-RPA-1	U2OS-RPA194-PS-T5	RNAi00456	01	RNF34	80196	RPA194	A-103384	B003	1.16986	43.106	R1
U2OS-RPA194-HC-PS	XP-SP-HC-RPA-1	U2OS-RPA194-PS-T5	RNAi00456	01	RNF34	80196	RPA194	A-103422	B003	1.46109	47.985	R2
U2OS-RPA194-HC-PS	XP-SP-HC-RPA-1	U2OS-RPA194-PS-T5	RNAi00457	01	RNF38	152006	RPA194	A-103384	B004	0.721195	26.574	R1
U2OS-RPA194-HC-PS	XP-SP-HC-RPA-1	U2OS-RPA194-PS-T5	RNAi00457	01	RNF38	152006	RPA194	A-103422	B004	0.910694	29.909	R2
U2OS-RPA194-HC-PS	XP-SP-HC-RPA-1	U2OS-RPA194-PS-T5	RNAi00458	01	RNF39	80352	RPA194	A-103384	B005	0.686755	25.305	R1
U2OS-RPA194-HC-PS	XP-SP-HC-RPA-1	U2OS-RPA194-PS-T5	RNAi00458	01	RNF39	80352	RPA194	A-103422	B005	0.952683	31.288	R2
U2OS-RPA194-HC-PS	XP-SP-HC-RPA-1	U2OS-RPA194-PS-T5	RNAi00459	01	RNF4	6047	RPA194	A-103384	B006	1.37229	50.565	R1
U2OS-RPA194-HC-PS	XP-SP-HC-RPA-1	U2OS-RPA194-PS-T5	RNAi00459	01	RNF4	6047	RPA194	A-103422	B006	1.89453	62.22	R2
U2OS-RPA194-HC-PS	XP-SP-HC-RPA-1	U2OS-RPA194-PS-T5	RNAi00460	01	RNF40	9810	RPA194	A-103384	B007	0.825137	30.404	R1
U2OS-RPA194-HC-PS	XP-SP-HC-RPA-1	U2OS-RPA194-PS-T5	RNAi00460	01	RNF40	9810	RPA194	A-103422	B007	1.97616	64.901	R2
U2OS-RPA194-HC-PS	XP-SP-HC-RPA-1	U2OS-RPA194-PS-T5	RNAi00461	01	RNF41	10193	RPA194	A-103384	B008	0.670797	24.717	R1
U2OS-RPA194-HC-PS	XP-SP-HC-RPA-1	U2OS-RPA194-PS-T5	RNAi00461	01	RNF41	10193	RPA194	A-103422	B008	1.60337	52.658	R2
U2OS-RPA194-HC-PS	XP-SP-HC-RPA-1	U2OS-RPA194-PS-T5	RNAi00462	01	RNF43	54894	RPA194	A-103384	B009	0.936218	34.497	R1
U2OS-RPA194-HC-PS	XP-SP-HC-RPA-1	U2OS-RPA194-PS-T5	RNAi00462	01	RNF43	54894	RPA194	A-103422	B009	1.67773	55.1	R2
U2OS-RPA194-HC-PS	XP-SP-HC-RPA-1	U2OS-RPA194-PS-T5	RNAi00463	01	RNF44	22838	RPA194	A-103384	B010	0.629817	23.207	R1
U2OS-RPA194-HC-PS	XP-SP-HC-RPA-1	U2OS-RPA194-PS-T5	RNAi00463	01	RNF44	22838	RPA194	A-103422	B010	1.53429	50.389	R2
U2OS-RPA194-HC-PS	XP-SP-HC-RPA-1	U2OS-RPA194-PS-T5	RNAi00464	01	RNF5	6048	RPA194	A-103384	B011	0.55068	20.291	R1
U2OS-RPA194-HC-PS	XP-SP-HC-RPA-1	U2OS-RPA194-PS-T5	RNAi00464	01	RNF5	6048	RPA194	A-103422	B011	0.725047	23.812	R2
U2OS-RPA194-HC-PS	XP-SP-HC-RPA-1	U2OS-RPA194-PS-T5	RNAi00465	01	RNF5P1	286140	RPA194	A-103384	C002	0.286833	10.569	R1
U2OS-RPA194-HC-PS	XP-SP-HC-RPA-1	U2OS-RPA194-PS-T5	RNAi00465	01	RNF5P1	286140	RPA194	A-103422	C002	0.73132	24.018	R2
U2OS-RPA194-HC-PS	XP-SP-HC-RPA-1	U2OS-RPA194-PS-T5	RNAi00466	01	RNF6	6049	RPA194	A-103384	C003	1.39899	51.549	R1
U2OS-RPA194-HC-PS	XP-SP-HC-RPA-1	U2OS-RPA194-PS-T5	RNAi00466	01	RNF6	6049	RPA194	A-103422	C003	2.06784	67.912	R2
U2OS-RPA194-HC-PS	XP-SP-HC-RPA-1	U2OS-RPA194-PS-T5	RNAi00467	01	RNF7	9616	RPA194	A-103384	C004	0.666374	24.554	R1
U2OS-RPA194-HC-PS	XP-SP-HC-RPA-1	U2OS-RPA194-PS-T5	RNAi00467	01	RNF7	9616	RPA194	A-103422	C004	1.17216	38.496	R2
U2OS-RPA194-HC-PS	XP-SP-HC-RPA-1	U2OS-RPA194-PS-T5	RNAi00468	01	RNF8	9025	RPA194	A-103384	C005	0.829154	30.552	R1
U2OS-RPA194-HC-PS	XP-SP-HC-RPA-1	U2OS-RPA194-PS-T5	RNAi00468	01	RNF8	9025	RPA194	A-103422	C005	1.6664	54.728	R2
U2OS-RPA194-HC-PS	XP-SP-HC-RPA-1	U2OS-RPA194-PS-T5	RNAi00469	01	RSPRY1	89970	RPA194	A-103384	C006	1.14166	42.067	R1
U2OS-RPA194-HC-PS	XP-SP-HC-RPA-1	U2OS-RPA194-PS-T5	RNAi00469	01	RSPRY1	89970	RPA194	A-103422	C006	2.38685	78.389	R2
U2OS-RPA194-HC-PS	XP-SP-HC-RPA-1	U2OS-RPA194-PS-T5	RNAi00470	01	RUFY1	80230	RPA194	A-103384	C007	0.629953	23.212	R1
U2OS-RPA194-HC-PS	XP-SP-HC-RPA-1	U2OS-RPA194-PS-T5	RNAi00470	01	RUFY1	80230	RPA194	A-103422	C007	2.0116	66.065	R2
U2OS-RPA194-HC-PS	XP-SP-HC-RPA-1	U2OS-RPA194-PS-T5	RNAi00471	01	SCEL	8796	RPA194	A-103384	C008	0.619179	22.815	R1
U2OS-RPA194-HC-PS	XP-SP-HC-RPA-1	U2OS-RPA194-PS-T5	RNAi00471	01	SCEL	8796	RPA194	A-103422	C008	1.49035	48.946	R2
U2OS-RPA194-HC-PS	XP-SP-HC-RPA-1	U2OS-RPA194-PS-T5	RNAi00472	01	SH3MD2	57630	RPA194	A-103384	C009	0.72304	26.642	R1
U2OS-RPA194-HC-PS	XP-SP-HC-RPA-1	U2OS-RPA194-PS-T5	RNAi00472	01	SH3MD2	57630	RPA194	A-103422	C009	1.71877	56.448	R2
U2OS-RPA194-HC-PS	XP-SP-HC-RPA-1	U2OS-RPA194-PS-T5	RNAi00473	01	SH3MD4	344558	RPA194	A-103384	C010	0.410506	15.126	R1
U2OS-RPA194-HC-PS	XP-SP-HC-RPA-1	U2OS-RPA194-PS-T5	RNAi00473	01	SH3MD4	344558	RPA194	A-103422	C010	0.898666	29.514	R2
U2OS-RPA194-HC-PS	XP-SP-HC-RPA-1	U2OS-RPA194-PS-T5	RNAi00474	01	SH3RF2	153769	RPA194	A-103384	C011	1.1752	43.303	R1
U2OS-RPA194-HC-PS	XP-SP-HC-RPA-1	U2OS-RPA194-PS-T5	RNAi00474	01	SH3RF2	153769	RPA194	A-103422	C011	1.87221	61.487	R2
U2OS-RPA194-HC-PS	XP-SP-HC-RPA-1	U2OS-RPA194-PS-T5	RNAi00475	01	SHPRH	257218	RPA194	A-103384	D002	0.662791	24.422	R1
U2OS-RPA194-HC-PS	XP-SP-HC-RPA-1	U2OS-RPA194-PS-T5	RNAi00475	01	SHPRH	257218	RPA194	A-103422	D002	1.5306	50.268	R2
U2OS-RPA194-HC-PS	XP-SP-HC-RPA-1	U2OS-RPA194-PS-T5	RNAi00476	01	SIAH2	6478	RPA194	A-103384	D003	0.677121	24.95	R1
U2OS-RPA194-HC-PS	XP-SP-HC-RPA-1	U2OS-RPA194-PS-T5	RNAi00476	01	SIAH2	6478	RPA194	A-103422	D003	1.48417	48.743	R2
U2OS-RPA194-HC-PS	XP-SP-HC-RPA-1	U2OS-RPA194-PS-T5	RNAi00477	01	SMARCA3	6596	RPA194	A-103384	D004	0.583871	21.514	R1
U2OS-RPA194-HC-PS	XP-SP-HC-RPA-1	U2OS-RPA194-PS-T5	RNAi00477	01	SMARCA3	6596	RPA194	A-103422	D004	1.25897	41.347	R2
U2OS-RPA194-HC-PS	XP-SP-HC-RPA-1	U2OS-RPA194-PS-T5	RNAi00478	01	JARID1C	8242	RPA194	A-103384	D005	0.818705	30.167	R1
U2OS-RPA194-HC-PS	XP-SP-HC-RPA-1	U2OS-RPA194-PS-T5	RNAi00478	01	JARID1C	8242	RPA194	A-103422	D005	1.79252	58.87	R2
U2OS-RPA194-HC-PS	XP-SP-HC-RPA-1	U2OS-RPA194-PS-T5	RNAi00479	01	JARID1D	8284	RPA194	A-103384	D006	0.531574	19.587	R1
U2OS-RPA194-HC-PS	XP-SP-HC-RPA-1	U2OS-RPA194-PS-T5	RNAi00479	01	JARID1D	8284	RPA194	A-103422	D006	1.49778	49.19	R2
U2OS-RPA194-HC-PS	XP-SP-HC-RPA-1	U2OS-RPA194-PS-T5	RNAi00480	01	SPRYD5	84767	RPA194	A-103384	D007	0.961131	35.415	R1
U2OS-RPA194-HC-PS	XP-SP-HC-RPA-1	U2OS-RPA194-PS-T5	RNAi00480	01	SPRYD5	84767	RPA194	A-103422	D007	1.63142	53.579	R2
U2OS-RPA194-HC-PS	XP-SP-HC-RPA-1	U2OS-RPA194-PS-T5	RNAi00481	01	STUB1	10273	RPA194	A-103384	D008	0.361194	13.309	R1
U2OS-RPA194-HC-PS	XP-SP-HC-RPA-1	U2OS-RPA194-PS-T5	RNAi00481	01	STUB1	10273	RPA194	A-103422	D008	0.841879	27.649	R2
U2OS-RPA194-HC-PS	XP-SP-HC-RPA-1	U2OS-RPA194-PS-T5	RNAi00482	01	SYTL3	94120	RPA194	A-103384	D009	0.781796	28.807	R1
U2OS-RPA194-HC-PS	XP-SP-HC-RPA-1	U2OS-RPA194-PS-T5	RNAi00482	01	SYTL3	94120	RPA194	A-103422	D009	1.54293	50.673	R2
U2OS-RPA194-HC-PS	XP-SP-HC-RPA-1	U2OS-RPA194-PS-T5	RNAi00483	01	SYTL4	94121	RPA194	A-103384	D010	0.773682	28.508	R1
U2OS-RPA194-HC-PS	XP-SP-HC-RPA-1	U2OS-RPA194-PS-T5	RNAi00483	01	SYTL4	94121	RPA194	A-103422	D010	1.78838	58.734	R2
U2OS-RPA194-HC-PS	XP-SP-HC-RPA-1	U2OS-RPA194-PS-T5	RNAi00484	01	SYVN1	84447	RPA194	A-103384	D011	1.17577	43.324	R1
U2OS-RPA194-HC-PS	XP-SP-HC-RPA-1	U2OS-RPA194-PS-T5	RNAi00484	01	SYVN1	84447	RPA194	A-103422	D011	1.8477	60.682	R2
U2OS-RPA194-HC-PS	XP-SP-HC-RPA-1	U2OS-RPA194-PS-T5	RNAi00485	01	FLJ14627	84900	RPA194	A-103384	E002	0.808718	29.799	R1
U2OS-RPA194-HC-PS	XP-SP-HC-RPA-1	U2OS-RPA194-PS-T5	RNAi00485	01	FLJ14627	84900	RPA194	A-103422	E002	1.42464	46.788	R2
U2OS-RPA194-HC-PS	XP-SP-HC-RPA-1	U2OS-RPA194-PS-T5	RNAi00486	01	TNFAIP3	7128	RPA194	A-103384	E003	0.690826	25.455	R1
U2OS-RPA194-HC-PS	XP-SP-HC-RPA-1	U2OS-RPA194-PS-T5	RNAi00486	01	TNFAIP3	7128	RPA194	A-103422	E003	1.24009	40.727	R2
U2OS-RPA194-HC-PS	XP-SP-HC-RPA-1	U2OS-RPA194-PS-T5	RNAi00487	01	TNFRSF25	8718	RPA194	A-103384	E004	0.830782	30.612	R1
U2OS-RPA194-HC-PS	XP-SP-HC-RPA-1	U2OS-RPA194-PS-T5	RNAi00487	01	TNFRSF25	8718	RPA194	A-103422	E004	1.53964	50.565	R2
U2OS-RPA194-HC-PS	XP-SP-HC-RPA-1	U2OS-RPA194-PS-T5	RNAi00488	01	TOPORS	10210	RPA194	A-103384	E005	0.460713	16.976	R1
U2OS-RPA194-HC-PS	XP-SP-HC-RPA-1	U2OS-RPA194-PS-T5	RNAi00488	01	TOPORS	10210	RPA194	A-103422	E005	1.18696	38.982	R2
U2OS-RPA194-HC-PS	XP-SP-HC-RPA-1	U2OS-RPA194-PS-T5	RNAi00489	01	TRAF2	7186	RPA194	A-103384	E006	0.523812	19.301	R1
U2OS-RPA194-HC-PS	XP-SP-HC-RPA-1	U2OS-RPA194-PS-T5	RNAi00489	01	TRAF2	7186	RPA194	A-103422	E006	1.06808	35.078	R2
U2OS-RPA194-HC-PS	XP-SP-HC-RPA-1	U2OS-RPA194-PS-T5	RNAi00490	01	TRAF3	7187	RPA194	A-103384	E007	0.462098	17.027	R1
U2OS-RPA194-HC-PS	XP-SP-HC-RPA-1	U2OS-RPA194-PS-T5	RNAi00490	01	TRAF3	7187	RPA194	A-103422	E007	1.14774	37.694	R2
U2OS-RPA194-HC-PS	XP-SP-HC-RPA-1	U2OS-RPA194-PS-T5	RNAi00491	01	TRAF4	9618	RPA194	A-103384	E008	0.973534	35.872	R1
U2OS-RPA194-HC-PS	XP-SP-HC-RPA-1	U2OS-RPA194-PS-T5	RNAi00491	01	TRAF4	9618	RPA194	A-103422	E008	1.56827	51.505	R2
U2OS-RPA194-HC-PS	XP-SP-HC-RPA-1	U2OS-RPA194-PS-T5	RNAi00492	01	TRAF5	7188	RPA194	A-103384	E009	0.410696	15.133	R1
U2OS-RPA194-HC-PS	XP-SP-HC-RPA-1	U2OS-RPA194-PS-T5	RNAi00492	01	TRAF5	7188	RPA194	A-103422	E009	0.727635	23.897	R2
U2OS-RPA194-HC-PS	XP-SP-HC-RPA-1	U2OS-RPA194-PS-T5	RNAi00493	01	TRAF6	7189	RPA194	A-103384	E010	0.881071	32.465	R1
U2OS-RPA194-HC-PS	XP-SP-HC-RPA-1	U2OS-RPA194-PS-T5	RNAi00493	01	TRAF6	7189	RPA194	A-103422	E010	1.27511	41.877	R2
U2OS-RPA194-HC-PS	XP-SP-HC-RPA-1	U2OS-RPA194-PS-T5	RNAi00494	01	TRAF7	84231	RPA194	A-103384	E011	1.22202	45.028	R1
U2OS-RPA194-HC-PS	XP-SP-HC-RPA-1	U2OS-RPA194-PS-T5	RNAi00494	01	TRAF7	84231	RPA194	A-103422	E011	1.10304	36.226	R2
U2OS-RPA194-HC-PS	XP-SP-HC-RPA-1	U2OS-RPA194-PS-T5	RNAi00495	01	TRIP	10293	RPA194	A-103384	F002	0.690175	25.431	R1
U2OS-RPA194-HC-PS	XP-SP-HC-RPA-1	U2OS-RPA194-PS-T5	RNAi00495	01	TRIP	10293	RPA194	A-103422	F002	1.40829	46.251	R2
U2OS-RPA194-HC-PS	XP-SP-HC-RPA-1	U2OS-RPA194-PS-T5	RNAi00496	01	TRIAD3	54476	RPA194	A-103384	F003	1.25722	46.325	R1
U2OS-RPA194-HC-PS	XP-SP-HC-RPA-1	U2OS-RPA194-PS-T5	RNAi00496	01	TRIAD3	54476	RPA194	A-103422	F003	1.7312	56.856	R2
U2OS-RPA194-HC-PS	XP-SP-HC-RPA-1	U2OS-RPA194-PS-T5	RNAi00497	01	TRIM10	10107	RPA194	A-103384	F004	1.29217	47.613	R1
U2OS-RPA194-HC-PS	XP-SP-HC-RPA-1	U2OS-RPA194-PS-T5	RNAi00497	01	TRIM10	10107	RPA194	A-103422	F004	2.00046	65.699	R2
U2OS-RPA194-HC-PS	XP-SP-HC-RPA-1	U2OS-RPA194-PS-T5	RNAi00498	01	TRIM11	81559	RPA194	A-103384	F005	0.663741	24.457	R1
U2OS-RPA194-HC-PS	XP-SP-HC-RPA-1	U2OS-RPA194-PS-T5	RNAi00498	01	TRIM11	81559	RPA194	A-103422	F005	1.15639	37.978	R2
U2OS-RPA194-HC-PS	XP-SP-HC-RPA-1	U2OS-RPA194-PS-T5	RNAi00499	01	TRIM14	9830	RPA194	A-103384	F006	2.06852	76.219	R1
U2OS-RPA194-HC-PS	XP-SP-HC-RPA-1	U2OS-RPA194-PS-T5	RNAi00499	01	TRIM14	9830	RPA194	A-103422	F006	3.30753	108.626	R2
U2OS-RPA194-HC-PS	XP-SP-HC-RPA-1	U2OS-RPA194-PS-T5	RNAi00500	01	TRIM15	89870	RPA194	A-103384	F007	0.729988	26.898	R1
U2OS-RPA194-HC-PS	XP-SP-HC-RPA-1	U2OS-RPA194-PS-T5	RNAi00500	01	TRIM15	89870	RPA194	A-103422	F007	1.12247	36.864	R2
U2OS-RPA194-HC-PS	XP-SP-HC-RPA-1	U2OS-RPA194-PS-T5	RNAi00501	01	TRIM17	51127	RPA194	A-103384	F008	0.724831	26.708	R1
U2OS-RPA194-HC-PS	XP-SP-HC-RPA-1	U2OS-RPA194-PS-T5	RNAi00501	01	TRIM17	51127	RPA194	A-103422	F008	1.13059	37.131	R2
U2OS-RPA194-HC-PS	XP-SP-HC-RPA-1	U2OS-RPA194-PS-T5	RNAi00502	01	TRIM2	23321	RPA194	A-103384	F009	0.930139	34.273	R1
U2OS-RPA194-HC-PS	XP-SP-HC-RPA-1	U2OS-RPA194-PS-T5	RNAi00502	01	TRIM2	23321	RPA194	A-103422	F009	1.13531	37.286	R2
U2OS-RPA194-HC-PS	XP-SP-HC-RPA-1	U2OS-RPA194-PS-T5	RNAi00503	01	SSA1	6737	RPA194	A-103384	F010	0.883215	32.544	R1
U2OS-RPA194-HC-PS	XP-SP-HC-RPA-1	U2OS-RPA194-PS-T5	RNAi00503	01	SSA1	6737	RPA194	A-103422	F010	1.31645	43.235	R2
U2OS-RPA194-HC-PS	XP-SP-HC-RPA-1	U2OS-RPA194-PS-T5	RNAi00504	01	TRIM22	10346	RPA194	A-103384	F011	1.52297	56.117	R1
U2OS-RPA194-HC-PS	XP-SP-HC-RPA-1	U2OS-RPA194-PS-T5	RNAi00504	01	TRIM22	10346	RPA194	A-103422	F011	1.48468	48.76	R2
U2OS-RPA194-HC-PS	XP-SP-HC-RPA-1	U2OS-RPA194-PS-T5	RNAi00505	01	TRIM23	373	RPA194	A-103384	G002	0.812952	29.955	R1
U2OS-RPA194-HC-PS	XP-SP-HC-RPA-1	U2OS-RPA194-PS-T5	RNAi00505	01	TRIM23	373	RPA194	A-103422	G002	1.42631	46.843	R2
U2OS-RPA194-HC-PS	XP-SP-HC-RPA-1	U2OS-RPA194-PS-T5	RNAi00506	01	TIF1	8805	RPA194	A-103384	G003	0.902945	33.271	R1
U2OS-RPA194-HC-PS	XP-SP-HC-RPA-1	U2OS-RPA194-PS-T5	RNAi00506	01	TIF1	8805	RPA194	A-103422	G003	1.7709	58.16	R2
U2OS-RPA194-HC-PS	XP-SP-HC-RPA-1	U2OS-RPA194-PS-T5	RNAi00507	01	TRIM25	7706	RPA194	A-103384	G004	1.74439	64.276	R1
U2OS-RPA194-HC-PS	XP-SP-HC-RPA-1	U2OS-RPA194-PS-T5	RNAi00507	01	TRIM25	7706	RPA194	A-103422	G004	2.19947	72.235	R2
U2OS-RPA194-HC-PS	XP-SP-HC-RPA-1	U2OS-RPA194-PS-T5	RNAi00508	01	TRIM26	7726	RPA194	A-103384	G005	1.02784	37.873	R1
U2OS-RPA194-HC-PS	XP-SP-HC-RPA-1	U2OS-RPA194-PS-T5	RNAi00508	01	TRIM26	7726	RPA194	A-103422	G005	1.27048	41.725	R2
U2OS-RPA194-HC-PS	XP-SP-HC-RPA-1	U2OS-RPA194-PS-T5	RNAi00509	01	TRIM28	10155	RPA194	A-103384	G006	1.59988	58.951	R1
U2OS-RPA194-HC-PS	XP-SP-HC-RPA-1	U2OS-RPA194-PS-T5	RNAi00509	01	TRIM28	10155	RPA194	A-103422	G006	1.97187	64.76	R2
U2OS-RPA194-HC-PS	XP-SP-HC-RPA-1	U2OS-RPA194-PS-T5	RNAi00510	01	TRIM29	23650	RPA194	A-103384	G007	1.04274	38.422	R1
U2OS-RPA194-HC-PS	XP-SP-HC-RPA-1	U2OS-RPA194-PS-T5	RNAi00510	01	TRIM29	23650	RPA194	A-103422	G007	1.17913	38.725	R2
U2OS-RPA194-HC-PS	XP-SP-HC-RPA-1	U2OS-RPA194-PS-T5	RNAi00511	01	TRIM3	10612	RPA194	A-103384	G008	1.42844	52.634	R1
U2OS-RPA194-HC-PS	XP-SP-HC-RPA-1	U2OS-RPA194-PS-T5	RNAi00511	01	TRIM3	10612	RPA194	A-103422	G008	1.2804	42.051	R2
U2OS-RPA194-HC-PS	XP-SP-HC-RPA-1	U2OS-RPA194-PS-T5	RNAi00512	01	TRIM31	11074	RPA194	A-103384	G009	2.82974	104.268	R1
U2OS-RPA194-HC-PS	XP-SP-HC-RPA-1	U2OS-RPA194-PS-T5	RNAi00512	01	TRIM31	11074	RPA194	A-103422	G009	2.89961	95.229	R2
U2OS-RPA194-HC-PS	XP-SP-HC-RPA-1	U2OS-RPA194-PS-T5	RNAi00513	01	TRIM32	22954	RPA194	A-103384	G010	1.15607	42.598	R1
U2OS-RPA194-HC-PS	XP-SP-HC-RPA-1	U2OS-RPA194-PS-T5	RNAi00513	01	TRIM32	22954	RPA194	A-103422	G010	1.0887	35.755	R2
U2OS-RPA194-HC-PS	XP-SP-HC-RPA-1	U2OS-RPA194-PS-T5	RNAi00514	01	TRIM33	51592	RPA194	A-103384	G011	1.28979	47.525	R1
U2OS-RPA194-HC-PS	XP-SP-HC-RPA-1	U2OS-RPA194-PS-T5	RNAi00514	01	TRIM33	51592	RPA194	A-103422	G011	1.38451	45.47	R2
U2OS-RPA194-HC-PS	XP-SP-HC-RPA-1	U2OS-RPA194-PS-T5	RNAi00515	01	TRIM34	53840	RPA194	A-103384	H002	0.904492	33.328	R1
U2OS-RPA194-HC-PS	XP-SP-HC-RPA-1	U2OS-RPA194-PS-T5	RNAi00515	01	TRIM34	53840	RPA194	A-103422	H002	1.51078	49.617	R2
U2OS-RPA194-HC-PS	XP-SP-HC-RPA-1	U2OS-RPA194-PS-T5	RNAi00516	01	TRIM35	23087	RPA194	A-103384	H003	1.0273	37.853	R1
U2OS-RPA194-HC-PS	XP-SP-HC-RPA-1	U2OS-RPA194-PS-T5	RNAi00516	01	TRIM35	23087	RPA194	A-103422	H003	1.95457	64.192	R2
U2OS-RPA194-HC-PS	XP-SP-HC-RPA-1	U2OS-RPA194-PS-T5	RNAi00517	01	TRIM36	55521	RPA194	A-103384	H004	2.00417	73.848	R1
U2OS-RPA194-HC-PS	XP-SP-HC-RPA-1	U2OS-RPA194-PS-T5	RNAi00517	01	TRIM36	55521	RPA194	A-103422	H004	2.43222	79.879	R2
U2OS-RPA194-HC-PS	XP-SP-HC-RPA-1	U2OS-RPA194-PS-T5	RNAi00518	01	TRIM37	4591	RPA194	A-103384	H005	1.8238	67.202	R1
U2OS-RPA194-HC-PS	XP-SP-HC-RPA-1	U2OS-RPA194-PS-T5	RNAi00518	01	TRIM37	4591	RPA194	A-103422	H005	1.38429	45.463	R2
U2OS-RPA194-HC-PS	XP-SP-HC-RPA-1	U2OS-RPA194-PS-T5	RNAi00519	01	TRIM38	10475	RPA194	A-103384	H006	2.01961	74.417	R1
U2OS-RPA194-HC-PS	XP-SP-HC-RPA-1	U2OS-RPA194-PS-T5	RNAi00519	01	TRIM38	10475	RPA194	A-103422	H006	1.78668	58.678	R2
U2OS-RPA194-HC-PS	XP-SP-HC-RPA-1	U2OS-RPA194-PS-T5	RNAi00520	01	TRIM39	56658	RPA194	A-103384	H007	0.956518	35.245	R1
U2OS-RPA194-HC-PS	XP-SP-HC-RPA-1	U2OS-RPA194-PS-T5	RNAi00520	01	TRIM39	56658	RPA194	A-103422	H007	1.08532	35.644	R2
U2OS-RPA194-HC-PS	XP-SP-HC-RPA-1	U2OS-RPA194-PS-T5	RNAi00521	01	TRIM4	89122	RPA194	A-103384	H008	2.11096	77.783	R1
U2OS-RPA194-HC-PS	XP-SP-HC-RPA-1	U2OS-RPA194-PS-T5	RNAi00521	01	TRIM4	89122	RPA194	A-103422	H008	1.54671	50.797	R2
U2OS-RPA194-HC-PS	XP-SP-HC-RPA-1	U2OS-RPA194-PS-T5	RNAi00522	01	TRIM40	135644	RPA194	A-103384	H009	2.00946	74.043	R1
U2OS-RPA194-HC-PS	XP-SP-HC-RPA-1	U2OS-RPA194-PS-T5	RNAi00522	01	TRIM40	135644	RPA194	A-103422	H009	1.60085	52.575	R2
U2OS-RPA194-HC-PS	XP-SP-HC-RPA-1	U2OS-RPA194-PS-T5	RNAi00523	01	TRIM41	90933	RPA194	A-103384	H010	1.47154	54.222	R1
U2OS-RPA194-HC-PS	XP-SP-HC-RPA-1	U2OS-RPA194-PS-T5	RNAi00523	01	TRIM41	90933	RPA194	A-103422	H010	1.47847	48.556	R2
U2OS-RPA194-HC-PS	XP-SP-HC-RPA-1	U2OS-RPA194-PS-T5	RNAi00524	01	TRIM42	287015	RPA194	A-103384	H011	1.74105	64.153	R1
U2OS-RPA194-HC-PS	XP-SP-HC-RPA-1	U2OS-RPA194-PS-T5	RNAi00524	01	TRIM42	287015	RPA194	A-103422	H011	1.19493	39.244	R2
U2OS-RPA194-HC-PS	XP-SP-HC-RPA-1	U2OS-RPA194-PS-T5	RNAi00525	01	TRIM43	129868	RPA194	A-103385	A002	1.11484	43.64	R1
U2OS-RPA194-HC-PS	XP-SP-HC-RPA-1	U2OS-RPA194-PS-T5	RNAi00525	01	TRIM43	129868	RPA194	A-103423	A002	1.66408	76.956	R2
U2OS-RPA194-HC-PS	XP-SP-HC-RPA-1	U2OS-RPA194-PS-T5	RNAi00526	01	TRIM45	80263	RPA194	A-103385	A003	0.493633	19.323	R1
U2OS-RPA194-HC-PS	XP-SP-HC-RPA-1	U2OS-RPA194-PS-T5	RNAi00526	01	TRIM45	80263	RPA194	A-103423	A003	0.814068	37.647	R2
U2OS-RPA194-HC-PS	XP-SP-HC-RPA-1	U2OS-RPA194-PS-T5	RNAi00527	01	TRIM46	80128	RPA194	A-103385	A004	1.06373	41.639	R1
U2OS-RPA194-HC-PS	XP-SP-HC-RPA-1	U2OS-RPA194-PS-T5	RNAi00527	01	TRIM46	80128	RPA194	A-103423	A004	1.15181	53.266	R2
U2OS-RPA194-HC-PS	XP-SP-HC-RPA-1	U2OS-RPA194-PS-T5	RNAi00528	01	TRIM47	91107	RPA194	A-103385	A005	0.950248	37.197	R1
U2OS-RPA194-HC-PS	XP-SP-HC-RPA-1	U2OS-RPA194-PS-T5	RNAi00528	01	TRIM47	91107	RPA194	A-103423	A005	1.03947	48.071	R2
U2OS-RPA194-HC-PS	XP-SP-HC-RPA-1	U2OS-RPA194-PS-T5	RNAi00529	01	TRIM48	79097	RPA194	A-103385	A006	1.20535	47.183	R1
U2OS-RPA194-HC-PS	XP-SP-HC-RPA-1	U2OS-RPA194-PS-T5	RNAi00529	01	TRIM48	79097	RPA194	A-103423	A006	0.930858	43.048	R2
U2OS-RPA194-HC-PS	XP-SP-HC-RPA-1	U2OS-RPA194-PS-T5	RNAi00530	01	TRIM49	57093	RPA194	A-103385	A007	1.33301	52.18	R1
U2OS-RPA194-HC-PS	XP-SP-HC-RPA-1	U2OS-RPA194-PS-T5	RNAi00530	01	TRIM49	57093	RPA194	A-103423	A007	0.881232	40.753	R2
U2OS-RPA194-HC-PS	XP-SP-HC-RPA-1	U2OS-RPA194-PS-T5	RNAi00531	01	TRIM5	85363	RPA194	A-103385	A008	1.06099	41.532	R1
U2OS-RPA194-HC-PS	XP-SP-HC-RPA-1	U2OS-RPA194-PS-T5	RNAi00531	01	TRIM5	85363	RPA194	A-103423	A008	0.627996	29.042	R2
U2OS-RPA194-HC-PS	XP-SP-HC-RPA-1	U2OS-RPA194-PS-T5	RNAi00532	01	TRIM50A	135892	RPA194	A-103385	A009	0.734637	28.757	R1
U2OS-RPA194-HC-PS	XP-SP-HC-RPA-1	U2OS-RPA194-PS-T5	RNAi00532	01	TRIM50A	135892	RPA194	A-103423	A009	0.575926	26.634	R2
U2OS-RPA194-HC-PS	XP-SP-HC-RPA-1	U2OS-RPA194-PS-T5	RNAi00533	01	TRIM52	84851	RPA194	A-103385	A010	0.902834	35.341	R1
U2OS-RPA194-HC-PS	XP-SP-HC-RPA-1	U2OS-RPA194-PS-T5	RNAi00533	01	TRIM52	84851	RPA194	A-103423	A010	0.875718	40.498	R2
U2OS-RPA194-HC-PS	XP-SP-HC-RPA-1	U2OS-RPA194-PS-T5	RNAi00534	01	TRIM54	57159	RPA194	A-103385	A011	0.865869	33.894	R1
U2OS-RPA194-HC-PS	XP-SP-HC-RPA-1	U2OS-RPA194-PS-T5	RNAi00534	01	TRIM54	57159	RPA194	A-103423	A011	0.956007	44.211	R2
U2OS-RPA194-HC-PS	XP-SP-HC-RPA-1	U2OS-RPA194-PS-T5	RNAi00535	01	TRIM55	84675	RPA194	A-103385	B002	1.10979	43.442	R1
U2OS-RPA194-HC-PS	XP-SP-HC-RPA-1	U2OS-RPA194-PS-T5	RNAi00535	01	TRIM55	84675	RPA194	A-103423	B002	1.5592	72.106	R2
U2OS-RPA194-HC-PS	XP-SP-HC-RPA-1	U2OS-RPA194-PS-T5	RNAi00536	01	TRIM56	81844	RPA194	A-103385	B003	0.718364	28.12	R1
U2OS-RPA194-HC-PS	XP-SP-HC-RPA-1	U2OS-RPA194-PS-T5	RNAi00536	01	TRIM56	81844	RPA194	A-103423	B003	1.03007	47.636	R2
U2OS-RPA194-HC-PS	XP-SP-HC-RPA-1	U2OS-RPA194-PS-T5	RNAi00537	01	TRIM58	25893	RPA194	A-103385	B004	1.19442	46.755	R1
U2OS-RPA194-HC-PS	XP-SP-HC-RPA-1	U2OS-RPA194-PS-T5	RNAi00537	01	TRIM58	25893	RPA194	A-103423	B004	1.39488	64.507	R2
U2OS-RPA194-HC-PS	XP-SP-HC-RPA-1	U2OS-RPA194-PS-T5	RNAi00538	01	TRIM59	286827	RPA194	A-103385	B005	1.2343	48.316	R1
U2OS-RPA194-HC-PS	XP-SP-HC-RPA-1	U2OS-RPA194-PS-T5	RNAi00538	01	TRIM59	286827	RPA194	A-103423	B005	1.32021	61.054	R2
U2OS-RPA194-HC-PS	XP-SP-HC-RPA-1	U2OS-RPA194-PS-T5	RNAi00539	01	TRIM6	117854	RPA194	A-103385	B006	1.26066	49.348	R1
U2OS-RPA194-HC-PS	XP-SP-HC-RPA-1	U2OS-RPA194-PS-T5	RNAi00539	01	TRIM6	117854	RPA194	A-103423	B006	1.14937	53.153	R2
U2OS-RPA194-HC-PS	XP-SP-HC-RPA-1	U2OS-RPA194-PS-T5	RNAi00540	01	TRIM60	166655	RPA194	A-103385	B007	2.1228	83.096	R1
U2OS-RPA194-HC-PS	XP-SP-HC-RPA-1	U2OS-RPA194-PS-T5	RNAi00540	01	TRIM60	166655	RPA194	A-103423	B007	1.66168	76.845	R2
U2OS-RPA194-HC-PS	XP-SP-HC-RPA-1	U2OS-RPA194-PS-T5	RNAi00541	01	TRIM61	391712	RPA194	A-103385	B008	0.530113	20.751	R1
U2OS-RPA194-HC-PS	XP-SP-HC-RPA-1	U2OS-RPA194-PS-T5	RNAi00541	01	TRIM61	391712	RPA194	A-103423	B008	0.290731	13.445	R2
U2OS-RPA194-HC-PS	XP-SP-HC-RPA-1	U2OS-RPA194-PS-T5	RNAi00542	01	TRIM62	55223	RPA194	A-103385	B009	1.16956	45.782	R1
U2OS-RPA194-HC-PS	XP-SP-HC-RPA-1	U2OS-RPA194-PS-T5	RNAi00542	01	TRIM62	55223	RPA194	A-103423	B009	1.06756	49.37	R2
U2OS-RPA194-HC-PS	XP-SP-HC-RPA-1	U2OS-RPA194-PS-T5	RNAi00543	01	TRIM63	84676	RPA194	A-103385	B010	0.171493	6.713	R1
U2OS-RPA194-HC-PS	XP-SP-HC-RPA-1	U2OS-RPA194-PS-T5	RNAi00543	01	TRIM63	84676	RPA194	A-103423	B010	0.133418	6.17	R2
U2OS-RPA194-HC-PS	XP-SP-HC-RPA-1	U2OS-RPA194-PS-T5	RNAi00544	01	TRIM64	120146	RPA194	A-103385	B011	1.22671	48.019	R1
U2OS-RPA194-HC-PS	XP-SP-HC-RPA-1	U2OS-RPA194-PS-T5	RNAi00544	01	TRIM64	120146	RPA194	A-103423	B011	1.33297	61.644	R2
U2OS-RPA194-HC-PS	XP-SP-HC-RPA-1	U2OS-RPA194-PS-T5	RNAi00545	01	TRIM65	201292	RPA194	A-103385	C002	0.913487	35.758	R1
U2OS-RPA194-HC-PS	XP-SP-HC-RPA-1	U2OS-RPA194-PS-T5	RNAi00545	01	TRIM65	201292	RPA194	A-103423	C002	1.56703	72.468	R2
U2OS-RPA194-HC-PS	XP-SP-HC-RPA-1	U2OS-RPA194-PS-T5	RNAi00546	01	TRIM67	440730	RPA194	A-103385	C003	0.979984	38.361	R1
U2OS-RPA194-HC-PS	XP-SP-HC-RPA-1	U2OS-RPA194-PS-T5	RNAi00546	01	TRIM67	440730	RPA194	A-103423	C003	1.20221	55.597	R2
U2OS-RPA194-HC-PS	XP-SP-HC-RPA-1	U2OS-RPA194-PS-T5	RNAi00547	01	TRIM68	55128	RPA194	A-103385	C004	1.41162	55.257	R1
U2OS-RPA194-HC-PS	XP-SP-HC-RPA-1	U2OS-RPA194-PS-T5	RNAi00547	01	TRIM68	55128	RPA194	A-103423	C004	1.44146	66.661	R2
U2OS-RPA194-HC-PS	XP-SP-HC-RPA-1	U2OS-RPA194-PS-T5	RNAi00548	01	TRIM69	140691	RPA194	A-103385	C005	0.730882	28.61	R1
U2OS-RPA194-HC-PS	XP-SP-HC-RPA-1	U2OS-RPA194-PS-T5	RNAi00548	01	TRIM69	140691	RPA194	A-103423	C005	0.855002	39.54	R2
U2OS-RPA194-HC-PS	XP-SP-HC-RPA-1	U2OS-RPA194-PS-T5	RNAi00549	01	TRIM6-TRIM34	445372	RPA194	A-103385	C006	1.47581	57.77	R1
U2OS-RPA194-HC-PS	XP-SP-HC-RPA-1	U2OS-RPA194-PS-T5	RNAi00549	01	TRIM6-TRIM34	445372	RPA194	A-103423	C006	1.25526	58.05	R2
U2OS-RPA194-HC-PS	XP-SP-HC-RPA-1	U2OS-RPA194-PS-T5	RNAi00550	01	TRIM7-obs	81786	RPA194	A-103385	C007	1.53776	60.195	R1
U2OS-RPA194-HC-PS	XP-SP-HC-RPA-1	U2OS-RPA194-PS-T5	RNAi00550	01	TRIM7-obs	81786	RPA194	A-103423	C007	1.1762	54.394	R2
U2OS-RPA194-HC-PS	XP-SP-HC-RPA-1	U2OS-RPA194-PS-T5	RNAi00551	01	TRIM71	131405	RPA194	A-103385	C008	0.59896	23.446	R1
U2OS-RPA194-HC-PS	XP-SP-HC-RPA-1	U2OS-RPA194-PS-T5	RNAi00551	01	TRIM71	131405	RPA194	A-103423	C008	0.346499	16.024	R2
U2OS-RPA194-HC-PS	XP-SP-HC-RPA-1	U2OS-RPA194-PS-T5	RNAi00552	01	TRIM72	493829	RPA194	A-103385	C009	1.16601	45.643	R1
U2OS-RPA194-HC-PS	XP-SP-HC-RPA-1	U2OS-RPA194-PS-T5	RNAi00552	01	TRIM72	493829	RPA194	A-103423	C009	0.909278	42.05	R2
U2OS-RPA194-HC-PS	XP-SP-HC-RPA-1	U2OS-RPA194-PS-T5	RNAi00553	01	TRIM73	375593	RPA194	A-103385	C010	1.35472	53.03	R1
U2OS-RPA194-HC-PS	XP-SP-HC-RPA-1	U2OS-RPA194-PS-T5	RNAi00553	01	TRIM73	375593	RPA194	A-103423	C010	1.12515	52.033	R2
U2OS-RPA194-HC-PS	XP-SP-HC-RPA-1	U2OS-RPA194-PS-T5	RNAi00554	01	TRIM74	378108	RPA194	A-103385	C011	1.13628	44.479	R1
U2OS-RPA194-HC-PS	XP-SP-HC-RPA-1	U2OS-RPA194-PS-T5	RNAi00554	01	TRIM74	378108	RPA194	A-103423	C011	1.186	54.847	R2
U2OS-RPA194-HC-PS	XP-SP-HC-RPA-1	U2OS-RPA194-PS-T5	RNAi00555	01	TRIM75	391714	RPA194	A-103385	D002	0.367382	14.381	R1
U2OS-RPA194-HC-PS	XP-SP-HC-RPA-1	U2OS-RPA194-PS-T5	RNAi00555	01	TRIM75	391714	RPA194	A-103423	D002	0.575926	26.634	R2
U2OS-RPA194-HC-PS	XP-SP-HC-RPA-1	U2OS-RPA194-PS-T5	RNAi00556	01	TRIM8	81603	RPA194	A-103385	D003	1.28961	50.481	R1
U2OS-RPA194-HC-PS	XP-SP-HC-RPA-1	U2OS-RPA194-PS-T5	RNAi00556	01	TRIM8	81603	RPA194	A-103423	D003	1.86317	86.163	R2
U2OS-RPA194-HC-PS	XP-SP-HC-RPA-1	U2OS-RPA194-PS-T5	RNAi00557	01	TRIML1	339976	RPA194	A-103385	D004	1.06005	41.495	R1
U2OS-RPA194-HC-PS	XP-SP-HC-RPA-1	U2OS-RPA194-PS-T5	RNAi00557	01	TRIML1	339976	RPA194	A-103423	D004	1.34238	62.079	R2
U2OS-RPA194-HC-PS	XP-SP-HC-RPA-1	U2OS-RPA194-PS-T5	RNAi00558	01	TTC3	7267	RPA194	A-103385	D005	1.03547	40.533	R1
U2OS-RPA194-HC-PS	XP-SP-HC-RPA-1	U2OS-RPA194-PS-T5	RNAi00558	01	TTC3	7267	RPA194	A-103423	D005	1.38288	63.952	R2
U2OS-RPA194-HC-PS	XP-SP-HC-RPA-1	U2OS-RPA194-PS-T5	RNAi00559	01	UBE4A	9354	RPA194	A-103385	D006	1.21688	47.634	R1
U2OS-RPA194-HC-PS	XP-SP-HC-RPA-1	U2OS-RPA194-PS-T5	RNAi00559	01	UBE4A	9354	RPA194	A-103423	D006	1.02736	47.511	R2
U2OS-RPA194-HC-PS	XP-SP-HC-RPA-1	U2OS-RPA194-PS-T5	RNAi00560	01	UBE4B	10277	RPA194	A-103385	D007	1.14026	44.635	R1
U2OS-RPA194-HC-PS	XP-SP-HC-RPA-1	U2OS-RPA194-PS-T5	RNAi00560	01	UBE4B	10277	RPA194	A-103423	D007	0.887027	41.021	R2
U2OS-RPA194-HC-PS	XP-SP-HC-RPA-1	U2OS-RPA194-PS-T5	RNAi00561	01	UBOX5	22888	RPA194	A-103385	D008	1.86831	73.134	R1
U2OS-RPA194-HC-PS	XP-SP-HC-RPA-1	U2OS-RPA194-PS-T5	RNAi00561	01	UBOX5	22888	RPA194	A-103423	D008	1.37006	63.359	R2
U2OS-RPA194-HC-PS	XP-SP-HC-RPA-1	U2OS-RPA194-PS-T5	RNAi00562	01	UBR1	197131	RPA194	A-103385	D009	0.735352	28.785	R1
U2OS-RPA194-HC-PS	XP-SP-HC-RPA-1	U2OS-RPA194-PS-T5	RNAi00562	01	UBR1	197131	RPA194	A-103423	D009	0.808035	37.368	R2
U2OS-RPA194-HC-PS	XP-SP-HC-RPA-1	U2OS-RPA194-PS-T5	RNAi00563	01	UBR2	23304	RPA194	A-103385	D010	0.958168	37.507	R1
U2OS-RPA194-HC-PS	XP-SP-HC-RPA-1	U2OS-RPA194-PS-T5	RNAi00563	01	UBR2	23304	RPA194	A-103423	D010	0.868409	40.16	R2
U2OS-RPA194-HC-PS	XP-SP-HC-RPA-1	U2OS-RPA194-PS-T5	RNAi00564	01	UHRF1	29128	RPA194	A-103385	D011	1.06562	41.713	R1
U2OS-RPA194-HC-PS	XP-SP-HC-RPA-1	U2OS-RPA194-PS-T5	RNAi00564	01	UHRF1	29128	RPA194	A-103423	D011	1.04722	48.429	R2
U2OS-RPA194-HC-PS	XP-SP-HC-RPA-1	U2OS-RPA194-PS-T5	RNAi00565	01	UHRF2	115426	RPA194	A-103385	E002	1.12808	44.158	R1
U2OS-RPA194-HC-PS	XP-SP-HC-RPA-1	U2OS-RPA194-PS-T5	RNAi00565	01	UHRF2	115426	RPA194	A-103423	E002	1.46401	67.704	R2
U2OS-RPA194-HC-PS	XP-SP-HC-RPA-1	U2OS-RPA194-PS-T5	RNAi00566	01	UNK	85451	RPA194	A-103385	E003	1.61647	63.276	R1
U2OS-RPA194-HC-PS	XP-SP-HC-RPA-1	U2OS-RPA194-PS-T5	RNAi00566	01	UNK	85451	RPA194	A-103423	E003	1.92747	89.137	R2
U2OS-RPA194-HC-PS	XP-SP-HC-RPA-1	U2OS-RPA194-PS-T5	RNAi00567	01	VPS11	55823	RPA194	A-103385	E004	0.776967	30.414	R1
U2OS-RPA194-HC-PS	XP-SP-HC-RPA-1	U2OS-RPA194-PS-T5	RNAi00567	01	VPS11	55823	RPA194	A-103423	E004	1.12385	51.973	R2
U2OS-RPA194-HC-PS	XP-SP-HC-RPA-1	U2OS-RPA194-PS-T5	RNAi00568	01	VPS18	57617	RPA194	A-103385	E005	0.512511	20.062	R1
U2OS-RPA194-HC-PS	XP-SP-HC-RPA-1	U2OS-RPA194-PS-T5	RNAi00568	01	VPS18	57617	RPA194	A-103423	E005	0.932372	43.118	R2
U2OS-RPA194-HC-PS	XP-SP-HC-RPA-1	U2OS-RPA194-PS-T5	RNAi00569	01	VPS41	27072	RPA194	A-103385	E006	0.9176	35.919	R1
U2OS-RPA194-HC-PS	XP-SP-HC-RPA-1	U2OS-RPA194-PS-T5	RNAi00569	01	VPS41	27072	RPA194	A-103423	E006	0.954731	44.152	R2
U2OS-RPA194-HC-PS	XP-SP-HC-RPA-1	U2OS-RPA194-PS-T5	RNAi00570	01	WDR24	84219	RPA194	A-103385	E007	1.0812	42.323	R1
U2OS-RPA194-HC-PS	XP-SP-HC-RPA-1	U2OS-RPA194-PS-T5	RNAi00570	01	WDR24	84219	RPA194	A-103423	E007	1.25275	57.934	R2
U2OS-RPA194-HC-PS	XP-SP-HC-RPA-1	U2OS-RPA194-PS-T5	RNAi00571	01	WDR59	79726	RPA194	A-103385	E008	0.845534	33.098	R1
U2OS-RPA194-HC-PS	XP-SP-HC-RPA-1	U2OS-RPA194-PS-T5	RNAi00571	01	WDR59	79726	RPA194	A-103423	E008	0.556141	25.719	R2
U2OS-RPA194-HC-PS	XP-SP-HC-RPA-1	U2OS-RPA194-PS-T5	RNAi00572	01	WDSUB1	151525	RPA194	A-103385	E009	0.887455	34.739	R1
U2OS-RPA194-HC-PS	XP-SP-HC-RPA-1	U2OS-RPA194-PS-T5	RNAi00572	01	WDSUB1	151525	RPA194	A-103423	E009	0.645101	29.833	R2
U2OS-RPA194-HC-PS	XP-SP-HC-RPA-1	U2OS-RPA194-PS-T5	RNAi00573	01	WHSC1	7468	RPA194	A-103385	E010	0.86758	33.961	R1
U2OS-RPA194-HC-PS	XP-SP-HC-RPA-1	U2OS-RPA194-PS-T5	RNAi00573	01	WHSC1	7468	RPA194	A-103423	E010	0.949736	43.921	R2
U2OS-RPA194-HC-PS	XP-SP-HC-RPA-1	U2OS-RPA194-PS-T5	RNAi00574	01	WHSC1L1	54904	RPA194	A-103385	E011	0.970609	37.994	R1
U2OS-RPA194-HC-PS	XP-SP-HC-RPA-1	U2OS-RPA194-PS-T5	RNAi00574	01	WHSC1L1	54904	RPA194	A-103423	E011	0.987945	45.688	R2
U2OS-RPA194-HC-PS	XP-SP-HC-RPA-1	U2OS-RPA194-PS-T5	RNAi00575	01	ZA20D1	56957	RPA194	A-103385	F002	1.56119	61.112	R1
U2OS-RPA194-HC-PS	XP-SP-HC-RPA-1	U2OS-RPA194-PS-T5	RNAi00575	01	ZA20D1	56957	RPA194	A-103423	F002	2.29304	106.043	R2
U2OS-RPA194-HC-PS	XP-SP-HC-RPA-1	U2OS-RPA194-PS-T5	RNAi00576	01	ZNF216	7763	RPA194	A-103385	F003	1.64835	64.524	R1
U2OS-RPA194-HC-PS	XP-SP-HC-RPA-1	U2OS-RPA194-PS-T5	RNAi00576	01	ZNF216	7763	RPA194	A-103423	F003	1.96231	90.748	R2
U2OS-RPA194-HC-PS	XP-SP-HC-RPA-1	U2OS-RPA194-PS-T5	RNAi00577	01	ZFAND6	54469	RPA194	A-103385	F004	0.817842	32.014	R1
U2OS-RPA194-HC-PS	XP-SP-HC-RPA-1	U2OS-RPA194-PS-T5	RNAi00577	01	ZFAND6	54469	RPA194	A-103423	F004	1.57336	72.761	R2
U2OS-RPA194-HC-PS	XP-SP-HC-RPA-1	U2OS-RPA194-PS-T5	RNAi00578	01	ZMYND11	10771	RPA194	A-103385	F005	0.786854	30.801	R1
U2OS-RPA194-HC-PS	XP-SP-HC-RPA-1	U2OS-RPA194-PS-T5	RNAi00578	01	ZMYND11	10771	RPA194	A-103423	F005	1.27954	59.173	R2
U2OS-RPA194-HC-PS	XP-SP-HC-RPA-1	U2OS-RPA194-PS-T5	RNAi00579	01	ZNF179	7732	RPA194	A-103385	F006	0.514402	20.136	R1
U2OS-RPA194-HC-PS	XP-SP-HC-RPA-1	U2OS-RPA194-PS-T5	RNAi00579	01	ZNF179	7732	RPA194	A-103423	F006	0.424301	19.622	R2
U2OS-RPA194-HC-PS	XP-SP-HC-RPA-1	U2OS-RPA194-PS-T5	RNAi00580	01	ZNF185	7739	RPA194	A-103385	F007	1.5066	58.975	R1
U2OS-RPA194-HC-PS	XP-SP-HC-RPA-1	U2OS-RPA194-PS-T5	RNAi00580	01	ZNF185	7739	RPA194	A-103423	F007	1.79851	83.173	R2
U2OS-RPA194-HC-PS	XP-SP-HC-RPA-1	U2OS-RPA194-PS-T5	RNAi00581	01	ZNF278	23598	RPA194	A-103385	F008	0.956967	37.46	R1
U2OS-RPA194-HC-PS	XP-SP-HC-RPA-1	U2OS-RPA194-PS-T5	RNAi00581	01	ZNF278	23598	RPA194	A-103423	F008	0.743424	34.38	R2
U2OS-RPA194-HC-PS	XP-SP-HC-RPA-1	U2OS-RPA194-PS-T5	RNAi00582	01	ZNF294	26046	RPA194	A-103385	F009	1.23788	48.456	R1
U2OS-RPA194-HC-PS	XP-SP-HC-RPA-1	U2OS-RPA194-PS-T5	RNAi00582	01	ZNF294	26046	RPA194	A-103423	F009	1.02682	47.486	R2
U2OS-RPA194-HC-PS	XP-SP-HC-RPA-1	U2OS-RPA194-PS-T5	RNAi00583	01	ZNF313	55905	RPA194	A-103385	F010	1.21325	47.492	R1
U2OS-RPA194-HC-PS	XP-SP-HC-RPA-1	U2OS-RPA194-PS-T5	RNAi00583	01	ZNF313	55905	RPA194	A-103423	F010	1.28787	59.558	R2
U2OS-RPA194-HC-PS	XP-SP-HC-RPA-1	U2OS-RPA194-PS-T5	RNAi00584	01	ZNF330	27309	RPA194	A-103385	F011	0.893868	34.99	R1
U2OS-RPA194-HC-PS	XP-SP-HC-RPA-1	U2OS-RPA194-PS-T5	RNAi00584	01	ZNF330	27309	RPA194	A-103423	F011	0.71661	33.14	R2
U2OS-RPA194-HC-PS	XP-SP-HC-RPA-1	U2OS-RPA194-PS-T5	RNAi00585	01	ZNF364	27246	RPA194	A-103385	G002	0.935151	36.606	R1
U2OS-RPA194-HC-PS	XP-SP-HC-RPA-1	U2OS-RPA194-PS-T5	RNAi00585	01	ZNF364	27246	RPA194	A-103423	G002	0.901017	41.668	R2
U2OS-RPA194-HC-PS	XP-SP-HC-RPA-1	U2OS-RPA194-PS-T5	RNAi00586	01	ZNF547	284306	RPA194	A-103385	G003	1.00448	39.32	R1
U2OS-RPA194-HC-PS	XP-SP-HC-RPA-1	U2OS-RPA194-PS-T5	RNAi00586	01	ZNF547	284306	RPA194	A-103423	G003	1.68617	77.978	R2
U2OS-RPA194-HC-PS	XP-SP-HC-RPA-1	U2OS-RPA194-PS-T5	RNAi00587	01	ZNF592	9640	RPA194	A-103385	G004	0.505793	19.799	R1
U2OS-RPA194-HC-PS	XP-SP-HC-RPA-1	U2OS-RPA194-PS-T5	RNAi00587	01	ZNF592	9640	RPA194	A-103423	G004	0.861295	39.831	R2
U2OS-RPA194-HC-PS	XP-SP-HC-RPA-1	U2OS-RPA194-PS-T5	RNAi00588	01	ZNF645	158506	RPA194	A-103385	G005	0.504439	19.746	R1
U2OS-RPA194-HC-PS	XP-SP-HC-RPA-1	U2OS-RPA194-PS-T5	RNAi00588	01	ZNF645	158506	RPA194	A-103423	G005	1.23664	57.189	R2
U2OS-RPA194-HC-PS	XP-SP-HC-RPA-1	U2OS-RPA194-PS-T5	RNAi00589	01	ZNF650	130507	RPA194	A-103385	G006	1.07594	42.117	R1
U2OS-RPA194-HC-PS	XP-SP-HC-RPA-1	U2OS-RPA194-PS-T5	RNAi00589	01	ZNF650	130507	RPA194	A-103423	G006	1.07898	49.898	R2
U2OS-RPA194-HC-PS	XP-SP-HC-RPA-1	U2OS-RPA194-PS-T5	RNAi00590	01	ZNRF1	84937	RPA194	A-103385	G007	0.613905	24.031	R1
U2OS-RPA194-HC-PS	XP-SP-HC-RPA-1	U2OS-RPA194-PS-T5	RNAi00590	01	ZNRF1	84937	RPA194	A-103423	G007	0.84073	38.88	R2
U2OS-RPA194-HC-PS	XP-SP-HC-RPA-1	U2OS-RPA194-PS-T5	RNAi00591	01	ZNRF2	223082	RPA194	A-103385	G008	1.1501	45.02	R1
U2OS-RPA194-HC-PS	XP-SP-HC-RPA-1	U2OS-RPA194-PS-T5	RNAi00591	01	ZNRF2	223082	RPA194	A-103423	G008	0.816274	37.749	R2
U2OS-RPA194-HC-PS	XP-SP-HC-RPA-1	U2OS-RPA194-PS-T5	RNAi00592	01	ZNRF3	84133	RPA194	A-103385	G009	1.38042	54.036	R1
U2OS-RPA194-HC-PS	XP-SP-HC-RPA-1	U2OS-RPA194-PS-T5	RNAi00592	01	ZNRF3	84133	RPA194	A-103423	G009	0.995816	46.052	R2
U2OS-RPA194-HC-PS	XP-SP-HC-RPA-1	U2OS-RPA194-PS-T5	RNAi00593	01	ZNRF4	148066	RPA194	A-103385	G010	1.11845	43.781	R1
U2OS-RPA194-HC-PS	XP-SP-HC-RPA-1	U2OS-RPA194-PS-T5	RNAi00593	01	ZNRF4	148066	RPA194	A-103423	G010	0.993956	45.966	R2
U2OS-RPA194-HC-PS	XP-SP-HC-RPA-1	U2OS-RPA194-PS-T5	RNAi00594	01	ZSWIM2	151112	RPA194	A-103385	G011	1.48317	58.058	R1
U2OS-RPA194-HC-PS	XP-SP-HC-RPA-1	U2OS-RPA194-PS-T5	RNAi00594	01	ZSWIM2	151112	RPA194	A-103423	G011	1.35282	62.562	R2
U2OS-RPA194-HC-PS	XP-SP-HC-RPA-1	U2OS-RPA194-PS-T5	RNAi00595	01	ABTB1	80325	RPA194	A-103386	A002	1.12982	47.632	R1
U2OS-RPA194-HC-PS	XP-SP-HC-RPA-1	U2OS-RPA194-PS-T5	RNAi00595	01	ABTB1	80325	RPA194	A-103424	A002	1.24277	72.116	R2
U2OS-RPA194-HC-PS	XP-SP-HC-RPA-1	U2OS-RPA194-PS-T5	RNAi00596	01	ABTB2	25841	RPA194	A-103386	A003	1.43683	60.575	R1
U2OS-RPA194-HC-PS	XP-SP-HC-RPA-1	U2OS-RPA194-PS-T5	RNAi00596	01	ABTB2	25841	RPA194	A-103424	A003	1.36605	79.27	R2
U2OS-RPA194-HC-PS	XP-SP-HC-RPA-1	U2OS-RPA194-PS-T5	RNAi00597	01	AMN1	196394	RPA194	A-103386	A004	1.37648	58.031	R1
U2OS-RPA194-HC-PS	XP-SP-HC-RPA-1	U2OS-RPA194-PS-T5	RNAi00597	01	AMN1	196394	RPA194	A-103424	A004	1.34677	78.151	R2
U2OS-RPA194-HC-PS	XP-SP-HC-RPA-1	U2OS-RPA194-PS-T5	RNAi00598	01	ANAPC1	64682	RPA194	A-103386	A005	1.21918	51.399	R1
U2OS-RPA194-HC-PS	XP-SP-HC-RPA-1	U2OS-RPA194-PS-T5	RNAi00598	01	ANAPC1	64682	RPA194	A-103424	A005	1.25507	72.83	R2
U2OS-RPA194-HC-PS	XP-SP-HC-RPA-1	U2OS-RPA194-PS-T5	RNAi00599	01	ANAPC10	10393	RPA194	A-103386	A006	1.21695	51.305	R1
U2OS-RPA194-HC-PS	XP-SP-HC-RPA-1	U2OS-RPA194-PS-T5	RNAi00599	01	ANAPC10	10393	RPA194	A-103424	A006	1.36221	79.047	R2
U2OS-RPA194-HC-PS	XP-SP-HC-RPA-1	U2OS-RPA194-PS-T5	RNAi00600	01	ANAPC13	25847	RPA194	A-103386	A007	0.999909	42.155	R1
U2OS-RPA194-HC-PS	XP-SP-HC-RPA-1	U2OS-RPA194-PS-T5	RNAi00600	01	ANAPC13	25847	RPA194	A-103424	A007	0.968264	56.187	R2
U2OS-RPA194-HC-PS	XP-SP-HC-RPA-1	U2OS-RPA194-PS-T5	RNAi00601	01	ANAPC2	29882	RPA194	A-103386	A008	1.10107	46.42	R1
U2OS-RPA194-HC-PS	XP-SP-HC-RPA-1	U2OS-RPA194-PS-T5	RNAi00601	01	ANAPC2	29882	RPA194	A-103424	A008	1.11562	64.738	R2
U2OS-RPA194-HC-PS	XP-SP-HC-RPA-1	U2OS-RPA194-PS-T5	RNAi00602	01	ANAPC4	29945	RPA194	A-103386	A009	1.30115	54.855	R1
U2OS-RPA194-HC-PS	XP-SP-HC-RPA-1	U2OS-RPA194-PS-T5	RNAi00602	01	ANAPC4	29945	RPA194	A-103424	A009	1.22188	70.904	R2
U2OS-RPA194-HC-PS	XP-SP-HC-RPA-1	U2OS-RPA194-PS-T5	RNAi00603	01	ANAPC5	51433	RPA194	A-103386	A010	0.716576	30.21	R1
U2OS-RPA194-HC-PS	XP-SP-HC-RPA-1	U2OS-RPA194-PS-T5	RNAi00603	01	ANAPC5	51433	RPA194	A-103424	A010	0.847685	49.19	R2
U2OS-RPA194-HC-PS	XP-SP-HC-RPA-1	U2OS-RPA194-PS-T5	RNAi00604	01	ANKFY1	51479	RPA194	A-103386	A011	0.520816	21.957	R1
U2OS-RPA194-HC-PS	XP-SP-HC-RPA-1	U2OS-RPA194-PS-T5	RNAi00604	01	ANKFY1	51479	RPA194	A-103424	A011	0.342521	19.876	R2
U2OS-RPA194-HC-PS	XP-SP-HC-RPA-1	U2OS-RPA194-PS-T5	RNAi00605	01	ANKRD13	88455	RPA194	A-103386	B002	1.2798	53.955	R1
U2OS-RPA194-HC-PS	XP-SP-HC-RPA-1	U2OS-RPA194-PS-T5	RNAi00605	01	ANKRD13	88455	RPA194	A-103424	B002	1.17607	68.246	R2
U2OS-RPA194-HC-PS	XP-SP-HC-RPA-1	U2OS-RPA194-PS-T5	RNAi00606	01	FLJ25555	124930	RPA194	A-103386	B003	1.4272	60.169	R1
U2OS-RPA194-HC-PS	XP-SP-HC-RPA-1	U2OS-RPA194-PS-T5	RNAi00606	01	FLJ25555	124930	RPA194	A-103424	B003	1.10682	64.227	R2
U2OS-RPA194-HC-PS	XP-SP-HC-RPA-1	U2OS-RPA194-PS-T5	RNAi00607	01	ANKRD13D	338692	RPA194	A-103386	B004	0.949006	40.009	R1
U2OS-RPA194-HC-PS	XP-SP-HC-RPA-1	U2OS-RPA194-PS-T5	RNAi00607	01	ANKRD13D	338692	RPA194	A-103424	B004	0.862247	50.035	R2
U2OS-RPA194-HC-PS	XP-SP-HC-RPA-1	U2OS-RPA194-PS-T5	RNAi00608	01	ANKRD9	122416	RPA194	A-103386	B005	0.595866	25.121	R1
U2OS-RPA194-HC-PS	XP-SP-HC-RPA-1	U2OS-RPA194-PS-T5	RNAi00608	01	ANKRD9	122416	RPA194	A-103424	B005	0.536253	31.118	R2
U2OS-RPA194-HC-PS	XP-SP-HC-RPA-1	U2OS-RPA194-PS-T5	RNAi00609	01	ANUBL1	93550	RPA194	A-103386	B006	1.24373	52.434	R1
U2OS-RPA194-HC-PS	XP-SP-HC-RPA-1	U2OS-RPA194-PS-T5	RNAi00609	01	ANUBL1	93550	RPA194	A-103424	B006	1.34237	77.896	R2
U2OS-RPA194-HC-PS	XP-SP-HC-RPA-1	U2OS-RPA194-PS-T5	RNAi00610	01	FLJ13063	79798	RPA194	A-103386	B007	0.987005	41.611	R1
U2OS-RPA194-HC-PS	XP-SP-HC-RPA-1	U2OS-RPA194-PS-T5	RNAi00610	01	FLJ13063	79798	RPA194	A-103424	B007	1.17396	68.123	R2
U2OS-RPA194-HC-PS	XP-SP-HC-RPA-1	U2OS-RPA194-PS-T5	RNAi00611	01	ASC1P100	84164	RPA194	A-103386	B008	0.770728	32.493	R1
U2OS-RPA194-HC-PS	XP-SP-HC-RPA-1	U2OS-RPA194-PS-T5	RNAi00611	01	ASC1P100	84164	RPA194	A-103424	B008	1.04355	60.556	R2
U2OS-RPA194-HC-PS	XP-SP-HC-RPA-1	U2OS-RPA194-PS-T5	RNAi00612	01	ATRX	546	RPA194	A-103386	B009	0.878819	37.05	R1
U2OS-RPA194-HC-PS	XP-SP-HC-RPA-1	U2OS-RPA194-PS-T5	RNAi00612	01	ATRX	546	RPA194	A-103424	B009	1.34758	78.198	R2
U2OS-RPA194-HC-PS	XP-SP-HC-RPA-1	U2OS-RPA194-PS-T5	RNAi00613	01	MJD	4287	RPA194	A-103386	B010	0.894925	37.729	R1
U2OS-RPA194-HC-PS	XP-SP-HC-RPA-1	U2OS-RPA194-PS-T5	RNAi00613	01	MJD	4287	RPA194	A-103424	B010	0.965248	56.012	R2
U2OS-RPA194-HC-PS	XP-SP-HC-RPA-1	U2OS-RPA194-PS-T5	RNAi00614	01	SCA7	6314	RPA194	A-103386	B011	1.06191	44.769	R1
U2OS-RPA194-HC-PS	XP-SP-HC-RPA-1	U2OS-RPA194-PS-T5	RNAi00614	01	SCA7	6314	RPA194	A-103424	B011	0.742478	43.085	R2
U2OS-RPA194-HC-PS	XP-SP-HC-RPA-1	U2OS-RPA194-PS-T5	RNAi00615	01	MGC33190	222255	RPA194	A-103386	C002	1.52374	64.239	R1
U2OS-RPA194-HC-PS	XP-SP-HC-RPA-1	U2OS-RPA194-PS-T5	RNAi00615	01	MGC33190	222255	RPA194	A-103424	C002	1.55146	90.029	R2
U2OS-RPA194-HC-PS	XP-SP-HC-RPA-1	U2OS-RPA194-PS-T5	RNAi00616	01	MGC46534	127002	RPA194	A-103386	C003	1.31301	55.355	R1
U2OS-RPA194-HC-PS	XP-SP-HC-RPA-1	U2OS-RPA194-PS-T5	RNAi00616	01	MGC46534	127002	RPA194	A-103424	C003	1.2528	72.698	R2
U2OS-RPA194-HC-PS	XP-SP-HC-RPA-1	U2OS-RPA194-PS-T5	RNAi00617	01	DKFZP761G2113	56970	RPA194	A-103386	C004	1.49909	63.2	R1
U2OS-RPA194-HC-PS	XP-SP-HC-RPA-1	U2OS-RPA194-PS-T5	RNAi00617	01	DKFZP761G2113	56970	RPA194	A-103424	C004	1.46478	84.999	R2
U2OS-RPA194-HC-PS	XP-SP-HC-RPA-1	U2OS-RPA194-PS-T5	RNAi00618	01	AUP1	550	RPA194	A-103386	C005	1.49131	62.872	R1
U2OS-RPA194-HC-PS	XP-SP-HC-RPA-1	U2OS-RPA194-PS-T5	RNAi00618	01	AUP1	550	RPA194	A-103424	C005	1.39267	80.815	R2
U2OS-RPA194-HC-PS	XP-SP-HC-RPA-1	U2OS-RPA194-PS-T5	RNAi00619	01	BACH1	571	RPA194	A-103386	C006	1.13737	47.95	R1
U2OS-RPA194-HC-PS	XP-SP-HC-RPA-1	U2OS-RPA194-PS-T5	RNAi00619	01	BACH1	571	RPA194	A-103424	C006	1.36166	79.015	R2
U2OS-RPA194-HC-PS	XP-SP-HC-RPA-1	U2OS-RPA194-PS-T5	RNAi00620	01	BACH2	60468	RPA194	A-103386	C007	0.774286	32.643	R1
U2OS-RPA194-HC-PS	XP-SP-HC-RPA-1	U2OS-RPA194-PS-T5	RNAi00620	01	BACH2	60468	RPA194	A-103424	C007	0.96218	55.834	R2
U2OS-RPA194-HC-PS	XP-SP-HC-RPA-1	U2OS-RPA194-PS-T5	RNAi00621	01	BAP1	8314	RPA194	A-103386	C008	0.788518	33.243	R1
U2OS-RPA194-HC-PS	XP-SP-HC-RPA-1	U2OS-RPA194-PS-T5	RNAi00621	01	BAP1	8314	RPA194	A-103424	C008	1.29221	74.985	R2
U2OS-RPA194-HC-PS	XP-SP-HC-RPA-1	U2OS-RPA194-PS-T5	RNAi00622	01	BCL6	604	RPA194	A-103386	C009	0.736927	31.068	R1
U2OS-RPA194-HC-PS	XP-SP-HC-RPA-1	U2OS-RPA194-PS-T5	RNAi00622	01	BCL6	604	RPA194	A-103424	C009	1.42743	82.832	R2
U2OS-RPA194-HC-PS	XP-SP-HC-RPA-1	U2OS-RPA194-PS-T5	RNAi00623	01	BCL6B	255877	RPA194	A-103386	C010	1.20547	50.821	R1
U2OS-RPA194-HC-PS	XP-SP-HC-RPA-1	U2OS-RPA194-PS-T5	RNAi00623	01	BCL6B	255877	RPA194	A-103424	C010	1.36004	78.921	R2
U2OS-RPA194-HC-PS	XP-SP-HC-RPA-1	U2OS-RPA194-PS-T5	RNAi00624	01	CXORF53	79184	RPA194	A-103386	C011	1.14057	48.085	R1
U2OS-RPA194-HC-PS	XP-SP-HC-RPA-1	U2OS-RPA194-PS-T5	RNAi00624	01	CXORF53	79184	RPA194	A-103424	C011	1.28304	74.453	R2
U2OS-RPA194-HC-PS	XP-SP-HC-RPA-1	U2OS-RPA194-PS-T5	RNAi00625	01	BRE	9577	RPA194	A-103386	D002	1.72294	72.637	R1
U2OS-RPA194-HC-PS	XP-SP-HC-RPA-1	U2OS-RPA194-PS-T5	RNAi00625	01	BRE	9577	RPA194	A-103424	D002	1.4801	85.888	R2
U2OS-RPA194-HC-PS	XP-SP-HC-RPA-1	U2OS-RPA194-PS-T5	RNAi00626	01	KIAA1811	84446	RPA194	A-103386	D003	1.36505	57.549	R1
U2OS-RPA194-HC-PS	XP-SP-HC-RPA-1	U2OS-RPA194-PS-T5	RNAi00626	01	KIAA1811	84446	RPA194	A-103424	D003	1.12824	65.47	R2
U2OS-RPA194-HC-PS	XP-SP-HC-RPA-1	U2OS-RPA194-PS-T5	RNAi00627	01	STK29	9024	RPA194	A-103386	D004	1.90971	80.511	R1
U2OS-RPA194-HC-PS	XP-SP-HC-RPA-1	U2OS-RPA194-PS-T5	RNAi00627	01	STK29	9024	RPA194	A-103424	D004	1.5376	89.225	R2
U2OS-RPA194-HC-PS	XP-SP-HC-RPA-1	U2OS-RPA194-PS-T5	RNAi00628	01	BTBD1	53339	RPA194	A-103386	D005	1.06502	44.9	R1
U2OS-RPA194-HC-PS	XP-SP-HC-RPA-1	U2OS-RPA194-PS-T5	RNAi00628	01	BTBD1	53339	RPA194	A-103424	D005	1.02515	59.488	R2
U2OS-RPA194-HC-PS	XP-SP-HC-RPA-1	U2OS-RPA194-PS-T5	RNAi00629	01	GMRP-1	84280	RPA194	A-103386	D006	0.978727	41.262	R1
U2OS-RPA194-HC-PS	XP-SP-HC-RPA-1	U2OS-RPA194-PS-T5	RNAi00629	01	GMRP-1	84280	RPA194	A-103424	D006	1.08462	62.939	R2
U2OS-RPA194-HC-PS	XP-SP-HC-RPA-1	U2OS-RPA194-PS-T5	RNAi00630	01	BTBD11	121551	RPA194	A-103386	D007	1.11329	46.935	R1
U2OS-RPA194-HC-PS	XP-SP-HC-RPA-1	U2OS-RPA194-PS-T5	RNAi00630	01	BTBD11	121551	RPA194	A-103424	D007	1.23958	71.931	R2
U2OS-RPA194-HC-PS	XP-SP-HC-RPA-1	U2OS-RPA194-PS-T5	RNAi00631	01	BTBD12	84464	RPA194	A-103386	D008	1.43014	60.293	R1
U2OS-RPA194-HC-PS	XP-SP-HC-RPA-1	U2OS-RPA194-PS-T5	RNAi00631	01	BTBD12	84464	RPA194	A-103424	D008	1.53126	88.857	R2
U2OS-RPA194-HC-PS	XP-SP-HC-RPA-1	U2OS-RPA194-PS-T5	RNAi00632	01	BTBD17	388419	RPA194	A-103386	D009	1.27973	53.952	R1
U2OS-RPA194-HC-PS	XP-SP-HC-RPA-1	U2OS-RPA194-PS-T5	RNAi00632	01	BTBD17	388419	RPA194	A-103424	D009	1.3453	78.066	R2
U2OS-RPA194-HC-PS	XP-SP-HC-RPA-1	U2OS-RPA194-PS-T5	RNAi00633	01	BTBD2	55643	RPA194	A-103386	D010	1.83757	77.47	R1
U2OS-RPA194-HC-PS	XP-SP-HC-RPA-1	U2OS-RPA194-PS-T5	RNAi00633	01	BTBD2	55643	RPA194	A-103424	D010	1.59345	92.466	R2
U2OS-RPA194-HC-PS	XP-SP-HC-RPA-1	U2OS-RPA194-PS-T5	RNAi00634	01	BTBD3	22903	RPA194	A-103386	D011	1.13993	48.058	R1
U2OS-RPA194-HC-PS	XP-SP-HC-RPA-1	U2OS-RPA194-PS-T5	RNAi00634	01	BTBD3	22903	RPA194	A-103424	D011	1.31754	76.455	R2
U2OS-RPA194-HC-PS	XP-SP-HC-RPA-1	U2OS-RPA194-PS-T5	RNAi00635	01	BTBD6	90135	RPA194	A-103386	E002	1.08827	45.88	R1
U2OS-RPA194-HC-PS	XP-SP-HC-RPA-1	U2OS-RPA194-PS-T5	RNAi00635	01	BTBD6	90135	RPA194	A-103424	E002	1.13959	66.129	R2
U2OS-RPA194-HC-PS	XP-SP-HC-RPA-1	U2OS-RPA194-PS-T5	RNAi00636	01	BTBD7	55727	RPA194	A-103386	E003	1.05221	44.36	R1
U2OS-RPA194-HC-PS	XP-SP-HC-RPA-1	U2OS-RPA194-PS-T5	RNAi00636	01	BTBD7	55727	RPA194	A-103424	E003	1.08941	63.217	R2
U2OS-RPA194-HC-PS	XP-SP-HC-RPA-1	U2OS-RPA194-PS-T5	RNAi00637	01	BTBD8	284697	RPA194	A-103386	E004	1.11787	47.128	R1
U2OS-RPA194-HC-PS	XP-SP-HC-RPA-1	U2OS-RPA194-PS-T5	RNAi00637	01	BTBD8	284697	RPA194	A-103424	E004	1.03003	59.771	R2
U2OS-RPA194-HC-PS	XP-SP-HC-RPA-1	U2OS-RPA194-PS-T5	RNAi00638	01	BTBD9	114781	RPA194	A-103386	E005	1.10096	46.415	R1
U2OS-RPA194-HC-PS	XP-SP-HC-RPA-1	U2OS-RPA194-PS-T5	RNAi00638	01	BTBD9	114781	RPA194	A-103424	E005	1.19946	69.603	R2
U2OS-RPA194-HC-PS	XP-SP-HC-RPA-1	U2OS-RPA194-PS-T5	RNAi00639	01	IRF2BPL	64207	RPA194	A-103386	E006	1.20803	50.929	R1
U2OS-RPA194-HC-PS	XP-SP-HC-RPA-1	U2OS-RPA194-PS-T5	RNAi00639	01	IRF2BPL	64207	RPA194	A-103424	E006	1.22569	71.125	R2
U2OS-RPA194-HC-PS	XP-SP-HC-RPA-1	U2OS-RPA194-PS-T5	RNAi00640	01	DKFZP547N043	83932	RPA194	A-103386	E007	1.01663	42.86	R1
U2OS-RPA194-HC-PS	XP-SP-HC-RPA-1	U2OS-RPA194-PS-T5	RNAi00640	01	DKFZP547N043	83932	RPA194	A-103424	E007	0.914066	53.042	R2
U2OS-RPA194-HC-PS	XP-SP-HC-RPA-1	U2OS-RPA194-PS-T5	RNAi00641	01	FLJ31031	199990	RPA194	A-103386	E008	1.1886	50.11	R1
U2OS-RPA194-HC-PS	XP-SP-HC-RPA-1	U2OS-RPA194-PS-T5	RNAi00641	01	FLJ31031	199990	RPA194	A-103424	E008	1.16729	67.736	R2
U2OS-RPA194-HC-PS	XP-SP-HC-RPA-1	U2OS-RPA194-PS-T5	RNAi00642	01	KIAA1536	57658	RPA194	A-103386	E009	1.36014	57.342	R1
U2OS-RPA194-HC-PS	XP-SP-HC-RPA-1	U2OS-RPA194-PS-T5	RNAi00642	01	KIAA1536	57658	RPA194	A-103424	E009	1.24039	71.978	R2
U2OS-RPA194-HC-PS	XP-SP-HC-RPA-1	U2OS-RPA194-PS-T5	RNAi00643	01	CBX4	8535	RPA194	A-103386	E010	1.08955	45.934	R1
U2OS-RPA194-HC-PS	XP-SP-HC-RPA-1	U2OS-RPA194-PS-T5	RNAi00643	01	CBX4	8535	RPA194	A-103424	E010	1.17171	67.993	R2
U2OS-RPA194-HC-PS	XP-SP-HC-RPA-1	U2OS-RPA194-PS-T5	RNAi00644	01	CCDC50	152137	RPA194	A-103386	E011	2.24342	94.58	R1
U2OS-RPA194-HC-PS	XP-SP-HC-RPA-1	U2OS-RPA194-PS-T5	RNAi00644	01	CCDC50	152137	RPA194	A-103424	E011	1.77935	103.253	R2
U2OS-RPA194-HC-PS	XP-SP-HC-RPA-1	U2OS-RPA194-PS-T5	RNAi00645	01	CCIN	881	RPA194	A-103386	F002	1.59343	67.177	R1
U2OS-RPA194-HC-PS	XP-SP-HC-RPA-1	U2OS-RPA194-PS-T5	RNAi00645	01	CCIN	881	RPA194	A-103424	F002	1.17745	68.326	R2
U2OS-RPA194-HC-PS	XP-SP-HC-RPA-1	U2OS-RPA194-PS-T5	RNAi00646	01	CCNB1IP1	57820	RPA194	A-103386	F003	1.27468	53.739	R1
U2OS-RPA194-HC-PS	XP-SP-HC-RPA-1	U2OS-RPA194-PS-T5	RNAi00646	01	CCNB1IP1	57820	RPA194	A-103424	F003	0.904984	52.515	R2
U2OS-RPA194-HC-PS	XP-SP-HC-RPA-1	U2OS-RPA194-PS-T5	RNAi00647	01	CDC16	8881	RPA194	A-103386	F004	1.21944	51.41	R1
U2OS-RPA194-HC-PS	XP-SP-HC-RPA-1	U2OS-RPA194-PS-T5	RNAi00647	01	CDC16	8881	RPA194	A-103424	F004	0.939174	54.499	R2
U2OS-RPA194-HC-PS	XP-SP-HC-RPA-1	U2OS-RPA194-PS-T5	RNAi00648	01	CDC20	991	RPA194	A-103386	F005	1.82778	77.057	R1
U2OS-RPA194-HC-PS	XP-SP-HC-RPA-1	U2OS-RPA194-PS-T5	RNAi00648	01	CDC20	991	RPA194	A-103424	F005	1.4169	82.221	R2
U2OS-RPA194-HC-PS	XP-SP-HC-RPA-1	U2OS-RPA194-PS-T5	RNAi00649	01	CDC23	8697	RPA194	A-103386	F006	1.03319	43.558	R1
U2OS-RPA194-HC-PS	XP-SP-HC-RPA-1	U2OS-RPA194-PS-T5	RNAi00649	01	CDC23	8697	RPA194	A-103424	F006	0.916961	53.21	R2
U2OS-RPA194-HC-PS	XP-SP-HC-RPA-1	U2OS-RPA194-PS-T5	RNAi00650	01	CDC26	246184	RPA194	A-103386	F007	1.013	42.707	R1
U2OS-RPA194-HC-PS	XP-SP-HC-RPA-1	U2OS-RPA194-PS-T5	RNAi00650	01	CDC26	246184	RPA194	A-103424	F007	1.14311	66.333	R2
U2OS-RPA194-HC-PS	XP-SP-HC-RPA-1	U2OS-RPA194-PS-T5	RNAi00651	01	CDC27	996	RPA194	A-103386	F008	1.1511	48.529	R1
U2OS-RPA194-HC-PS	XP-SP-HC-RPA-1	U2OS-RPA194-PS-T5	RNAi00651	01	CDC27	996	RPA194	A-103424	F008	1.08028	62.687	R2
U2OS-RPA194-HC-PS	XP-SP-HC-RPA-1	U2OS-RPA194-PS-T5	RNAi00652	01	CEP55	55165	RPA194	A-103386	F009	1.20767	50.914	R1
U2OS-RPA194-HC-PS	XP-SP-HC-RPA-1	U2OS-RPA194-PS-T5	RNAi00652	01	CEP55	55165	RPA194	A-103424	F009	1.52768	88.649	R2
U2OS-RPA194-HC-PS	XP-SP-HC-RPA-1	U2OS-RPA194-PS-T5	RNAi00653	01	COPS5	10987	RPA194	A-103386	F010	0.803201	33.862	R1
U2OS-RPA194-HC-PS	XP-SP-HC-RPA-1	U2OS-RPA194-PS-T5	RNAi00653	01	COPS5	10987	RPA194	A-103424	F010	1.01079	58.655	R2
U2OS-RPA194-HC-PS	XP-SP-HC-RPA-1	U2OS-RPA194-PS-T5	RNAi00654	01	COPS6	10980	RPA194	A-103386	F011	1.57229	66.286	R1
U2OS-RPA194-HC-PS	XP-SP-HC-RPA-1	U2OS-RPA194-PS-T5	RNAi00654	01	COPS6	10980	RPA194	A-103424	F011	1.44377	83.78	R2
U2OS-RPA194-HC-PS	XP-SP-HC-RPA-1	U2OS-RPA194-PS-T5	RNAi00655	01	CPSF1	29894	RPA194	A-103386	G002	0.73095	30.816	R1
U2OS-RPA194-HC-PS	XP-SP-HC-RPA-1	U2OS-RPA194-PS-T5	RNAi00655	01	CPSF1	29894	RPA194	A-103424	G002	0.584522	33.919	R2
U2OS-RPA194-HC-PS	XP-SP-HC-RPA-1	U2OS-RPA194-PS-T5	RNAi00656	01	CUEDC1	404093	RPA194	A-103386	G003	0.966393	40.742	R1
U2OS-RPA194-HC-PS	XP-SP-HC-RPA-1	U2OS-RPA194-PS-T5	RNAi00656	01	CUEDC1	404093	RPA194	A-103424	G003	0.844773	49.021	R2
U2OS-RPA194-HC-PS	XP-SP-HC-RPA-1	U2OS-RPA194-PS-T5	RNAi00657	01	CYLD	1540	RPA194	A-103386	G004	1.37765	58.08	R1
U2OS-RPA194-HC-PS	XP-SP-HC-RPA-1	U2OS-RPA194-PS-T5	RNAi00657	01	CYLD	1540	RPA194	A-103424	G004	0.796986	46.248	R2
U2OS-RPA194-HC-PS	XP-SP-HC-RPA-1	U2OS-RPA194-PS-T5	RNAi00658	01	DCST1	149095	RPA194	A-103386	G005	1.66902	70.364	R1
U2OS-RPA194-HC-PS	XP-SP-HC-RPA-1	U2OS-RPA194-PS-T5	RNAi00658	01	DCST1	149095	RPA194	A-103424	G005	1.35983	78.909	R2
U2OS-RPA194-HC-PS	XP-SP-HC-RPA-1	U2OS-RPA194-PS-T5	RNAi00659	01	DDB1	1642	RPA194	A-103386	G006	2.37435	100.1	R1
U2OS-RPA194-HC-PS	XP-SP-HC-RPA-1	U2OS-RPA194-PS-T5	RNAi00659	01	DDB1	1642	RPA194	A-103424	G006	1.91602	111.184	R2
U2OS-RPA194-HC-PS	XP-SP-HC-RPA-1	U2OS-RPA194-PS-T5	RNAi00660	01	DHX57	90957	RPA194	A-103386	G007	1.54392	65.09	R1
U2OS-RPA194-HC-PS	XP-SP-HC-RPA-1	U2OS-RPA194-PS-T5	RNAi00660	01	DHX57	90957	RPA194	A-103424	G007	1.61667	93.813	R2
U2OS-RPA194-HC-PS	XP-SP-HC-RPA-1	U2OS-RPA194-PS-T5	RNAi00661	01	DMRT3	58524	RPA194	A-103386	G008	1.71627	72.356	R1
U2OS-RPA194-HC-PS	XP-SP-HC-RPA-1	U2OS-RPA194-PS-T5	RNAi00661	01	DMRT3	58524	RPA194	A-103424	G008	1.6009	92.898	R2
[truncated: 1,050 more rows]

## Sheet: Graphs
Spearman Rank Correlation Table														Column Means/SD of Data:
[truncated: 13 more rows]

[truncated: 2 more sheets: DMSO-Only-HitAnalysis, HitAnalysis]
