# Supplementary material for: Identification of an E3 ligase that targets the catalytic subunit of RNA Polymerase I upon transcription stress
Source: J Biol Chem. 2022 Nov 11;298(12):102690. doi: 10.1016/j.jbc.2022.102690 (PMC9727647; doi:10.1016/j.jbc.2022.102690)
Supplement: Uncropped gels [file mmc3.zip]

Archive with 164 entries (141 files):
- Uncropped gels/
- __MACOSX/._Uncropped gels
- Uncropped gels/.DS_Store
- __MACOSX/Uncropped gels/._.DS_Store
- Uncropped gels/Fig1/
- Uncropped gels/Fig7/
- Uncropped gels/FigS3/
- Uncropped gels/FigS2/
- Uncropped gels/Fig5/
- Uncropped gels/Fig2/
- Uncropped gels/Fig3/
- Uncropped gels/Fig1/.DS_Store
- __MACOSX/Uncropped gels/Fig1/._.DS_Store
- Uncropped gels/Fig1/1G/
- Uncropped gels/Fig1/1E/
- Uncropped gels/Fig7/.DS_Store
- __MACOSX/Uncropped gels/Fig7/._.DS_Store
- Uncropped gels/Fig7/7A/
- Uncropped gels/FigS3/S3B/
- Uncropped gels/FigS3/.DS_Store
- __MACOSX/Uncropped gels/FigS3/._.DS_Store
- Uncropped gels/FigS3/S3A/
- Uncropped gels/FigS2/.DS_Store
- __MACOSX/Uncropped gels/FigS2/._.DS_Store
- Uncropped gels/FigS2/S2C/
- Uncropped gels/Fig5/.DS_Store
- __MACOSX/Uncropped gels/Fig5/._.DS_Store
- Uncropped gels/Fig5/5C/
- Uncropped gels/Fig5/5D/
- Uncropped gels/Fig2/.DS_Store
- __MACOSX/Uncropped gels/Fig2/._.DS_Store
- Uncropped gels/Fig2/2G/
- Uncropped gels/Fig2/2C/
- Uncropped gels/Fig2/2E/
- Uncropped gels/Fig3/3B/
- Uncropped gels/Fig3/.DS_Store
- __MACOSX/Uncropped gels/Fig3/._.DS_Store
- Uncropped gels/Fig3/3A/
- Uncropped gels/Fig3/3F/
- Uncropped gels/Fig3/C/
- Uncropped gels/Fig1/1G/Thumbs.db
- __MACOSX/Uncropped gels/Fig1/1G/._Thumbs.db
- Uncropped gels/Fig1/1G/Hester Liu 2018-06-01 12hr 54min_Exposure_40.0secA375.jpg
- __MACOSX/Uncropped gels/Fig1/1G/._Hester Liu 2018-06-01 12hr 54min_Exposure_40.0secA375.jpg
- Uncropped gels/Fig1/1G/Hester Liu 2018-06-06 13hr 57min_Exposure_20.0secA375_GAPDH.jpg
- __MACOSX/Uncropped gels/Fig1/1G/._Hester Liu 2018-06-06 13hr 57min_Exposure_20.0secA375_GAPDH.jpg
- Uncropped gels/Fig1/1G/Hester Liu 2018-06-05 14hr 01min_Exposure_20.0secA375-PAF53.jpg
- __MACOSX/Uncropped gels/Fig1/1G/._Hester Liu 2018-06-05 14hr 01min_Exposure_20.0secA375-PAF53.jpg
- Uncropped gels/Fig1/1E/Thumbs.db
- __MACOSX/Uncropped gels/Fig1/1E/._Thumbs.db
- Uncropped gels/Fig1/1E/Steffie Pitts 2020-12-11 08hr 46min_Exposure_3.0sec A375 EV MG and MLN BR2 blotting for RPA194.jpg
- __MACOSX/Uncropped gels/Fig1/1E/._Steffie Pitts 2020-12-11 08hr 46min_Exposure_3.0sec A375 EV MG and MLN BR2 blotting for RPA194.jpg
- Uncropped gels/Fig1/1E/Steffie Pitts 2020-12-11 13hr 17min_Exposure_7.0sec A375 EV MG and MLN BR2 blotting for GAPDH.jpg
- __MACOSX/Uncropped gels/Fig1/1E/._Steffie Pitts 2020-12-11 13hr 17min_Exposure_7.0sec A375 EV MG and MLN BR2 blotting for GAPDH.jpg
- Uncropped gels/Fig1/1E/Steffie Pitts 2020-12-12 16hr 55min_Exposure_2.0sec A375 EV MG and MLN BR2 blotting for PAF53 edited.jpg
- __MACOSX/Uncropped gels/Fig1/1E/._Steffie Pitts 2020-12-12 16hr 55min_Exposure_2.0sec A375 EV MG and MLN BR2 blotting for PAF53 edited.jpg
- Uncropped gels/Fig1/1E/Steffie Pitts 2020-12-12 16hr 55min_Exposure_2.0sec A375 EV MG and MLN BR2 blotting for PAF53.jpg
- __MACOSX/Uncropped gels/Fig1/1E/._Steffie Pitts 2020-12-12 16hr 55min_Exposure_2.0sec A375 EV MG and MLN BR2 blotting for PAF53.jpg
- Uncropped gels/Fig7/7A/.DS_Store
- __MACOSX/Uncropped gels/Fig7/7A/._.DS_Store
- Uncropped gels/Fig7/7A/Steffie Pitts 2021-09-23_18h02m03s_Exposure_6.0sec A375 EV and FBXL14-Myc with various drugs BR1 TR2 blotting for GAPDH.jpg
- __MACOSX/Uncropped gels/Fig7/7A/._Steffie Pitts 2021-09-23_18h02m03s_Exposure_6.0sec A375 EV and FBXL14-Myc with various drugs BR1 TR2 blotting for GAPDH.jpg
- Uncropped gels/Fig7/7A/Steffie Pitts 2021-09-22_18h55m09s_Exposure_4.0sec A375 EV and FBXL14-Myc with various drug treatments BR1 TR2.jpg
- __MACOSX/Uncropped gels/Fig7/7A/._Steffie Pitts 2021-09-22_18h55m09s_Exposure_4.0sec A375 EV and FBXL14-Myc with various drug treatments BR1 TR2.jpg
- Uncropped gels/Fig7/7A/Steffie Pitts 2021-09-24_08h41m52s_Exposure_3.0sec A375 EV and FBXL14-Myc with various drugs BR1 TR2 blotting for Myc 4A6.jpg
- __MACOSX/Uncropped gels/Fig7/7A/._Steffie Pitts 2021-09-24_08h41m52s_Exposure_3.0sec A375 EV and FBXL14-Myc with various drugs BR1 TR2 blotting for Myc 4A6.jpg
- Uncropped gels/FigS3/S3B/Thumbs.db
- __MACOSX/Uncropped gels/FigS3/S3B/._Thumbs.db
- Uncropped gels/FigS3/S3B/Steffie Pitts 2020-08-27 12hr 49min_Exposure_7.0sec FBX CHX + BMH blotting for Myc.jpg
- __MACOSX/Uncropped gels/FigS3/S3B/._Steffie Pitts 2020-08-27 12hr 49min_Exposure_7.0sec FBX CHX + BMH blotting for Myc.jpg
- Uncropped gels/FigS3/S3B/Steffie Pitts 2020-08-27 12hr 45min_Exposure_7.0sec FBX CHX blotting for Myc.jpg
- __MACOSX/Uncropped gels/FigS3/S3B/._Steffie Pitts 2020-08-27 12hr 45min_Exposure_7.0sec FBX CHX blotting for Myc.jpg
- Uncropped gels/FigS3/S3B/Steffie Pitts 2020-08-26 17hr 13min_Exposure_15.0sec FBX CHX blotting for GAPDH.jpg
- __MACOSX/Uncropped gels/FigS3/S3B/._Steffie Pitts 2020-08-26 17hr 13min_Exposure_15.0sec FBX CHX blotting for GAPDH.jpg
- Uncropped gels/FigS3/S3B/Steffie Pitts 2020-08-26 17hr 16min_Exposure_15.0sec FBX CHX + BMH blotting for GAPDH.jpg
- __MACOSX/Uncropped gels/FigS3/S3B/._Steffie Pitts 2020-08-26 17hr 16min_Exposure_15.0sec FBX CHX + BMH blotting for GAPDH.jpg
- Uncropped gels/FigS3/S3A/Thumbs.db
- __MACOSX/Uncropped gels/FigS3/S3A/._Thumbs.db
- Uncropped gels/FigS3/S3A/Steffie Pitts 2021-07-22_15h05m17s_Exposure_2.0sec FBXL14-Myc Repeats BR3 blotting for Myc 4A6 image 2.jpg
- __MACOSX/Uncropped gels/FigS3/S3A/._Steffie Pitts 2021-07-22_15h05m17s_Exposure_2.0sec FBXL14-Myc Repeats BR3 blotting for Myc 4A6 image 2.jpg
- Uncropped gels/FigS3/S3A/Steffie Pitts 2021-07-21_21h59m41s_Exposure_7.0sec FBXL14-Myc BR3 blotting for GAPDH.jpg
- __MACOSX/Uncropped gels/FigS3/S3A/._Steffie Pitts 2021-07-21_21h59m41s_Exposure_7.0sec FBXL14-Myc BR3 blotting for GAPDH.jpg
- Uncropped gels/FigS2/S2C/Thumbs.db
- __MACOSX/Uncropped gels/FigS2/S2C/._Thumbs.db
- Uncropped gels/FigS2/S2C/Steffie Pitts 2021-08-04_19h25m59s_Exposure_9.0sec U2OS Repeats BR3 blotting for GAPDH.jpg
- __MACOSX/Uncropped gels/FigS2/S2C/._Steffie Pitts 2021-08-04_19h25m59s_Exposure_9.0sec U2OS Repeats BR3 blotting for GAPDH.jpg
- Uncropped gels/FigS2/S2C/Steffie Pitts 2021-08-04_16h23m28s_Exposure_5.0sec U2OS Repeats BR3 blotting for RPA194.jpg
- __MACOSX/Uncropped gels/FigS2/S2C/._Steffie Pitts 2021-08-04_16h23m28s_Exposure_5.0sec U2OS Repeats BR3 blotting for RPA194.jpg
- Uncropped gels/FigS2/S2C/Steffie Pitts 2021-08-05_12h47m56s_Exposure_8.0sec U2OS Repeats BR3 blotting for Myc 4A6.tif
- __MACOSX/Uncropped gels/FigS2/S2C/._Steffie Pitts 2021-08-05_12h47m56s_Exposure_8.0sec U2OS Repeats BR3 blotting for Myc 4A6.tif
- Uncropped gels/Fig5/5C/Steffie Pitts 2021-10-13_19h34m48s_Exposure_2.0sec MCF7 EV and FBXL14-Myc BR1 blotting for GAPDH edited.tif
- __MACOSX/Uncropped gels/Fig5/5C/._Steffie Pitts 2021-10-13_19h34m48s_Exposure_2.0sec MCF7 EV and FBXL14-Myc BR1 blotting for GAPDH edited.tif
- Uncropped gels/Fig5/5C/Thumbs.db
- __MACOSX/Uncropped gels/Fig5/5C/._Thumbs.db
- Uncropped gels/Fig5/5C/.DS_Store
- __MACOSX/Uncropped gels/Fig5/5C/._.DS_Store
- Uncropped gels/Fig5/5C/Steffie Pitts 2021-10-13_16h35m04s_Exposure_5.0sec MCF7 EV and FBXL14-Myc BR1 blotting for RPA194 edited.tif
- __MACOSX/Uncropped gels/Fig5/5C/._Steffie Pitts 2021-10-13_16h35m04s_Exposure_5.0sec MCF7 EV and FBXL14-Myc BR1 blotting for RPA194 edited.tif
- Uncropped gels/Fig5/5C/Steffie Pitts 2021-10-14_13h32m20s_Exposure_6.0sec MCF7 EV and FBXL14-Myc BR1 blotting for Myc 4A6 edited.tif
- __MACOSX/Uncropped gels/Fig5/5C/._Steffie Pitts 2021-10-14_13h32m20s_Exposure_6.0sec MCF7 EV and FBXL14-Myc BR1 blotting for Myc 4A6 edited.tif
- Uncropped gels/Fig5/5D/Thumbs.db
- __MACOSX/Uncropped gels/Fig5/5D/._Thumbs.db
- Uncropped gels/Fig5/5D/Steffie Pitts 2021-02-25_10h49m55s_Exposure_9.0sec RPMI-7951 BR2 and BR3 re-run blotting for RPA194.jpg
- __MACOSX/Uncropped gels/Fig5/5D/._Steffie Pitts 2021-02-25_10h49m55s_Exposure_9.0sec RPMI-7951 BR2 and BR3 re-run blotting for RPA194.jpg
- Uncropped gels/Fig5/5D/Steffie Pitts 2021-02-25_14h16m13s_Exposure_7.0sec RPMI-7951 BR2 and BR3 re-run blotting for GAPDH.jpg
- __MACOSX/Uncropped gels/Fig5/5D/._Steffie Pitts 2021-02-25_14h16m13s_Exposure_7.0sec RPMI-7951 BR2 and BR3 re-run blotting for GAPDH.jpg
- Uncropped gels/Fig5/5D/Steffie Pitts 2021-02-26_09h58m13s_Exposure_6.0sec RPMI-7951 BR2 and BR3 re-run blotting for Myc 4A6.jpg
- __MACOSX/Uncropped gels/Fig5/5D/._Steffie Pitts 2021-02-26_09h58m13s_Exposure_6.0sec RPMI-7951 BR2 and BR3 re-run blotting for Myc 4A6.jpg
- Uncropped gels/Fig2/2G/Thumbs.db
- __MACOSX/Uncropped gels/Fig2/2G/._Thumbs.db
- Uncropped gels/Fig2/2G/Steffie Pitts 2020-08-06 12hr 35min_Exposure_6.0sec shFBXL14 CHX + BMH RPA194.jpg
- __MACOSX/Uncropped gels/Fig2/2G/._Steffie Pitts 2020-08-06 12hr 35min_Exposure_6.0sec shFBXL14 CHX + BMH RPA194.jpg
- Uncropped gels/Fig2/2G/Steffie Pitts 2020-08-19 19hr 34min_Exposure_6.7sec FBX CHX + BMH blotting for GAPDH.jpg
- __MACOSX/Uncropped gels/Fig2/2G/._Steffie Pitts 2020-08-19 19hr 34min_Exposure_6.7sec FBX CHX + BMH blotting for GAPDH.jpg
- Uncropped gels/Fig2/2G/Steffie Pitts 2020-08-06 12hr 27min_Exposure_6.0sec A375 CHX +BMH RPA194.jpg
- __MACOSX/Uncropped gels/Fig2/2G/._Steffie Pitts 2020-08-06 12hr 27min_Exposure_6.0sec A375 CHX +BMH RPA194.jpg
- Uncropped gels/Fig2/2G/Steffie Pitts 2020-08-06 15hr 34min_Exposure_15.0sec shFBXL14 CHX + BMH GAPDH.jpg
- __MACOSX/Uncropped gels/Fig2/2G/._Steffie Pitts 2020-08-06 15hr 34min_Exposure_15.0sec shFBXL14 CHX + BMH GAPDH.jpg
- Uncropped gels/Fig2/2G/Steffie Pitts 2020-08-19 15hr 40min_Exposure_8.1sec FBX CHX +BMH blotting for RPA194.jpg
- __MACOSX/Uncropped gels/Fig2/2G/._Steffie Pitts 2020-08-19 15hr 40min_Exposure_8.1sec FBX CHX +BMH blotting for RPA194.jpg
- Uncropped gels/Fig2/2G/Steffie Pitts 2020-08-06 15hr 26min_Exposure_15.0sec A375 CHX +BMH GAPDH.jpg
- __MACOSX/Uncropped gels/Fig2/2G/._Steffie Pitts 2020-08-06 15hr 26min_Exposure_15.0sec A375 CHX +BMH GAPDH.jpg
- Uncropped gels/Fig2/2C/Steffie Pitts 2019-03-03 14hr 05min_Exposure_8.0sec Lysates blotting for RPA194 edited.tif
- __MACOSX/Uncropped gels/Fig2/2C/._Steffie Pitts 2019-03-03 14hr 05min_Exposure_8.0sec Lysates blotting for RPA194 edited.tif
- Uncropped gels/Fig2/2C/Steffie Pitts 2019-03-03 17hr 41min_Exposure_24.0sec Lysates blotting for GAPDH edited.tif
- __MACOSX/Uncropped gels/Fig2/2C/._Steffie Pitts 2019-03-03 17hr 41min_Exposure_24.0sec Lysates blotting for GAPDH edited.tif
- Uncropped gels/Fig2/2C/Steffie Pitts 2019-03-19 14hr 22min_Exposure_9.0sec blotting for Myc edited.tif
- __MACOSX/Uncropped gels/Fig2/2C/._Steffie Pitts 2019-03-19 14hr 22min_Exposure_9.0sec blotting for Myc edited.tif
- Uncropped gels/Fig2/2E/Thumbs.db
- __MACOSX/Uncropped gels/Fig2/2E/._Thumbs.db
- Uncropped gels/Fig2/2E/.DS_Store
- __MACOSX/Uncropped gels/Fig2/2E/._.DS_Store
- Uncropped gels/Fig2/2E/Steffie Pitts 2019-09-19 11hr 16min_Exposure_4.0sec blotting for RPA194 edited.tif
- __MACOSX/Uncropped gels/Fig2/2E/._Steffie Pitts 2019-09-19 11hr 16min_Exposure_4.0sec blotting for RPA194 edited.tif
- Uncropped gels/Fig2/2E/Steffie Pitts 2019-09-19 16hr 07min_Exposure_8.0sec RPA194 blotting for GAPDH edited.tif
- __MACOSX/Uncropped gels/Fig2/2E/._Steffie Pitts 2019-09-19 16hr 07min_Exposure_8.0sec RPA194 blotting for GAPDH edited.tif
- Uncropped gels/Fig2/2E/Steffie Pitts 2019-09-24 12hr 01min_Exposure_6.0sec blotting for Myc West Pico edited.tif
- __MACOSX/Uncropped gels/Fig2/2E/._Steffie Pitts 2019-09-24 12hr 01min_Exposure_6.0sec blotting for Myc West Pico edited.tif
- Uncropped gels/Fig3/3B/.DS_Store
- __MACOSX/Uncropped gels/Fig3/3B/._.DS_Store
- Uncropped gels/Fig3/3B/Steffie Pitts 2021-03-12_11h39m11s_Exposure_6.0sec In vitro Co-IP blotting for RPA194 lower exposure.jpg
- __MACOSX/Uncropped gels/Fig3/3B/._Steffie Pitts 2021-03-12_11h39m11s_Exposure_6.0sec In vitro Co-IP blotting for RPA194 lower exposure.jpg
- Uncropped gels/Fig3/3B/Steffie Pitts 2021-03-12_11h36m16s_Exposure_60.0sec In vitro Co-IP blotting for RPA194 high exposure.jpg
- __MACOSX/Uncropped gels/Fig3/3B/._Steffie Pitts 2021-03-12_11h36m16s_Exposure_60.0sec In vitro Co-IP blotting for RPA194 high exposure.jpg
- Uncropped gels/Fig3/3B/Steffie Pitts 2021-03-13_16h14m52s_Exposure_2.0sec In vitro Co-IP blotting for Myc 4A6 higher exposure.jpg
- __MACOSX/Uncropped gels/Fig3/3B/._Steffie Pitts 2021-03-13_16h14m52s_Exposure_2.0sec In vitro Co-IP blotting for Myc 4A6 higher exposure.jpg
- Uncropped gels/Fig3/3B/Steffie Pitts 2021-03-13_16h07m44s_Exposure_1.0sec In vitro Co-IP blotting for Myc 4A6.jpg
- __MACOSX/Uncropped gels/Fig3/3B/._Steffie Pitts 2021-03-13_16h07m44s_Exposure_1.0sec In vitro Co-IP blotting for Myc 4A6.jpg
- Uncropped gels/Fig3/3A/Thumbs.db
- __MACOSX/Uncropped gels/Fig3/3A/._Thumbs.db
- Uncropped gels/Fig3/3A/Steffie Pitts 2021-01-22 08hr 49min_Exposure_2.0sec In vivo Co-IP NP-40 BR3 blotting for RPA194 lower exposure.jpg
- __MACOSX/Uncropped gels/Fig3/3A/._Steffie Pitts 2021-01-22 08hr 49min_Exposure_2.0sec In vivo Co-IP NP-40 BR3 blotting for RPA194 lower exposure.jpg
- Uncropped gels/Fig3/3A/Steffie Pitts 2021-01-22 08hr 49min_Exposure_20.0sec In vivo Co-IP NP-40 BR3 blotting for RPA194 higher exposure.jpg
- __MACOSX/Uncropped gels/Fig3/3A/._Steffie Pitts 2021-01-22 08hr 49min_Exposure_20.0sec In vivo Co-IP NP-40 BR3 blotting for RPA194 higher exposure.jpg
- Uncropped gels/Fig3/3A/Steffie Pitts 2021-01-23 17hr 56min_Exposure_2.0sec In vivo Co-IP NP-40 BR3 blotting for Myc 4A6.jpg
- __MACOSX/Uncropped gels/Fig3/3A/._Steffie Pitts 2021-01-23 17hr 56min_Exposure_2.0sec In vivo Co-IP NP-40 BR3 blotting for Myc 4A6.jpg
- Uncropped gels/Fig3/3F/3F Representative Gel.docx
- __MACOSX/Uncropped gels/Fig3/3F/._3F Representative Gel.docx
- Uncropped gels/Fig3/C/Thumbs.db
- __MACOSX/Uncropped gels/Fig3/C/._Thumbs.db
- Uncropped gels/Fig3/C/Steffie Pitts 2021-06-30_18h54m04s_Exposure_1.0sec A375 EV and shFBXL14 Co-IP blotting for RPA194 lower exposure.jpg
- __MACOSX/Uncropped gels/Fig3/C/._Steffie Pitts 2021-06-30_18h54m04s_Exposure_1.0sec A375 EV and shFBXL14 Co-IP blotting for RPA194 lower exposure.jpg
- Uncropped gels/Fig3/C/Steffie Pitts 2021-06-29_15h49m20s_Exposure_8.0sec A375 EV and shFBXL14 Co-IP blotting for FK2 higher exposure.jpg
- __MACOSX/Uncropped gels/Fig3/C/._Steffie Pitts 2021-06-29_15h49m20s_Exposure_8.0sec A375 EV and shFBXL14 Co-IP blotting for FK2 higher exposure.jpg
